# Supplementary material for: Bis(2-hy­droxy-2,3-di­hydro-1H-inden-1-aminium) tetra­chlorido­palladate(II) hemihydrate
Source: IUCrdata. 2024 Jan 26;9(Pt 1):x240059. doi: 10.1107/S2414314624000592 (PMC10842275; doi:10.1107/S2414314624000592)
Supplement: Supplementary file 1 [file x-09-x240059-sup1.cif]

##############################################################################
#                                                                            #
# This CIF contains the data for a data article accepted for                 #
# publication in IUCrData. It conforms to the requirements of                #
# Notes for Authors for IUCrData, and has been                               #
# peer reviewed under the auspices of IUCrData.                              #
#                                                                            #
# Full details of the Crystallographic Information File format               #
# are given in the paper "The Crystallographic Information File (CIF):       #
# a New Standard Archive File for Crystallography" by S. R. Hall, F. H.      #
# Allen and I. D. Brown [Acta Cryst. (1991), A47, 655-685].                  #
#                                                                            #
# The current version of the core CIF dictionary is obtainable from          #
# ftp://ftp.iucr.org/pub/cif_core.dic.                                       #
#                                                                            #
# Software is freely available for graphical display of the structure(s)     #
# in this CIF. For information consult the CIF software page                 #
# http://www.iucr.org/resources/cif/software.                                #
#                                                                            #
# This file may be used for bona fide research purposes within the           #
# scientific community so long as proper attribution is given to the data    # 
# article from which it was obtained.                                        #
#                                                                            #
##############################################################################
data_I
_audit_creation_method
;
Olex2 1.5
(compiled 2023.08.24 svn.re1ec1418 for OlexSys, GUI svn.r6817)
;
_journal_date_recd_electronic     2024-01-15
_journal_date_accepted     2024-01-17
_journal_name_full     'IUCrData'
_journal_year     2024
_journal_volume     9
_journal_issue      1
_journal_page_first     0
_journal_page_last     0
_journal_paper_category     HM
_journal_paper_doi     10.1107/S2414314624000592
_journal_coeditor_code     TK4099
_publ_contact_author_name     'Junseong Lee'
_publ_contact_author_address
;
Department of Chemistry
Chonnam National University
Gwangju
Republic of Korea
;
_publ_contact_author_email     leespy@chonnam.ac.kr
_publ_contact_author_fax     ?
_publ_contact_author_phone     ?
_publ_section_title
;
Bis(2-hydroxy-2,3-dihydro-1<i>H</i>-inden-1-aminium) tetrachloridopalladate(II)
hemihydrate
;
_publ_section_title_footnote     .
loop_
    _publ_author_name
    _publ_author_footnote
    _publ_author_address
    'Singh, Ovender' .
;
Department of Chemistry
Chonnam National University
Gwangju
Republic of Korea
;
    'Mok, Jungwi' .
;
Department of Chemistry
Chonnam National University
Gwangju
Republic of Korea
;
    'Park, Hyoung-Ryun' .
;
Department of Chemistry
Chonnam National University
Gwangju
Republic of Korea
;
    'Lee, Junseong' .
;
Department of Chemistry
Chonnam National University
Gwangju
Republic of Korea
;
_publ_section_synopsis
;
In the title salt hydrate, (C~9~H~12~NO)~2~[PdCl~4~]\\cdot0.5H~2~O, the Pd^II^
atom is coordinated by four chloride anions and the charge balance is provided
by two ammonium cations formed from
(1<i>R</i>,2<i>S</i>)-(+)-1-aminoindan-2-ol.
;
_chemical_name_systematic
;
Bis(2-hydroxy-2,3-dihydro-1<i>H</i>-inden-1-aminium)
tetrachloridopalladate(II) hemihydrate
;
_chemical_name_common     ?
_chemical_formula_moiety     '2(C9 H12 N O +), (Cl4 Pd 2-), 0.5(H2 O)'
_chemical_formula_sum     'C18 H25 Cl4 N2 O2.5 Pd1'
_chemical_formula_iupac     '(C9 H12 N O)2 [Pd Cl4], 0.5H2 O'
_chemical_formula_weight     557.62
_chemical_melting_point     ?
_chemical_absolute_configuration     rm
_space_group_crystal_system     monoclinic
_space_group_name_H-M_alt     'P 1 21 1'
_space_group_name_Hall     'P 2yb'
loop_
    _space_group_symop_operation_xyz
    'x, y, z'
    '-x, y+1/2, -z'
_cell_length_a     8.4593(2)
_cell_length_b     8.3940(2)
_cell_length_c     30.7294(6)
_cell_angle_alpha     90
_cell_angle_beta     97.0330(10)
_cell_angle_gamma     90
_cell_volume     2165.60(8)
_cell_formula_units_Z     4
_cell_measurement_reflns_used     6451
_cell_measurement_theta_min     3.439
_cell_measurement_theta_max     25.806
_cell_measurement_temperature     100
_exptl_crystal_description     block
_exptl_crystal_colour     'light yellow'
_exptl_crystal_size_max     0.1
_exptl_crystal_size_mid     0.1
_exptl_crystal_size_min     0.1
_exptl_crystal_density_diffrn     1.710
_exptl_crystal_density_meas     ?
_exptl_crystal_density_method     ?
_exptl_crystal_F_000     1124
_exptl_absorpt_coefficient_mu     1.370
_exptl_absorpt_correction_type     multi-scan
_exptl_absorpt_process_details
;
(SADABS; Bruker, 2014)
;
_exptl_absorpt_correction_T_min     0.6309
_exptl_absorpt_correction_T_max     0.7453
_exptl_special_details     ?
_diffrn_ambient_temperature     100.00
_diffrn_source     ?
_diffrn_radiation_type     MoK\a
_diffrn_radiation_wavelength     0.71073
_diffrn_measurement_device_type     'Bruker APEXII CCD'
_diffrn_measurement_method     '\f and \w scans'
_diffrn_detector_area_resol_mean     ?
loop_
    _diffrn_refln_index_h
    _diffrn_refln_index_k
    _diffrn_refln_index_l
    0 1 0
    0 1 0
    0 -1 0
    0 -1 0
    0 -1 0
    0 -1 0
    0 2 0
    0 2 0
    0 -2 0
    0 -2 0
    0 -2 0
    0 3 0
    0 -3 0
    0 -3 0
    0 -3 0
    0 -3 0
    0 4 0
    0 -4 0
    0 -4 0
    0 -4 0
    0 5 0
    0 -5 0
    0 -5 0
    0 -5 0
    0 6 0
    0 -6 0
    0 -6 0
    0 -6 0
    0 7 0
    0 -7 0
    0 -7 0
    0 -8 0
    0 -9 0
    0 -10 0
    1 -10 0
    1 -9 0
    1 -8 0
    1 -8 0
    1 -7 0
    1 -7 0
    -1 7 0
    1 -6 0
    1 -6 0
    -1 6 0
    1 -5 0
    1 -5 0
    1 -5 0
    1 -5 0
    -1 5 0
    1 -4 0
    1 -4 0
    1 -4 0
    1 -4 0
    1 -4 0
    -1 4 0
    1 -3 0
    1 -3 0
    1 -3 0
    1 -3 0
    -1 3 0
    1 -2 0
    1 -2 0
    1 -2 0
    1 -2 0
    -1 2 0
    -1 2 0
    -1 2 0
    1 -1 0
    1 -1 0
    1 -1 0
    -1 1 0
    -1 1 0
    -1 1 0
    1 0 0
    1 0 0
    1 0 0
    1 0 0
    1 0 0
    -1 0 0
    -1 0 0
    -1 0 0
    -1 0 0
    1 1 0
    1 1 0
    1 1 0
    -1 -1 0
    -1 -1 0
    -1 -1 0
    -1 -1 0
    -1 -1 0
    1 2 0
    1 2 0
    -1 -2 0
    -1 -2 0
    -1 -2 0
    -1 -2 0
    -1 -3 0
    -1 -3 0
    -1 -3 0
    -1 -3 0
    -1 -4 0
    -1 -4 0
    -1 -4 0
    1 5 0
    -1 -5 0
    -1 -5 0
    -1 -5 0
    1 6 0
    -1 -6 0
    -1 -6 0
    -1 -6 0
    1 7 0
    -1 -7 0
    -1 -7 0
    -1 -7 0
    -1 -8 0
    -1 -9 0
    -1 -10 0
    2 -10 0
    2 -9 0
    2 -8 0
    2 -8 0
    2 -7 0
    2 -7 0
    2 -6 0
    2 -6 0
    2 -6 0
    2 -6 0
    2 -5 0
    2 -5 0
    2 -5 0
    2 -5 0
    2 -4 0
    2 -4 0
    2 -4 0
    2 -4 0
    2 -3 0
    2 -3 0
    2 -3 0
    2 -3 0
    -2 3 0
    -2 3 0
    2 -2 0
    2 -2 0
    2 -2 0
    2 -2 0
    -2 2 0
    -2 2 0
    2 -1 0
    2 -1 0
    2 -1 0
    2 -1 0
    -2 1 0
    -2 1 0
    -2 1 0
    2 0 0
    2 0 0
    2 0 0
    2 0 0
    2 0 0
    -2 0 0
    -2 0 0
    -2 0 0
    2 1 0
    2 1 0
    -2 -1 0
    2 2 0
    2 2 0
    -2 -2 0
    -2 -2 0
    -2 -2 0
    2 3 0
    2 3 0
    -2 -3 0
    -2 -3 0
    -2 -3 0
    -2 -3 0
    2 4 0
    -2 -4 0
    -2 -4 0
    -2 -4 0
    -2 -4 0
    2 5 0
    -2 -5 0
    -2 -5 0
    -2 -5 0
    2 6 0
    -2 -6 0
    -2 -6 0
    -2 -6 0
    2 7 0
    2 7 0
    -2 -7 0
    -2 -7 0
    -2 -7 0
    -2 -8 0
    -2 -9 0
    -2 -10 0
    3 -9 0
    3 -8 0
    3 -8 0
    3 -7 0
    3 -7 0
    3 -6 0
    3 -6 0
    3 -6 0
    -3 6 0
    3 -5 0
    3 -5 0
    3 -5 0
    3 -5 0
    -3 5 0
    3 -4 0
    3 -4 0
    3 -4 0
    3 -4 0
    -3 4 0
    -3 4 0
    3 -3 0
    3 -3 0
    3 -3 0
    3 -3 0
    -3 3 0
    -3 3 0
    3 -2 0
    3 -2 0
    3 -2 0
    -3 2 0
    -3 2 0
    -3 2 0
    3 -1 0
    3 -1 0
    3 -1 0
    3 -1 0
    3 -1 0
    -3 1 0
    -3 1 0
    -3 1 0
    3 0 0
    3 0 0
    3 0 0
    3 0 0
    3 0 0
    -3 0 0
    -3 0 0
    -3 0 0
    3 1 0
    3 1 0
    3 1 0
    3 1 0
    -3 -1 0
    3 2 0
    3 2 0
    -3 -2 0
    3 3 0
    3 3 0
    -3 -3 0
    -3 -3 0
    -3 -3 0
    3 4 0
    3 4 0
    -3 -4 0
    -3 -4 0
    -3 -4 0
    3 5 0
    3 5 0
    -3 -5 0
    -3 -5 0
    -3 -5 0
    -3 -5 0
    3 6 0
    3 6 0
    -3 -6 0
    -3 -6 0
    -3 -6 0
    -3 -6 0
    3 7 0
    3 7 0
    -3 -7 0
    -3 -7 0
    -3 -7 0
    3 8 0
    -3 -8 0
    3 9 0
    -3 -9 0
    4 -9 0
    4 -8 0
    4 -8 0
    4 -7 0
    4 -7 0
    4 -6 0
    4 -6 0
    4 -5 0
    4 -5 0
    4 -5 0
    4 -5 0
    4 -4 0
    4 -4 0
    4 -4 0
    4 -4 0
    -4 4 0
    4 -3 0
    4 -3 0
    4 -3 0
    -4 3 0
    -4 3 0
    -4 3 0
    4 -2 0
    4 -2 0
    4 -2 0
    4 -2 0
    -4 2 0
    -4 2 0
    -4 2 0
    4 -1 0
    4 -1 0
    4 -1 0
    4 -1 0
    4 -1 0
    -4 1 0
    -4 1 0
    -4 1 0
    4 0 0
    4 0 0
    4 0 0
    4 0 0
    4 0 0
    -4 0 0
    -4 0 0
    4 1 0
    4 1 0
    4 1 0
    4 1 0
    4 1 0
    -4 -1 0
    4 2 0
    4 2 0
    -4 -2 0
    4 3 0
    4 3 0
    -4 -3 0
    4 4 0
    4 4 0
    -4 -4 0
    4 5 0
    4 5 0
    -4 -5 0
    -4 -5 0
    -4 -5 0
    4 6 0
    4 6 0
    -4 -6 0
    -4 -6 0
    -4 -6 0
    4 7 0
    4 7 0
    -4 -7 0
    -4 -7 0
    -4 -7 0
    4 8 0
    -4 -8 0
    4 9 0
    -4 -9 0
    5 -9 0
    5 -8 0
    5 -8 0
    5 -7 0
    5 -7 0
    5 -6 0
    5 -6 0
    5 -5 0
    5 -5 0
    5 -4 0
    5 -4 0
    5 -4 0
    5 -4 0
    -5 4 0
    -5 4 0
    5 -3 0
    5 -3 0
    5 -3 0
    -5 3 0
    -5 3 0
    5 -2 0
    5 -2 0
    5 -2 0
    5 -2 0
    -5 2 0
    -5 2 0
    5 -1 0
    5 -1 0
    5 -1 0
    5 -1 0
    5 -1 0
    -5 1 0
    -5 1 0
    -5 1 0
    5 0 0
    5 0 0
    5 0 0
    5 0 0
    5 0 0
    -5 0 0
    5 1 0
    5 1 0
    5 1 0
    5 1 0
    5 1 0
    -5 -1 0
    5 2 0
    5 2 0
    5 2 0
    5 2 0
    5 2 0
    -5 -2 0
    5 3 0
    5 3 0
    -5 -3 0
    5 4 0
    5 4 0
    -5 -4 0
    5 5 0
    5 5 0
    -5 -5 0
    5 6 0
    5 6 0
    -5 -6 0
    5 7 0
    -5 -7 0
    -5 -7 0
    5 8 0
    -5 -8 0
    5 9 0
    -5 -9 0
    6 -8 0
    6 -8 0
    6 -7 0
    6 -7 0
    6 -6 0
    6 -6 0
    6 -5 0
    6 -5 0
    -6 5 0
    6 -4 0
    6 -4 0
    6 -4 0
    -6 4 0
    6 -3 0
    6 -3 0
    6 -3 0
    -6 3 0
    -6 3 0
    6 -2 0
    6 -2 0
    6 -2 0
    6 -2 0
    -6 2 0
    -6 2 0
    6 -1 0
    6 -1 0
    6 -1 0
    6 -1 0
    -6 1 0
    -6 1 0
    6 0 0
    6 0 0
    6 0 0
    6 0 0
    6 0 0
    -6 0 0
    6 1 0
    6 1 0
    6 1 0
    6 1 0
    6 1 0
    -6 -1 0
    6 2 0
    6 2 0
    6 2 0
    6 2 0
    6 2 0
    -6 -2 0
    6 3 0
    6 3 0
    6 3 0
    6 3 0
    -6 -3 0
    6 4 0
    6 4 0
    6 4 0
    -6 -4 0
    6 5 0
    6 5 0
    -6 -5 0
    6 6 0
    6 6 0
    -6 -6 0
    6 7 0
    -6 -7 0
    6 8 0
    -6 -8 0
    7 -7 0
    7 -7 0
    7 -6 0
    7 -6 0
    7 -5 0
    7 -5 0
    -7 5 0
    7 -4 0
    7 -4 0
    -7 4 0
    7 -3 0
    7 -3 0
    7 -3 0
    -7 3 0
    7 -2 0
    7 -2 0
    7 -2 0
    7 -2 0
    -7 2 0
    7 -1 0
    7 -1 0
    7 -1 0
    7 -1 0
    -7 1 0
    7 0 0
    7 0 0
    7 0 0
    7 0 0
    -7 0 0
    7 1 0
    7 1 0
    7 1 0
    7 1 0
    7 1 0
    -7 -1 0
    7 2 0
    7 2 0
    7 2 0
    7 2 0
    -7 -2 0
    7 3 0
    7 3 0
    7 3 0
    7 3 0
    -7 -3 0
    7 4 0
    7 4 0
    7 4 0
    7 4 0
    -7 -4 0
    7 5 0
    7 5 0
    7 5 0
    -7 -5 0
    7 6 0
    7 6 0
    7 6 0
    -7 -6 0
    7 7 0
    7 7 0
    -7 -7 0
    8 -6 0
    8 -6 0
    8 -5 0
    8 -5 0
    8 -4 0
    8 -4 0
    8 -3 0
    8 -3 0
    8 -3 0
    8 -2 0
    8 -2 0
    8 -2 0
    -8 2 0
    8 -1 0
    8 -1 0
    8 -1 0
    -8 1 0
    8 0 0
    8 0 0
    8 0 0
    -8 0 0
    8 1 0
    8 1 0
    8 1 0
    -8 -1 0
    8 2 0
    8 2 0
    8 2 0
    -8 -2 0
    8 3 0
    8 3 0
    8 3 0
    -8 -3 0
    8 4 0
    8 4 0
    8 4 0
    -8 -4 0
    8 5 0
    8 5 0
    -8 -5 0
    8 6 0
    8 6 0
    -8 -6 0
    9 -5 0
    9 -5 0
    9 -4 0
    9 -4 0
    9 -3 0
    9 -3 0
    9 -2 0
    9 -2 0
    -9 2 0
    9 -1 0
    9 -1 0
    -9 1 0
    9 0 0
    9 0 0
    -9 0 0
    9 1 0
    9 1 0
    -9 -1 0
    9 2 0
    9 2 0
    -9 -2 0
    9 3 0
    9 3 0
    -9 -3 0
    9 4 0
    9 4 0
    -9 -4 0
    9 5 0
    9 5 0
    -9 -5 0
    10 -2 0
    10 -1 0
    10 -1 0
    -10 1 0
    10 0 0
    10 0 0
    -10 0 0
    10 1 0
    10 1 0
    -10 -1 0
    10 2 0
    10 2 0
    -10 -2 0
    -10 -2 1
    10 2 -1
    10 2 -1
    -10 -1 1
    10 1 -1
    10 1 -1
    -10 0 1
    10 0 -1
    10 0 -1
    -10 1 1
    10 -1 -1
    10 -1 -1
    10 -2 -1
    -9 -5 1
    9 5 -1
    9 5 -1
    -9 -4 1
    9 4 -1
    9 4 -1
    -9 -3 1
    9 3 -1
    9 3 -1
    -9 -2 1
    9 2 -1
    9 2 -1
    -9 -1 1
    9 1 -1
    9 1 -1
    -9 0 1
    9 0 -1
    9 0 -1
    -9 1 1
    9 -1 -1
    9 -1 -1
    9 -1 -1
    -9 2 1
    9 -2 -1
    9 -2 -1
    9 -2 -1
    9 -3 -1
    9 -3 -1
    9 -4 -1
    9 -4 -1
    9 -5 -1
    9 -5 -1
    -8 -6 1
    8 6 -1
    -8 -5 1
    8 5 -1
    8 5 -1
    8 5 -1
    -8 -4 1
    8 4 -1
    8 4 -1
    8 4 -1
    -8 -3 1
    8 3 -1
    8 3 -1
    8 3 -1
    -8 -2 1
    8 2 -1
    8 2 -1
    8 2 -1
    -8 -1 1
    8 1 -1
    8 1 -1
    8 1 -1
    -8 0 1
    8 0 -1
    8 0 -1
    8 0 -1
    -8 1 1
    8 -1 -1
    8 -1 -1
    8 -1 -1
    -8 2 1
    8 -2 -1
    8 -2 -1
    8 -2 -1
    8 -3 -1
    8 -3 -1
    8 -3 -1
    8 -4 -1
    8 -4 -1
    8 -5 -1
    8 -5 -1
    8 -6 -1
    8 -6 -1
    7 7 -1
    7 7 -1
    -7 -6 1
    7 6 -1
    7 6 -1
    7 6 -1
    -7 -5 1
    7 5 -1
    7 5 -1
    7 5 -1
    -7 -4 1
    7 4 -1
    7 4 -1
    7 4 -1
    7 4 -1
    -7 -3 1
    7 3 -1
    7 3 -1
    7 3 -1
    7 3 -1
    -7 -2 1
    7 2 -1
    7 2 -1
    7 2 -1
    7 2 -1
    -7 -1 1
    7 1 -1
    7 1 -1
    7 1 -1
    7 1 -1
    7 1 -1
    -7 0 1
    7 0 -1
    7 0 -1
    7 0 -1
    7 0 -1
    -7 1 1
    7 -1 -1
    7 -1 -1
    7 -1 -1
    7 -1 -1
    -7 2 1
    7 -2 -1
    7 -2 -1
    7 -2 -1
    -7 3 1
    -7 3 1
    7 -3 -1
    7 -3 -1
    7 -3 -1
    -7 4 1
    7 -4 -1
    7 -4 -1
    -7 5 1
    7 -5 -1
    7 -5 -1
    7 -6 -1
    7 -6 -1
    7 -7 -1
    7 -7 -1
    -6 -8 1
    6 8 -1
    -6 -7 1
    6 7 -1
    -6 -6 1
    6 6 -1
    6 6 -1
    -6 -5 1
    6 5 -1
    6 5 -1
    -6 -4 1
    6 4 -1
    6 4 -1
    -6 -3 1
    6 3 -1
    6 3 -1
    6 3 -1
    -6 -2 1
    6 2 -1
    6 2 -1
    6 2 -1
    6 2 -1
    6 2 -1
    -6 -1 1
    6 1 -1
    6 1 -1
    6 1 -1
    6 1 -1
    6 1 -1
    -6 0 1
    6 0 -1
    6 0 -1
    6 0 -1
    6 0 -1
    6 0 -1
    -6 1 1
    -6 1 1
    6 -1 -1
    6 -1 -1
    6 -1 -1
    6 -1 -1
    -6 2 1
    -6 2 1
    6 -2 -1
    6 -2 -1
    6 -2 -1
    -6 3 1
    -6 3 1
    6 -3 -1
    6 -3 -1
    6 -3 -1
    -6 4 1
    6 -4 -1
    6 -4 -1
    6 -4 -1
    -6 5 1
    6 -5 -1
    6 -5 -1
    6 -6 -1
    6 -6 -1
    6 -7 -1
    6 -7 -1
    6 -8 -1
    6 -8 -1
    -5 -9 1
    5 9 -1
    -5 -8 1
    5 8 -1
    -5 -7 1
    5 7 -1
    -5 -6 1
    5 6 -1
    5 6 -1
    -5 -5 1
    5 5 -1
    5 5 -1
    -5 -4 1
    5 4 -1
    5 4 -1
    -5 -3 1
    5 3 -1
    5 3 -1
    -5 -2 1
    5 2 -1
    5 2 -1
    5 2 -1
    5 2 -1
    -5 -1 1
    5 1 -1
    5 1 -1
    5 1 -1
    5 1 -1
    5 1 -1
    -5 0 1
    5 0 -1
    5 0 -1
    5 0 -1
    5 0 -1
    5 0 -1
    -5 1 1
    -5 1 1
    -5 1 1
    5 -1 -1
    5 -1 -1
    5 -1 -1
    5 -1 -1
    5 -1 -1
    -5 2 1
    -5 2 1
    5 -2 -1
    5 -2 -1
    5 -2 -1
    -5 3 1
    -5 3 1
    5 -3 -1
    5 -3 -1
    5 -3 -1
    -5 4 1
    -5 4 1
    5 -4 -1
    5 -4 -1
    5 -4 -1
    5 -4 -1
    -5 5 1
    5 -5 -1
    5 -5 -1
    5 -6 -1
    5 -6 -1
    5 -7 -1
    5 -7 -1
    5 -8 -1
    5 -8 -1
    5 -9 -1
    -4 -9 1
    4 9 -1
    -4 -8 1
    4 8 -1
    -4 -7 1
    -4 -7 1
    4 7 -1
    -4 -6 1
    -4 -6 1
    -4 -6 1
    4 6 -1
    4 6 -1
    -4 -5 1
    -4 -5 1
    -4 -5 1
    4 5 -1
    4 5 -1
    -4 -4 1
    -4 -4 1
    4 4 -1
    4 4 -1
    -4 -3 1
    4 3 -1
    4 3 -1
    -4 -2 1
    4 2 -1
    4 2 -1
    -4 -1 1
    4 1 -1
    4 1 -1
    4 1 -1
    4 1 -1
    -4 0 1
    -4 0 1
    4 0 -1
    4 0 -1
    4 0 -1
    4 0 -1
    4 0 -1
    -4 1 1
    -4 1 1
    -4 1 1
    4 -1 -1
    4 -1 -1
    4 -1 -1
    4 -1 -1
    4 -1 -1
    -4 2 1
    -4 2 1
    -4 2 1
    4 -2 -1
    4 -2 -1
    4 -2 -1
    -4 3 1
    -4 3 1
    -4 3 1
    4 -3 -1
    4 -3 -1
    4 -3 -1
    4 -3 -1
    -4 4 1
    -4 4 1
    4 -4 -1
    4 -4 -1
    4 -4 -1
    4 -4 -1
    4 -5 -1
    4 -5 -1
    4 -5 -1
    4 -5 -1
    4 -6 -1
    4 -6 -1
    4 -7 -1
    4 -7 -1
    4 -8 -1
    4 -8 -1
    4 -9 -1
    -3 -9 1
    3 9 -1
    -3 -8 1
    3 8 -1
    -3 -7 1
    -3 -7 1
    -3 -7 1
    3 7 -1
    3 7 -1
    -3 -6 1
    -3 -6 1
    -3 -6 1
    -3 -6 1
    3 6 -1
    3 6 -1
    -3 -5 1
    -3 -5 1
    -3 -5 1
    3 5 -1
    3 5 -1
    -3 -4 1
    -3 -4 1
    -3 -4 1
    3 4 -1
    3 4 -1
    -3 -3 1
    -3 -3 1
    -3 -3 1
    3 3 -1
    3 3 -1
    -3 -2 1
    3 2 -1
    3 2 -1
    -3 -1 1
    3 1 -1
    3 1 -1
    3 1 -1
    3 1 -1
    -3 0 1
    -3 0 1
    -3 0 1
    3 0 -1
    3 0 -1
    3 0 -1
    3 0 -1
    3 0 -1
    -3 1 1
    -3 1 1
    -3 1 1
    3 -1 -1
    3 -1 -1
    3 -1 -1
    3 -1 -1
    3 -1 -1
    -3 2 1
    -3 2 1
    -3 2 1
    3 -2 -1
    3 -2 -1
    3 -2 -1
    -3 3 1
    -3 3 1
    3 -3 -1
    3 -3 -1
    3 -3 -1
    -3 4 1
    -3 4 1
    3 -4 -1
    3 -4 -1
    3 -4 -1
    3 -4 -1
    -3 5 1
    3 -5 -1
    3 -5 -1
    3 -5 -1
    3 -5 -1
    -3 6 1
    3 -6 -1
    3 -6 -1
    3 -6 -1
    3 -7 -1
    3 -7 -1
    3 -8 -1
    3 -8 -1
    3 -9 -1
    -2 -10 1
    -2 -9 1
    -2 -8 1
    -2 -7 1
    -2 -7 1
    -2 -7 1
    2 7 -1
    -2 -6 1
    -2 -6 1
    -2 -6 1
    2 6 -1
    -2 -5 1
    -2 -5 1
    -2 -5 1
    -2 -5 1
    2 5 -1
    -2 -4 1
    -2 -3 1
    -2 -3 1
    -2 -3 1
    -2 -3 1
    2 3 -1
    2 3 -1
    -2 -2 1
    -2 -2 1
    -2 -2 1
    2 2 -1
    2 2 -1
    -2 -1 1
    2 1 -1
    2 1 -1
    -2 0 1
    -2 0 1
    -2 0 1
    2 0 -1
    2 0 -1
    2 0 -1
    2 0 -1
    -2 1 1
    -2 1 1
    -2 1 1
    2 -1 -1
    2 -1 -1
    2 -1 -1
    2 -1 -1
    -2 2 1
    -2 2 1
    2 -2 -1
    2 -2 -1
    2 -2 -1
    2 -2 -1
    -2 3 1
    2 -3 -1
    2 -3 -1
    2 -3 -1
    2 -3 -1
    2 -4 -1
    2 -4 -1
    2 -4 -1
    2 -4 -1
    2 -4 -1
    2 -5 -1
    2 -5 -1
    2 -5 -1
    2 -5 -1
    2 -5 -1
    2 -6 -1
    2 -6 -1
    2 -6 -1
    2 -6 -1
    2 -7 -1
    2 -7 -1
    2 -8 -1
    2 -8 -1
    2 -9 -1
    2 -10 -1
    -1 -10 1
    -1 -9 1
    -1 -8 1
    -1 -7 1
    -1 -7 1
    1 7 -1
    -1 -6 1
    -1 -6 1
    -1 -6 1
    1 6 -1
    -1 -5 1
    -1 -5 1
    -1 -5 1
    1 5 -1
    -1 -4 1
    -1 -4 1
    -1 -4 1
    -1 -3 1
    -1 -3 1
    -1 -3 1
    -1 -3 1
    1 3 -1
    -1 -2 1
    -1 -2 1
    -1 -2 1
    -1 -2 1
    1 2 -1
    1 2 -1
    -1 -1 1
    -1 -1 1
    -1 -1 1
    -1 -1 1
    1 1 -1
    1 1 -1
    1 1 -1
    -1 0 1
    -1 0 1
    -1 0 1
    -1 0 1
    1 0 -1
    1 0 -1
    1 0 -1
    1 0 -1
    1 -1 -1
    1 -1 -1
    -1 2 1
    -1 2 1
    1 -2 -1
    1 -2 -1
    1 -2 -1
    1 -2 -1
    -1 3 1
    1 -3 -1
    1 -3 -1
    1 -3 -1
    1 -3 -1
    1 -3 -1
    -1 4 1
    1 -4 -1
    1 -4 -1
    1 -4 -1
    1 -4 -1
    1 -4 -1
    -1 5 1
    1 -5 -1
    1 -5 -1
    1 -5 -1
    1 -5 -1
    -1 6 1
    1 -6 -1
    1 -6 -1
    1 -6 -1
    -1 7 1
    1 -7 -1
    1 -7 -1
    1 -8 -1
    1 -8 -1
    1 -9 -1
    1 -10 -1
    0 -10 1
    0 -9 1
    0 -8 1
    0 -7 1
    0 -7 1
    0 7 -1
    0 -6 1
    0 -6 1
    0 -6 1
    0 6 -1
    0 -5 1
    0 -5 1
    0 -5 1
    0 5 -1
    0 -4 1
    0 -4 1
    0 -4 1
    0 -3 1
    0 -3 1
    0 -3 1
    0 -3 1
    0 3 -1
    0 3 -1
    0 -2 1
    0 -2 1
    0 -2 1
    0 -2 1
    0 2 -1
    0 2 -1
    0 -1 1
    0 -1 1
    0 -1 1
    0 -1 1
    0 -1 1
    0 1 -1
    0 1 -1
    0 0 1
    0 0 1
    0 0 1
    0 0 -1
    0 0 -1
    0 1 1
    0 -1 -1
    0 -1 -1
    0 -1 -1
    0 2 1
    0 2 1
    0 -2 -1
    0 -2 -1
    0 -2 -1
    0 3 1
    0 -3 -1
    0 -3 -1
    0 -3 -1
    0 -4 -1
    0 -4 -1
    0 5 1
    0 -5 -1
    0 -5 -1
    0 -5 -1
    0 6 1
    0 -6 -1
    0 -6 -1
    0 -6 -1
    0 7 1
    0 -7 -1
    0 -7 -1
    0 -8 -1
    0 -8 -1
    0 -9 -1
    0 -10 -1
    1 -10 1
    1 -9 1
    1 -8 1
    1 -7 1
    1 -7 1
    -1 7 -1
    1 -6 1
    1 -6 1
    1 -6 1
    -1 6 -1
    1 -5 1
    1 -5 1
    1 -5 1
    1 -5 1
    -1 5 -1
    1 -4 1
    1 -4 1
    1 -4 1
    1 -4 1
    1 -4 1
    -1 4 -1
    1 -3 1
    1 -3 1
    1 -3 1
    1 -3 1
    -1 3 -1
    1 -2 1
    1 -2 1
    1 -2 1
    1 -2 1
    1 -2 1
    -1 2 -1
    -1 2 -1
    1 -1 1
    1 -1 1
    1 -1 1
    1 -1 1
    -1 1 -1
    1 0 1
    1 0 1
    1 0 1
    1 0 1
    1 0 1
    -1 0 -1
    -1 0 -1
    -1 0 -1
    -1 0 -1
    1 1 1
    1 1 1
    -1 -1 -1
    1 2 1
    1 2 1
    -1 -2 -1
    -1 -2 -1
    -1 -3 -1
    -1 -3 -1
    -1 -3 -1
    -1 -4 -1
    -1 -4 -1
    -1 -4 -1
    1 5 1
    -1 -5 -1
    -1 -5 -1
    -1 -5 -1
    1 6 1
    -1 -6 -1
    -1 -6 -1
    -1 -6 -1
    1 7 1
    -1 -7 -1
    -1 -7 -1
    -1 -8 -1
    -1 -9 -1
    -1 -10 -1
    2 -10 1
    2 -9 1
    2 -8 1
    2 -7 1
    2 -7 1
    2 -6 1
    2 -6 1
    2 -6 1
    2 -6 1
    -2 6 -1
    2 -5 1
    2 -5 1
    2 -5 1
    2 -5 1
    2 -5 1
    -2 5 -1
    2 -4 1
    2 -4 1
    -2 4 -1
    -2 4 -1
    2 -3 1
    2 -3 1
    2 -3 1
    2 -3 1
    -2 3 -1
    -2 3 -1
    2 -2 1
    2 -2 1
    2 -2 1
    -2 2 -1
    -2 2 -1
    2 -1 1
    2 -1 1
    2 -1 1
    2 -1 1
    -2 1 -1
    -2 1 -1
    -2 1 -1
    2 0 1
    2 0 1
    2 0 1
    2 0 1
    2 0 1
    -2 0 -1
    -2 0 -1
    -2 0 -1
    2 1 1
    2 1 1
    -2 -1 -1
    2 2 1
    2 2 1
    -2 -2 -1
    -2 -2 -1
    -2 -2 -1
    2 3 1
    -2 -3 -1
    -2 -3 -1
    -2 -3 -1
    -2 -3 -1
    2 4 1
    -2 -4 -1
    -2 -4 -1
    -2 -4 -1
    2 5 1
    -2 -5 -1
    -2 -5 -1
    -2 -5 -1
    2 6 1
    -2 -6 -1
    -2 -6 -1
    -2 -6 -1
    2 7 1
    2 7 1
    -2 -7 -1
    -2 -7 -1
    -2 -7 -1
    -2 -8 -1
    -2 -9 -1
    -2 -10 -1
    3 -9 1
    3 -8 1
    3 -8 1
    3 -7 1
    3 -7 1
    3 -6 1
    3 -6 1
    3 -6 1
    3 -6 1
    -3 6 -1
    3 -5 1
    3 -5 1
    3 -5 1
    3 -5 1
    -3 5 -1
    3 -4 1
    3 -4 1
    3 -4 1
    3 -4 1
    -3 4 -1
    -3 4 -1
    3 -3 1
    3 -3 1
    3 -3 1
    3 -3 1
    -3 3 -1
    -3 3 -1
    3 -2 1
    3 -2 1
    3 -2 1
    3 -2 1
    -3 2 -1
    -3 2 -1
    -3 2 -1
    3 -1 1
    3 -1 1
    3 -1 1
    3 -1 1
    -3 1 -1
    -3 1 -1
    -3 1 -1
    3 0 1
    3 0 1
    3 0 1
    3 0 1
    3 0 1
    -3 0 -1
    -3 0 -1
    -3 0 -1
    3 1 1
    3 1 1
    3 1 1
    -3 -1 -1
    3 2 1
    3 2 1
    -3 -2 -1
    3 3 1
    3 3 1
    -3 -3 -1
    -3 -3 -1
    3 4 1
    3 4 1
    -3 -4 -1
    -3 -4 -1
    -3 -4 -1
    3 5 1
    3 5 1
    -3 -5 -1
    -3 -5 -1
    -3 -5 -1
    -3 -5 -1
    3 6 1
    3 6 1
    -3 -6 -1
    -3 -6 -1
    -3 -6 -1
    -3 -6 -1
    3 7 1
    3 7 1
    -3 -7 -1
    -3 -7 -1
    -3 -7 -1
    3 8 1
    -3 -8 -1
    3 9 1
    -3 -9 -1
    4 -9 1
    4 -8 1
    4 -8 1
    4 -7 1
    4 -7 1
    4 -6 1
    4 -6 1
    4 -5 1
    4 -5 1
    4 -5 1
    4 -5 1
    4 -4 1
    4 -4 1
    4 -4 1
    4 -4 1
    -4 4 -1
    4 -3 1
    4 -3 1
    4 -3 1
    -4 3 -1
    -4 3 -1
    -4 3 -1
    4 -2 1
    4 -2 1
    4 -2 1
    4 -2 1
    -4 2 -1
    -4 2 -1
    -4 2 -1
    4 -1 1
    4 -1 1
    4 -1 1
    4 -1 1
    4 -1 1
    -4 1 -1
    -4 1 -1
    -4 1 -1
    4 0 1
    4 0 1
    4 0 1
    4 0 1
    4 0 1
    -4 0 -1
    -4 0 -1
    -4 0 -1
    4 1 1
    4 1 1
    4 1 1
    4 1 1
    4 1 1
    -4 -1 -1
    4 2 1
    4 2 1
    -4 -2 -1
    4 3 1
    4 3 1
    -4 -3 -1
    4 4 1
    4 4 1
    -4 -4 -1
    4 5 1
    4 5 1
    -4 -5 -1
    -4 -5 -1
    4 6 1
    4 6 1
    -4 -6 -1
    -4 -6 -1
    -4 -6 -1
    4 7 1
    4 7 1
    -4 -7 -1
    -4 -7 -1
    -4 -7 -1
    4 8 1
    -4 -8 -1
    4 9 1
    -4 -9 -1
    5 -9 1
    5 -8 1
    5 -8 1
    5 -7 1
    5 -7 1
    5 -6 1
    5 -6 1
    5 -5 1
    5 -5 1
    -5 5 -1
    5 -4 1
    5 -4 1
    5 -4 1
    5 -4 1
    -5 4 -1
    -5 4 -1
    5 -3 1
    5 -3 1
    5 -3 1
    -5 3 -1
    -5 3 -1
    5 -2 1
    5 -2 1
    5 -2 1
    5 -2 1
    -5 2 -1
    -5 2 -1
    5 -1 1
    5 -1 1
    5 -1 1
    5 -1 1
    5 -1 1
    -5 1 -1
    -5 1 -1
    -5 1 -1
    5 0 1
    5 0 1
    5 0 1
    5 0 1
    5 0 1
    -5 0 -1
    5 1 1
    5 1 1
    5 1 1
    5 1 1
    5 1 1
    -5 -1 -1
    5 2 1
    5 2 1
    5 2 1
    5 2 1
    5 2 1
    -5 -2 -1
    5 3 1
    5 3 1
    5 3 1
    -5 -3 -1
    5 4 1
    5 4 1
    -5 -4 -1
    5 5 1
    5 5 1
    -5 -5 -1
    5 6 1
    5 6 1
    -5 -6 -1
    5 7 1
    5 7 1
    -5 -7 -1
    -5 -7 -1
    5 8 1
    -5 -8 -1
    6 -8 1
    6 -8 1
    6 -7 1
    6 -7 1
    6 -6 1
    6 -6 1
    6 -5 1
    6 -5 1
    -6 5 -1
    6 -4 1
    6 -4 1
    6 -4 1
    -6 4 -1
    6 -3 1
    6 -3 1
    6 -3 1
    -6 3 -1
    -6 3 -1
    6 -2 1
    6 -2 1
    6 -2 1
    6 -2 1
    -6 2 -1
    -6 2 -1
    6 -1 1
    6 -1 1
    6 -1 1
    6 -1 1
    -6 1 -1
    -6 1 -1
    6 0 1
    6 0 1
    6 0 1
    6 0 1
    6 0 1
    -6 0 -1
    6 1 1
    6 1 1
    6 1 1
    6 1 1
    6 1 1
    -6 -1 -1
    6 2 1
    6 2 1
    6 2 1
    6 2 1
    -6 -2 -1
    6 3 1
    6 3 1
    6 3 1
    6 3 1
    -6 -3 -1
    6 4 1
    6 4 1
    6 4 1
    -6 -4 -1
    6 5 1
    6 5 1
    6 5 1
    -6 -5 -1
    6 6 1
    6 6 1
    6 6 1
    -6 -6 -1
    6 7 1
    6 7 1
    -6 -7 -1
    6 8 1
    6 8 1
    -6 -8 -1
    7 -7 1
    7 -7 1
    7 -6 1
    7 -6 1
    7 -5 1
    7 -5 1
    -7 5 -1
    7 -4 1
    7 -4 1
    -7 4 -1
    7 -3 1
    7 -3 1
    7 -3 1
    -7 3 -1
    7 -2 1
    7 -2 1
    7 -2 1
    7 -2 1
    -7 2 -1
    7 -1 1
    7 -1 1
    7 -1 1
    7 -1 1
    -7 1 -1
    7 0 1
    7 0 1
    7 0 1
    7 0 1
    -7 0 -1
    7 1 1
    7 1 1
    7 1 1
    7 1 1
    -7 -1 -1
    7 2 1
    7 2 1
    7 2 1
    7 2 1
    -7 -2 -1
    7 3 1
    7 3 1
    7 3 1
    7 3 1
    -7 -3 -1
    7 4 1
    7 4 1
    7 4 1
    -7 -4 -1
    7 5 1
    7 5 1
    7 5 1
    -7 -5 -1
    7 6 1
    7 6 1
    7 6 1
    -7 -6 -1
    7 7 1
    7 7 1
    -7 -7 -1
    8 -6 1
    8 -6 1
    8 -5 1
    8 -5 1
    8 -4 1
    8 -4 1
    8 -3 1
    8 -3 1
    8 -3 1
    8 -2 1
    8 -2 1
    8 -2 1
    -8 2 -1
    8 -1 1
    8 -1 1
    8 -1 1
    -8 1 -1
    8 0 1
    8 0 1
    8 0 1
    -8 0 -1
    8 1 1
    8 1 1
    8 1 1
    -8 -1 -1
    8 2 1
    8 2 1
    8 2 1
    -8 -2 -1
    8 3 1
    8 3 1
    -8 -3 -1
    8 4 1
    8 4 1
    -8 -4 -1
    8 5 1
    8 5 1
    -8 -5 -1
    8 6 1
    8 6 1
    -8 -6 -1
    9 -4 1
    9 -3 1
    9 -2 1
    9 -2 1
    -9 2 -1
    9 -1 1
    9 -1 1
    -9 1 -1
    9 0 1
    9 0 1
    -9 0 -1
    9 1 1
    9 1 1
    -9 -1 -1
    9 2 1
    9 2 1
    -9 -2 -1
    9 3 1
    9 3 1
    -9 -3 -1
    9 4 1
    9 4 1
    -9 -4 -1
    10 -2 1
    10 -1 1
    10 -1 1
    -10 1 -1
    10 0 1
    10 0 1
    -10 0 -1
    10 1 1
    10 1 1
    -10 -1 -1
    10 2 1
    10 2 1
    -10 -2 -1
    -10 -2 2
    10 2 -2
    10 2 -2
    -10 -1 2
    10 1 -2
    10 1 -2
    -10 0 2
    10 0 -2
    10 0 -2
    -10 1 2
    10 -1 -2
    10 -1 -2
    10 -2 -2
    -9 -5 2
    9 5 -2
    9 5 -2
    -9 -4 2
    9 4 -2
    9 4 -2
    -9 -3 2
    9 3 -2
    9 3 -2
    -9 -2 2
    9 2 -2
    9 2 -2
    -9 -1 2
    9 1 -2
    9 1 -2
    9 1 -2
    -9 0 2
    9 0 -2
    9 0 -2
    9 0 -2
    -9 1 2
    9 -1 -2
    9 -1 -2
    9 -1 -2
    -9 2 2
    9 -2 -2
    9 -2 -2
    9 -2 -2
    9 -3 -2
    9 -3 -2
    9 -4 -2
    9 -4 -2
    9 -5 -2
    9 -5 -2
    -8 -6 2
    8 6 -2
    8 6 -2
    -8 -5 2
    8 5 -2
    8 5 -2
    8 5 -2
    -8 -4 2
    8 4 -2
    8 4 -2
    8 4 -2
    -8 -3 2
    8 3 -2
    8 3 -2
    8 3 -2
    -8 -2 2
    8 2 -2
    8 2 -2
    8 2 -2
    -8 -1 2
    8 1 -2
    8 1 -2
    8 1 -2
    -8 0 2
    8 0 -2
    8 0 -2
    8 0 -2
    -8 1 2
    8 -1 -2
    8 -1 -2
    8 -1 -2
    -8 2 2
    8 -2 -2
    8 -2 -2
    8 -2 -2
    8 -3 -2
    8 -3 -2
    8 -4 -2
    8 -4 -2
    8 -5 -2
    8 -5 -2
    8 -6 -2
    8 -6 -2
    -7 -7 2
    7 7 -2
    -7 -6 2
    7 6 -2
    7 6 -2
    -7 -5 2
    7 5 -2
    7 5 -2
    -7 -4 2
    7 4 -2
    7 4 -2
    7 4 -2
    7 4 -2
    -7 -3 2
    7 3 -2
    7 3 -2
    7 3 -2
    7 3 -2
    -7 -2 2
    7 2 -2
    7 2 -2
    7 2 -2
    7 2 -2
    -7 -1 2
    7 1 -2
    7 1 -2
    7 1 -2
    7 1 -2
    7 1 -2
    -7 0 2
    7 0 -2
    7 0 -2
    7 0 -2
    7 0 -2
    -7 1 2
    7 -1 -2
    7 -1 -2
    7 -1 -2
    7 -1 -2
    -7 2 2
    7 -2 -2
    7 -2 -2
    7 -2 -2
    -7 3 2
    -7 3 2
    7 -3 -2
    7 -3 -2
    7 -3 -2
    -7 4 2
    7 -4 -2
    7 -4 -2
    -7 5 2
    7 -5 -2
    7 -5 -2
    7 -6 -2
    7 -6 -2
    7 -7 -2
    7 -7 -2
    -6 -8 2
    6 8 -2
    -6 -7 2
    6 7 -2
    -6 -6 2
    6 6 -2
    6 6 -2
    -6 -5 2
    6 5 -2
    6 5 -2
    -6 -4 2
    6 4 -2
    6 4 -2
    -6 -3 2
    6 3 -2
    6 3 -2
    6 3 -2
    -6 -2 2
    6 2 -2
    6 2 -2
    6 2 -2
    6 2 -2
    6 2 -2
    -6 -1 2
    6 1 -2
    6 1 -2
    6 1 -2
    6 1 -2
    6 1 -2
    -6 0 2
    6 0 -2
    6 0 -2
    6 0 -2
    6 0 -2
    6 0 -2
    -6 1 2
    -6 1 2
    6 -1 -2
    6 -1 -2
    6 -1 -2
    6 -1 -2
    -6 2 2
    -6 2 2
    6 -2 -2
    6 -2 -2
    6 -2 -2
    -6 3 2
    -6 3 2
    6 -3 -2
    6 -3 -2
    6 -3 -2
    6 -4 -2
    6 -4 -2
    -6 5 2
    6 -5 -2
    6 -5 -2
    6 -6 -2
    6 -6 -2
    6 -7 -2
    6 -7 -2
    6 -8 -2
    6 -8 -2
    -5 -9 2
    5 9 -2
    -5 -8 2
    5 8 -2
    -5 -7 2
    5 7 -2
    -5 -6 2
    5 6 -2
    5 6 -2
    -5 -5 2
    5 5 -2
    5 5 -2
    -5 -4 2
    5 4 -2
    5 4 -2
    -5 -3 2
    5 3 -2
    5 3 -2
    -5 -2 2
    5 2 -2
    5 2 -2
    5 2 -2
    5 2 -2
    -5 -1 2
    5 1 -2
    5 1 -2
    5 1 -2
    5 1 -2
    5 1 -2
    -5 0 2
    -5 0 2
    -5 0 2
    5 0 -2
    5 0 -2
    5 0 -2
    5 0 -2
    5 0 -2
    -5 1 2
    -5 1 2
    -5 1 2
    5 -1 -2
    5 -1 -2
    5 -1 -2
    5 -1 -2
    5 -1 -2
    -5 2 2
    -5 2 2
    5 -2 -2
    5 -2 -2
    5 -2 -2
    -5 3 2
    -5 3 2
    5 -3 -2
    5 -3 -2
    5 -3 -2
    5 -3 -2
    -5 4 2
    -5 4 2
    5 -4 -2
    5 -4 -2
    5 -4 -2
    -5 5 2
    5 -5 -2
    5 -5 -2
    5 -6 -2
    5 -6 -2
    5 -7 -2
    5 -7 -2
    5 -8 -2
    5 -8 -2
    5 -9 -2
    -4 -9 2
    4 9 -2
    -4 -8 2
    4 8 -2
    -4 -7 2
    -4 -7 2
    4 7 -2
    -4 -6 2
    -4 -6 2
    -4 -6 2
    4 6 -2
    4 6 -2
    -4 -5 2
    -4 -5 2
    -4 -5 2
    4 5 -2
    4 5 -2
    -4 -4 2
    -4 -4 2
    4 4 -2
    4 4 -2
    -4 -3 2
    4 3 -2
    4 3 -2
    -4 -2 2
    4 2 -2
    4 2 -2
    -4 -1 2
    4 1 -2
    4 1 -2
    4 1 -2
    4 1 -2
    -4 0 2
    -4 0 2
    -4 0 2
    4 0 -2
    4 0 -2
    4 0 -2
    4 0 -2
    4 0 -2
    -4 1 2
    -4 1 2
    -4 1 2
    4 -1 -2
    4 -1 -2
    4 -1 -2
    4 -1 -2
    4 -1 -2
    -4 2 2
    -4 2 2
    -4 2 2
    4 -2 -2
    4 -2 -2
    4 -2 -2
    -4 3 2
    -4 3 2
    -4 3 2
    4 -3 -2
    4 -3 -2
    4 -3 -2
    4 -3 -2
    -4 4 2
    -4 4 2
    -4 4 2
    4 -4 -2
    4 -4 -2
    4 -4 -2
    4 -4 -2
    4 -5 -2
    4 -5 -2
    4 -5 -2
    4 -6 -2
    4 -6 -2
    4 -7 -2
    4 -7 -2
    4 -8 -2
    4 -8 -2
    4 -9 -2
    -3 -9 2
    3 9 -2
    -3 -8 2
    3 8 -2
    -3 -7 2
    -3 -7 2
    3 7 -2
    -3 -6 2
    -3 -6 2
    -3 -6 2
    3 6 -2
    3 6 -2
    -3 -5 2
    -3 -5 2
    -3 -5 2
    3 5 -2
    3 5 -2
    -3 -4 2
    -3 -4 2
    -3 -4 2
    3 4 -2
    3 4 -2
    -3 -3 2
    -3 -3 2
    -3 -3 2
    3 3 -2
    3 3 -2
    -3 -2 2
    -3 -2 2
    3 2 -2
    3 2 -2
    -3 -1 2
    3 1 -2
    3 1 -2
    3 1 -2
    3 1 -2
    -3 0 2
    -3 0 2
    -3 0 2
    3 0 -2
    3 0 -2
    3 0 -2
    3 0 -2
    -3 1 2
    -3 1 2
    -3 1 2
    3 -1 -2
    3 -1 -2
    3 -1 -2
    3 -1 -2
    3 -1 -2
    -3 2 2
    -3 2 2
    -3 2 2
    3 -2 -2
    3 -2 -2
    3 -2 -2
    3 -2 -2
    -3 3 2
    -3 3 2
    3 -3 -2
    3 -3 -2
    3 -3 -2
    3 -3 -2
    -3 4 2
    -3 4 2
    3 -4 -2
    3 -4 -2
    3 -4 -2
    3 -4 -2
    -3 5 2
    3 -5 -2
    3 -5 -2
    3 -5 -2
    3 -5 -2
    3 -6 -2
    3 -6 -2
    3 -6 -2
    3 -7 -2
    3 -7 -2
    3 -8 -2
    3 -8 -2
    3 -9 -2
    -2 -10 2
    2 10 -2
    -2 -9 2
    -2 -8 2
    -2 -7 2
    -2 -7 2
    2 7 -2
    -2 -6 2
    -2 -6 2
    -2 -6 2
    2 6 -2
    2 6 -2
    -2 -5 2
    -2 -5 2
    -2 -5 2
    -2 -5 2
    2 5 -2
    -2 -4 2
    -2 -4 2
    -2 -4 2
    -2 -4 2
    2 4 -2
    2 4 -2
    -2 -3 2
    -2 -3 2
    -2 -3 2
    2 3 -2
    2 3 -2
    -2 -2 2
    -2 -2 2
    -2 -2 2
    2 2 -2
    2 2 -2
    -2 -1 2
    -2 -1 2
    2 1 -2
    2 1 -2
    -2 0 2
    -2 0 2
    2 0 -2
    2 0 -2
    2 0 -2
    2 0 -2
    -2 1 2
    -2 1 2
    -2 1 2
    2 -1 -2
    2 -1 -2
    2 -1 -2
    2 -1 -2
    -2 2 2
    2 -2 -2
    2 -2 -2
    2 -2 -2
    2 -2 -2
    -2 3 2
    2 -3 -2
    2 -3 -2
    2 -3 -2
    2 -3 -2
    -2 4 2
    2 -4 -2
    2 -4 -2
    2 -4 -2
    2 -4 -2
    -2 5 2
    2 -5 -2
    2 -5 -2
    2 -5 -2
    2 -5 -2
    2 -5 -2
    -2 6 2
    2 -6 -2
    2 -6 -2
    2 -7 -2
    2 -7 -2
    2 -8 -2
    2 -8 -2
    2 -9 -2
    2 -10 -2
    -1 -10 2
    -1 -9 2
    -1 -8 2
    -1 -7 2
    -1 -7 2
    1 7 -2
    -1 -6 2
    -1 -6 2
    -1 -6 2
    1 6 -2
    -1 -5 2
    -1 -5 2
    -1 -5 2
    1 5 -2
    -1 -4 2
    -1 -4 2
    -1 -4 2
    1 4 -2
    -1 -3 2
    -1 -3 2
    -1 -3 2
    -1 -3 2
    1 3 -2
    1 3 -2
    -1 -2 2
    -1 -2 2
    -1 -2 2
    -1 -2 2
    -1 -2 2
    1 2 -2
    1 2 -2
    -1 -1 2
    -1 -1 2
    -1 -1 2
    -1 -1 2
    1 1 -2
    1 1 -2
    -1 0 2
    -1 0 2
    -1 0 2
    -1 0 2
    1 0 -2
    1 0 -2
    1 0 -2
    1 0 -2
    -1 1 2
    -1 1 2
    -1 1 2
    1 -1 -2
    1 -1 -2
    1 -1 -2
    1 -1 -2
    -1 2 2
    -1 2 2
    1 -2 -2
    1 -2 -2
    1 -2 -2
    1 -2 -2
    -1 3 2
    1 -3 -2
    1 -3 -2
    1 -3 -2
    1 -3 -2
    1 -3 -2
    -1 4 2
    1 -4 -2
    1 -4 -2
    1 -4 -2
    1 -4 -2
    -1 5 2
    1 -5 -2
    1 -5 -2
    1 -5 -2
    -1 6 2
    1 -6 -2
    1 -6 -2
    1 -6 -2
    -1 7 2
    1 -7 -2
    1 -7 -2
    -1 8 2
    1 -8 -2
    1 -8 -2
    1 -9 -2
    1 -10 -2
    0 -10 2
    0 -9 2
    0 -8 2
    0 -7 2
    0 -7 2
    0 7 -2
    0 -6 2
    0 -6 2
    0 -6 2
    0 6 -2
    0 -5 2
    0 -5 2
    0 -5 2
    0 -5 2
    0 5 -2
    0 -4 2
    0 -4 2
    0 -4 2
    0 -4 2
    0 4 -2
    0 -3 2
    0 -3 2
    0 -3 2
    0 -3 2
    0 3 -2
    0 3 -2
    0 -2 2
    0 -2 2
    0 -2 2
    0 -2 2
    0 2 -2
    0 2 -2
    0 -1 2
    0 -1 2
    0 -1 2
    0 -1 2
    0 -1 2
    0 1 -2
    0 1 -2
    0 0 2
    0 0 2
    0 0 2
    0 0 2
    0 0 -2
    0 0 -2
    0 0 -2
    0 0 -2
    0 0 -2
    0 1 2
    0 -1 -2
    0 -1 -2
    0 -1 -2
    0 2 2
    0 -2 -2
    0 -2 -2
    0 -2 -2
    0 3 2
    0 -3 -2
    0 -3 -2
    0 -3 -2
    0 4 2
    0 -4 -2
    0 -4 -2
    0 -4 -2
    0 5 2
    0 -5 -2
    0 -5 -2
    0 -5 -2
    0 6 2
    0 -6 -2
    0 -6 -2
    0 -6 -2
    0 7 2
    0 -7 -2
    0 -7 -2
    0 -8 -2
    0 -8 -2
    0 -9 -2
    0 -10 -2
    1 -10 2
    1 -9 2
    1 -8 2
    1 -7 2
    1 -7 2
    1 -7 2
    1 -6 2
    1 -6 2
    1 -6 2
    1 -5 2
    1 -5 2
    1 -5 2
    1 -5 2
    1 -5 2
    1 -4 2
    1 -4 2
    1 -4 2
    1 -4 2
    1 -4 2
    1 -3 2
    1 -3 2
    1 -3 2
    1 -3 2
    1 -2 2
    1 -2 2
    1 -2 2
    1 -2 2
    -1 2 -2
    -1 2 -2
    -1 2 -2
    1 -1 2
    1 -1 2
    1 -1 2
    1 -1 2
    -1 1 -2
    -1 1 -2
    -1 1 -2
    1 0 2
    1 0 2
    1 0 2
    1 0 2
    1 0 2
    -1 0 -2
    -1 0 -2
    -1 0 -2
    -1 0 -2
    1 1 2
    1 1 2
    1 1 2
    -1 -1 -2
    -1 -1 -2
    -1 -1 -2
    -1 -1 -2
    -1 -2 -2
    -1 -2 -2
    -1 -3 -2
    -1 -3 -2
    -1 -4 -2
    -1 -4 -2
    -1 -4 -2
    -1 -5 -2
    -1 -5 -2
    -1 -5 -2
    1 6 2
    -1 -6 -2
    -1 -6 -2
    -1 -6 -2
    1 7 2
    -1 -7 -2
    -1 -7 -2
    -1 -7 -2
    -1 -8 -2
    -1 -8 -2
    -1 -9 -2
    -1 -10 -2
    2 -10 2
    2 -9 2
    2 -8 2
    2 -7 2
    2 -7 2
    2 -6 2
    2 -6 2
    2 -6 2
    2 -6 2
    -2 6 -2
    2 -5 2
    2 -5 2
    2 -5 2
    2 -5 2
    -2 5 -2
    2 -4 2
    2 -4 2
    2 -4 2
    2 -4 2
    -2 4 -2
    -2 4 -2
    2 -3 2
    2 -3 2
    2 -3 2
    2 -3 2
    -2 3 -2
    -2 3 -2
    2 -2 2
    2 -2 2
    2 -2 2
    2 -2 2
    -2 2 -2
    -2 2 -2
    2 -1 2
    2 -1 2
    2 -1 2
    2 -1 2
    -2 1 -2
    -2 1 -2
    -2 1 -2
    2 0 2
    2 0 2
    2 0 2
    2 0 2
    2 0 2
    -2 0 -2
    -2 0 -2
    -2 0 -2
    2 1 2
    2 1 2
    2 1 2
    -2 -1 -2
    2 2 2
    2 2 2
    -2 -2 -2
    -2 -2 -2
    -2 -2 -2
    2 3 2
    -2 -3 -2
    -2 -3 -2
    2 4 2
    -2 -4 -2
    -2 -4 -2
    2 5 2
    -2 -5 -2
    -2 -5 -2
    2 6 2
    -2 -6 -2
    -2 -6 -2
    -2 -6 -2
    2 7 2
    2 7 2
    -2 -7 -2
    -2 -7 -2
    -2 -7 -2
    -2 -8 -2
    -2 -9 -2
    -2 -10 -2
    3 -9 2
    3 -8 2
    3 -7 2
    3 -7 2
    3 -7 2
    3 -6 2
    3 -6 2
    3 -6 2
    3 -6 2
    -3 6 -2
    3 -5 2
    3 -5 2
    3 -5 2
    3 -5 2
    -3 5 -2
    3 -4 2
    3 -4 2
    3 -4 2
    3 -4 2
    -3 4 -2
    -3 4 -2
    3 -3 2
    3 -3 2
    3 -3 2
    -3 3 -2
    -3 3 -2
    3 -2 2
    3 -2 2
    3 -2 2
    3 -2 2
    -3 2 -2
    -3 2 -2
    -3 2 -2
    3 -1 2
    3 -1 2
    3 -1 2
    3 -1 2
    -3 1 -2
    -3 1 -2
    -3 1 -2
    3 0 2
    3 0 2
    3 0 2
    3 0 2
    3 0 2
    -3 0 -2
    -3 0 -2
    3 1 2
    3 1 2
    3 1 2
    -3 -1 -2
    3 2 2
    3 2 2
    -3 -2 -2
    3 3 2
    3 3 2
    -3 -3 -2
    -3 -3 -2
    3 4 2
    3 4 2
    -3 -4 -2
    -3 -4 -2
    -3 -4 -2
    -3 -4 -2
    3 5 2
    3 5 2
    -3 -5 -2
    -3 -5 -2
    3 6 2
    3 6 2
    -3 -6 -2
    -3 -6 -2
    3 7 2
    3 7 2
    -3 -7 -2
    -3 -7 -2
    3 8 2
    -3 -8 -2
    3 9 2
    -3 -9 -2
    4 -9 2
    4 -8 2
    4 -8 2
    4 -7 2
    4 -7 2
    4 -6 2
    4 -6 2
    4 -5 2
    4 -5 2
    4 -5 2
    4 -5 2
    4 -4 2
    4 -4 2
    4 -4 2
    4 -4 2
    -4 4 -2
    4 -3 2
    4 -3 2
    4 -3 2
    -4 3 -2
    -4 3 -2
    4 -2 2
    4 -2 2
    4 -2 2
    4 -2 2
    -4 2 -2
    -4 2 -2
    -4 2 -2
    4 -1 2
    4 -1 2
    4 -1 2
    4 -1 2
    4 -1 2
    -4 1 -2
    -4 1 -2
    -4 1 -2
    4 0 2
    4 0 2
    4 0 2
    4 0 2
    4 0 2
    -4 0 -2
    4 1 2
    4 1 2
    4 1 2
    4 1 2
    4 1 2
    -4 -1 -2
    4 2 2
    4 2 2
    4 2 2
    -4 -2 -2
    4 3 2
    4 3 2
    -4 -3 -2
    4 4 2
    4 4 2
    -4 -4 -2
    -4 -4 -2
    4 5 2
    4 5 2
    -4 -5 -2
    -4 -5 -2
    4 6 2
    4 6 2
    -4 -6 -2
    -4 -6 -2
    4 7 2
    4 7 2
    -4 -7 -2
    4 8 2
    -4 -8 -2
    4 9 2
    -4 -9 -2
    5 -8 2
    5 -8 2
    5 -7 2
    5 -7 2
    5 -6 2
    5 -6 2
    5 -5 2
    5 -5 2
    5 -5 2
    -5 5 -2
    5 -4 2
    5 -4 2
    5 -4 2
    5 -4 2
    -5 4 -2
    -5 4 -2
    5 -3 2
    5 -3 2
    5 -3 2
    -5 3 -2
    -5 3 -2
    5 -2 2
    5 -2 2
    5 -2 2
    5 -2 2
    -5 2 -2
    -5 2 -2
    5 -1 2
    5 -1 2
    5 -1 2
    5 -1 2
    5 -1 2
    -5 1 -2
    -5 1 -2
    -5 1 -2
    5 0 2
    5 0 2
    5 0 2
    5 0 2
    5 0 2
    -5 0 -2
    5 1 2
    5 1 2
    5 1 2
    5 1 2
    5 1 2
    -5 -1 -2
    5 2 2
    5 2 2
    5 2 2
    5 2 2
    5 2 2
    -5 -2 -2
    5 3 2
    5 3 2
    5 3 2
    -5 -3 -2
    5 4 2
    5 4 2
    5 4 2
    -5 -4 -2
    5 5 2
    5 5 2
    -5 -5 -2
    5 6 2
    5 6 2
    -5 -6 -2
    5 7 2
    5 7 2
    -5 -7 -2
    -5 -7 -2
    5 8 2
    -5 -8 -2
    6 -8 2
    6 -8 2
    6 -7 2
    6 -7 2
    6 -6 2
    6 -6 2
    6 -5 2
    6 -5 2
    -6 5 -2
    6 -4 2
    6 -4 2
    6 -4 2
    -6 4 -2
    6 -3 2
    6 -3 2
    6 -3 2
    -6 3 -2
    -6 3 -2
    6 -2 2
    6 -2 2
    6 -2 2
    6 -2 2
    -6 2 -2
    -6 2 -2
    6 -1 2
    6 -1 2
    6 -1 2
    6 -1 2
    -6 1 -2
    -6 1 -2
    6 0 2
    6 0 2
    6 0 2
    6 0 2
    6 0 2
    -6 0 -2
    6 1 2
    6 1 2
    6 1 2
    6 1 2
    6 1 2
    -6 -1 -2
    6 2 2
    6 2 2
    6 2 2
    6 2 2
    -6 -2 -2
    6 3 2
    6 3 2
    6 3 2
    6 3 2
    -6 -3 -2
    6 4 2
    6 4 2
    6 4 2
    -6 -4 -2
    6 5 2
    6 5 2
    6 5 2
    -6 -5 -2
    6 6 2
    6 6 2
    6 6 2
    -6 -6 -2
    6 7 2
    6 7 2
    6 7 2
    -6 -7 -2
    6 8 2
    6 8 2
    -6 -8 -2
    7 -7 2
    7 -7 2
    7 -6 2
    7 -6 2
    7 -5 2
    7 -5 2
    -7 5 -2
    7 -4 2
    7 -4 2
    7 -4 2
    -7 4 -2
    7 -3 2
    7 -3 2
    7 -3 2
    -7 3 -2
    7 -2 2
    7 -2 2
    7 -2 2
    7 -2 2
    -7 2 -2
    7 -1 2
    7 -1 2
    7 -1 2
    7 -1 2
    -7 1 -2
    7 0 2
    7 0 2
    7 0 2
    7 0 2
    -7 0 -2
    7 1 2
    7 1 2
    7 1 2
    7 1 2
    -7 -1 -2
    7 2 2
    7 2 2
    7 2 2
    7 2 2
    -7 -2 -2
    7 3 2
    7 3 2
    7 3 2
    7 3 2
    -7 -3 -2
    7 4 2
    7 4 2
    7 4 2
    -7 -4 -2
    7 5 2
    7 5 2
    7 5 2
    -7 -5 -2
    7 6 2
    7 6 2
    7 6 2
    -7 -6 -2
    7 7 2
    -7 -7 -2
    8 -6 2
    8 -6 2
    8 -5 2
    8 -5 2
    8 -4 2
    8 -4 2
    8 -3 2
    8 -3 2
    8 -3 2
    8 -2 2
    8 -2 2
    8 -2 2
    -8 2 -2
    8 -1 2
    8 -1 2
    8 -1 2
    -8 1 -2
    8 0 2
    8 0 2
    8 0 2
    -8 0 -2
    8 1 2
    8 1 2
    -8 -1 -2
    8 2 2
    8 2 2
    -8 -2 -2
    8 3 2
    8 3 2
    -8 -3 -2
    8 4 2
    8 4 2
    -8 -4 -2
    8 5 2
    8 5 2
    -8 -5 -2
    8 6 2
    8 6 2
    -8 -6 -2
    9 -4 2
    9 -3 2
    9 -2 2
    9 -2 2
    -9 2 -2
    9 -1 2
    9 -1 2
    -9 1 -2
    9 0 2
    9 0 2
    -9 0 -2
    9 1 2
    9 1 2
    -9 -1 -2
    9 2 2
    9 2 2
    -9 -2 -2
    9 3 2
    9 3 2
    -9 -3 -2
    9 4 2
    9 4 2
    -9 -4 -2
    10 -2 2
    10 -2 2
    10 -1 2
    10 -1 2
    -10 1 -2
    10 0 2
    10 0 2
    -10 0 -2
    10 1 2
    10 1 2
    -10 -1 -2
    10 2 2
    10 2 2
    -10 -2 -2
    -10 -2 3
    10 2 -3
    10 2 -3
    -10 -1 3
    10 1 -3
    10 1 -3
    -10 0 3
    10 0 -3
    10 0 -3
    -10 1 3
    10 -1 -3
    10 -1 -3
    10 -2 -3
    -9 -5 3
    9 5 -3
    9 5 -3
    -9 -4 3
    9 4 -3
    9 4 -3
    -9 -3 3
    9 3 -3
    9 3 -3
    9 3 -3
    -9 -2 3
    9 2 -3
    9 2 -3
    9 2 -3
    -9 -1 3
    9 1 -3
    9 1 -3
    9 1 -3
    -9 0 3
    9 0 -3
    9 0 -3
    9 0 -3
    -9 1 3
    9 -1 -3
    9 -1 -3
    9 -1 -3
    -9 2 3
    9 -2 -3
    9 -2 -3
    9 -2 -3
    9 -3 -3
    9 -3 -3
    9 -4 -3
    9 -4 -3
    9 -5 -3
    9 -5 -3
    -8 -6 3
    8 6 -3
    8 6 -3
    -8 -5 3
    8 5 -3
    8 5 -3
    8 5 -3
    -8 -4 3
    8 4 -3
    8 4 -3
    8 4 -3
    -8 -3 3
    8 3 -3
    8 3 -3
    8 3 -3
    -8 -2 3
    8 2 -3
    8 2 -3
    8 2 -3
    -8 -1 3
    8 1 -3
    8 1 -3
    8 1 -3
    -8 0 3
    8 0 -3
    8 0 -3
    8 0 -3
    -8 1 3
    8 -1 -3
    8 -1 -3
    8 -1 -3
    -8 2 3
    8 -2 -3
    8 -2 -3
    8 -2 -3
    8 -3 -3
    8 -3 -3
    8 -4 -3
    8 -4 -3
    8 -5 -3
    8 -5 -3
    8 -6 -3
    8 -6 -3
    -7 -7 3
    7 7 -3
    -7 -6 3
    7 6 -3
    -7 -5 3
    7 5 -3
    7 5 -3
    -7 -4 3
    7 4 -3
    7 4 -3
    7 4 -3
    -7 -3 3
    7 3 -3
    7 3 -3
    7 3 -3
    7 3 -3
    -7 -2 3
    7 2 -3
    7 2 -3
    7 2 -3
    7 2 -3
    -7 -1 3
    7 1 -3
    7 1 -3
    7 1 -3
    7 1 -3
    7 1 -3
    -7 0 3
    7 0 -3
    7 0 -3
    7 0 -3
    7 0 -3
    -7 1 3
    7 -1 -3
    7 -1 -3
    7 -1 -3
    -7 2 3
    7 -2 -3
    7 -2 -3
    7 -2 -3
    -7 3 3
    -7 3 3
    7 -3 -3
    7 -3 -3
    7 -3 -3
    -7 4 3
    7 -4 -3
    7 -4 -3
    7 -5 -3
    7 -5 -3
    7 -6 -3
    7 -6 -3
    7 -7 -3
    7 -7 -3
    -6 -8 3
    6 8 -3
    -6 -7 3
    6 7 -3
    -6 -6 3
    6 6 -3
    6 6 -3
    -6 -5 3
    6 5 -3
    6 5 -3
    -6 -4 3
    6 4 -3
    6 4 -3
    6 3 -3
    6 3 -3
    6 3 -3
    -6 -2 3
    6 2 -3
    6 2 -3
    6 2 -3
    6 2 -3
    -6 -1 3
    6 1 -3
    6 1 -3
    6 1 -3
    6 1 -3
    6 1 -3
    -6 0 3
    6 0 -3
    6 0 -3
    6 0 -3
    6 0 -3
    6 0 -3
    -6 1 3
    -6 1 3
    6 -1 -3
    6 -1 -3
    6 -1 -3
    6 -1 -3
    -6 2 3
    -6 2 3
    6 -2 -3
    6 -2 -3
    6 -2 -3
    -6 3 3
    -6 3 3
    6 -3 -3
    6 -3 -3
    6 -3 -3
    -6 4 3
    6 -4 -3
    6 -4 -3
    -6 5 3
    6 -5 -3
    6 -5 -3
    6 -6 -3
    6 -6 -3
    6 -7 -3
    6 -7 -3
    6 -8 -3
    6 -8 -3
    -5 -9 3
    5 9 -3
    -5 -8 3
    5 8 -3
    -5 -7 3
    5 7 -3
    -5 -6 3
    5 6 -3
    5 6 -3
    -5 -5 3
    5 5 -3
    5 5 -3
    -5 -4 3
    5 4 -3
    5 4 -3
    -5 -3 3
    5 3 -3
    5 3 -3
    -5 -2 3
    5 2 -3
    5 2 -3
    5 2 -3
    5 2 -3
    -5 -1 3
    5 1 -3
    5 1 -3
    5 1 -3
    5 1 -3
    -5 0 3
    -5 0 3
    5 0 -3
    5 0 -3
    5 0 -3
    5 0 -3
    5 0 -3
    -5 1 3
    -5 1 3
    -5 1 3
    5 -1 -3
    5 -1 -3
    5 -1 -3
    5 -1 -3
    5 -1 -3
    -5 2 3
    -5 2 3
    5 -2 -3
    5 -2 -3
    5 -2 -3
    -5 3 3
    -5 3 3
    5 -3 -3
    5 -3 -3
    5 -3 -3
    5 -3 -3
    -5 4 3
    5 -4 -3
    5 -4 -3
    5 -4 -3
    -5 5 3
    5 -5 -3
    5 -5 -3
    5 -6 -3
    5 -6 -3
    5 -7 -3
    5 -7 -3
    5 -8 -3
    5 -8 -3
    5 -9 -3
    -4 -9 3
    4 9 -3
    -4 -8 3
    4 8 -3
    -4 -7 3
    -4 -7 3
    4 7 -3
    -4 -6 3
    -4 -6 3
    -4 -6 3
    4 6 -3
    4 6 -3
    -4 -5 3
    -4 -5 3
    -4 -5 3
    4 5 -3
    4 5 -3
    -4 -4 3
    -4 -4 3
    4 4 -3
    4 4 -3
    -4 -3 3
    -4 -3 3
    4 3 -3
    4 3 -3
    -4 -2 3
    4 2 -3
    4 2 -3
    4 2 -3
    4 2 -3
    -4 -1 3
    4 1 -3
    4 1 -3
    4 1 -3
    4 1 -3
    -4 0 3
    -4 0 3
    -4 0 3
    4 0 -3
    4 0 -3
    4 0 -3
    4 0 -3
    -4 1 3
    -4 1 3
    -4 1 3
    4 -1 -3
    4 -1 -3
    4 -1 -3
    4 -1 -3
    -4 2 3
    -4 2 3
    -4 2 3
    4 -2 -3
    4 -2 -3
    4 -2 -3
    -4 3 3
    -4 3 3
    4 -3 -3
    4 -3 -3
    4 -3 -3
    4 -3 -3
    -4 4 3
    -4 4 3
    -4 4 3
    4 -4 -3
    4 -4 -3
    4 -4 -3
    4 -4 -3
    4 -5 -3
    4 -5 -3
    4 -5 -3
    4 -6 -3
    4 -6 -3
    4 -7 -3
    4 -7 -3
    4 -8 -3
    4 -8 -3
    4 -9 -3
    -3 -9 3
    3 9 -3
    -3 -8 3
    3 8 -3
    -3 -7 3
    3 7 -3
    -3 -6 3
    -3 -6 3
    -3 -6 3
    3 6 -3
    3 6 -3
    -3 -5 3
    -3 -5 3
    -3 -5 3
    3 5 -3
    3 5 -3
    -3 -4 3
    -3 -4 3
    -3 -4 3
    3 4 -3
    3 4 -3
    -3 -3 3
    -3 -3 3
    3 3 -3
    3 3 -3
    -3 -2 3
    -3 -2 3
    3 2 -3
    3 2 -3
    -3 -1 3
    3 1 -3
    3 1 -3
    3 1 -3
    3 1 -3
    -3 0 3
    -3 0 3
    -3 0 3
    3 0 -3
    3 0 -3
    3 0 -3
    3 0 -3
    -3 1 3
    -3 1 3
    -3 1 3
    3 -1 -3
    3 -1 -3
    3 -1 -3
    3 -1 -3
    -3 2 3
    -3 2 3
    -3 2 3
    3 -2 -3
    3 -2 -3
    3 -2 -3
    3 -2 -3
    -3 3 3
    -3 3 3
    3 -3 -3
    3 -3 -3
    3 -3 -3
    3 -3 -3
    -3 4 3
    3 -4 -3
    3 -4 -3
    3 -4 -3
    3 -4 -3
    3 -5 -3
    3 -5 -3
    3 -5 -3
    3 -5 -3
    3 -6 -3
    3 -6 -3
    3 -6 -3
    3 -7 -3
    3 -7 -3
    3 -8 -3
    3 -8 -3
    3 -9 -3
    -2 -10 3
    2 10 -3
    -2 -9 3
    -2 -8 3
    -2 -7 3
    -2 -6 3
    -2 -6 3
    -2 -6 3
    2 6 -3
    2 6 -3
    -2 -5 3
    -2 -5 3
    -2 -5 3
    -2 -5 3
    2 5 -3
    -2 -4 3
    -2 -4 3
    -2 -4 3
    -2 -4 3
    2 4 -3
    2 4 -3
    -2 -3 3
    -2 -3 3
    -2 -3 3
    2 3 -3
    2 3 -3
    -2 -2 3
    -2 -2 3
    -2 -2 3
    -2 -2 3
    2 2 -3
    2 2 -3
    2 2 -3
    -2 -1 3
    -2 -1 3
    -2 -1 3
    2 1 -3
    2 1 -3
    2 1 -3
    2 1 -3
    -2 0 3
    -2 0 3
    -2 0 3
    2 0 -3
    2 0 -3
    2 0 -3
    2 0 -3
    2 0 -3
    -2 1 3
    -2 1 3
    -2 1 3
    2 -1 -3
    2 -1 -3
    2 -1 -3
    2 -1 -3
    2 -1 -3
    -2 2 3
    2 -2 -3
    2 -2 -3
    2 -2 -3
    2 -2 -3
    -2 3 3
    -2 3 3
    2 -3 -3
    2 -3 -3
    2 -3 -3
    -2 4 3
    2 -4 -3
    2 -4 -3
    2 -4 -3
    -2 5 3
    2 -5 -3
    2 -5 -3
    2 -5 -3
    2 -5 -3
    -2 6 3
    2 -6 -3
    2 -6 -3
    -2 7 3
    2 -7 -3
    2 -7 -3
    2 -8 -3
    2 -8 -3
    2 -9 -3
    2 -10 -3
    -1 -10 3
    -1 -9 3
    -1 -8 3
    -1 -7 3
    -1 -6 3
    -1 -6 3
    -1 -6 3
    1 6 -3
    -1 -5 3
    -1 -5 3
    -1 -5 3
    1 5 -3
    -1 -4 3
    -1 -4 3
    -1 -4 3
    -1 -4 3
    1 4 -3
    -1 -3 3
    -1 -3 3
    -1 -3 3
    -1 -3 3
    -1 -3 3
    1 3 -3
    1 3 -3
    -1 -2 3
    -1 -2 3
    -1 -2 3
    -1 -2 3
    1 2 -3
    1 2 -3
    1 2 -3
    -1 0 3
    -1 0 3
    -1 0 3
    -1 0 3
    1 0 -3
    1 0 -3
    1 0 -3
    1 0 -3
    1 0 -3
    -1 1 3
    -1 2 3
    1 -2 -3
    1 -2 -3
    1 -2 -3
    -1 3 3
    1 -3 -3
    1 -3 -3
    1 -3 -3
    1 -3 -3
    -1 4 3
    1 -4 -3
    1 -4 -3
    1 -4 -3
    -1 5 3
    1 -5 -3
    1 -5 -3
    1 -5 -3
    -1 6 3
    1 -6 -3
    1 -6 -3
    1 -6 -3
    -1 7 3
    1 -7 -3
    1 -7 -3
    1 -8 -3
    1 -8 -3
    1 -9 -3
    1 -10 -3
    0 -10 3
    0 -9 3
    0 -8 3
    0 -7 3
    0 -7 3
    0 7 -3
    0 -6 3
    0 -6 3
    0 -6 3
    0 -6 3
    0 -5 3
    0 -5 3
    0 -5 3
    0 -5 3
    0 5 -3
    0 -4 3
    0 -4 3
    0 -3 3
    0 -3 3
    0 -3 3
    0 -3 3
    0 3 -3
    0 3 -3
    0 -2 3
    0 -2 3
    0 -2 3
    0 -2 3
    0 -2 3
    0 2 -3
    0 2 -3
    0 -1 3
    0 -1 3
    0 -1 3
    0 -1 3
    0 -1 3
    0 1 -3
    0 1 -3
    0 1 -3
    0 0 3
    0 0 3
    0 0 3
    0 0 3
    0 0 -3
    0 0 -3
    0 0 -3
    0 0 -3
    0 1 3
    0 1 3
    0 -1 -3
    0 -1 -3
    0 -1 -3
    0 -1 -3
    0 -2 -3
    0 -2 -3
    0 -2 -3
    0 3 3
    0 -3 -3
    0 -3 -3
    0 -3 -3
    0 4 3
    0 -4 -3
    0 -4 -3
    0 -4 -3
    0 5 3
    0 -5 -3
    0 -5 -3
    0 -5 -3
    0 6 3
    0 -6 -3
    0 -6 -3
    0 -6 -3
    0 7 3
    0 -7 -3
    0 -7 -3
    0 8 3
    0 -8 -3
    0 -8 -3
    0 -9 -3
    0 -10 -3
    1 -10 3
    1 -9 3
    1 -8 3
    1 -7 3
    1 -7 3
    1 -7 3
    1 -6 3
    1 -6 3
    1 -6 3
    1 -5 3
    1 -5 3
    1 -5 3
    1 -5 3
    1 -5 3
    1 -4 3
    1 -4 3
    1 -4 3
    1 -4 3
    1 -3 3
    1 -3 3
    1 -3 3
    1 -3 3
    -1 3 -3
    -1 3 -3
    1 -2 3
    1 -2 3
    1 -2 3
    -1 2 -3
    -1 2 -3
    -1 2 -3
    1 -1 3
    -1 1 -3
    1 0 3
    1 0 3
    1 0 3
    1 0 3
    1 0 3
    -1 0 -3
    -1 0 -3
    -1 0 -3
    -1 0 -3
    -1 -2 -3
    -1 -2 -3
    -1 -3 -3
    -1 -3 -3
    -1 -4 -3
    -1 -4 -3
    -1 -4 -3
    -1 -5 -3
    -1 -5 -3
    -1 -5 -3
    1 6 3
    -1 -6 -3
    -1 -6 -3
    -1 -6 -3
    1 7 3
    -1 -7 -3
    -1 -7 -3
    -1 -7 -3
    -1 -8 -3
    -1 -8 -3
    -1 -9 -3
    -1 -10 -3
    2 -10 3
    2 -9 3
    2 -8 3
    2 -7 3
    2 -7 3
    2 -7 3
    2 -6 3
    2 -6 3
    2 -6 3
    2 -6 3
    -2 6 -3
    2 -5 3
    2 -5 3
    2 -5 3
    2 -5 3
    -2 5 -3
    2 -4 3
    2 -4 3
    2 -4 3
    2 -4 3
    -2 4 -3
    -2 4 -3
    2 -3 3
    2 -3 3
    2 -3 3
    2 -3 3
    -2 3 -3
    -2 3 -3
    2 -2 3
    2 -2 3
    2 -2 3
    2 -2 3
    -2 2 -3
    -2 2 -3
    2 -1 3
    2 -1 3
    2 -1 3
    2 -1 3
    -2 1 -3
    -2 1 -3
    -2 1 -3
    2 0 3
    2 0 3
    2 0 3
    2 0 3
    2 0 3
    -2 0 -3
    -2 0 -3
    2 1 3
    2 1 3
    2 1 3
    -2 -1 -3
    2 2 3
    2 2 3
    -2 -2 -3
    -2 -2 -3
    -2 -2 -3
    2 3 3
    -2 -3 -3
    -2 -3 -3
    2 4 3
    -2 -4 -3
    -2 -4 -3
    2 5 3
    -2 -5 -3
    -2 -5 -3
    2 6 3
    -2 -6 -3
    -2 -6 -3
    2 7 3
    2 7 3
    -2 -7 -3
    -2 -7 -3
    -2 -7 -3
    2 8 3
    -2 -8 -3
    -2 -8 -3
    -2 -8 -3
    -2 -9 -3
    -2 -10 -3
    3 -9 3
    3 -8 3
    3 -7 3
    3 -7 3
    3 -7 3
    3 -6 3
    3 -6 3
    3 -6 3
    3 -6 3
    -3 6 -3
    3 -5 3
    3 -5 3
    3 -5 3
    3 -5 3
    -3 5 -3
    3 -4 3
    3 -4 3
    3 -4 3
    3 -4 3
    -3 4 -3
    -3 4 -3
    3 -3 3
    3 -3 3
    3 -3 3
    -3 3 -3
    -3 3 -3
    3 -2 3
    3 -2 3
    3 -2 3
    3 -2 3
    -3 2 -3
    -3 2 -3
    -3 2 -3
    3 -1 3
    3 -1 3
    3 -1 3
    3 -1 3
    -3 1 -3
    -3 1 -3
    -3 1 -3
    3 0 3
    3 0 3
    3 0 3
    3 0 3
    3 0 3
    -3 0 -3
    -3 0 -3
    3 1 3
    3 1 3
    3 1 3
    -3 -1 -3
    3 2 3
    3 2 3
    3 2 3
    -3 -2 -3
    3 3 3
    3 3 3
    -3 -3 -3
    -3 -3 -3
    3 4 3
    3 4 3
    -3 -4 -3
    -3 -4 -3
    -3 -4 -3
    3 5 3
    3 5 3
    -3 -5 -3
    -3 -5 -3
    3 6 3
    -3 -6 -3
    -3 -6 -3
    3 7 3
    -3 -7 -3
    -3 -8 -3
    3 9 3
    -3 -9 -3
    4 -9 3
    4 -8 3
    4 -7 3
    4 -7 3
    4 -6 3
    4 -6 3
    4 -5 3
    4 -5 3
    4 -5 3
    4 -5 3
    4 -4 3
    4 -4 3
    4 -4 3
    4 -4 3
    -4 4 -3
    4 -3 3
    4 -3 3
    4 -3 3
    -4 3 -3
    -4 3 -3
    4 -2 3
    4 -2 3
    4 -2 3
    4 -2 3
    -4 2 -3
    -4 2 -3
    -4 2 -3
    4 -1 3
    4 -1 3
    4 -1 3
    4 -1 3
    -4 1 -3
    -4 1 -3
    -4 1 -3
    4 0 3
    4 0 3
    4 0 3
    4 0 3
    4 0 3
    -4 0 -3
    4 1 3
    4 1 3
    4 1 3
    4 1 3
    4 1 3
    -4 -1 -3
    4 2 3
    4 2 3
    4 2 3
    -4 -2 -3
    4 3 3
    4 3 3
    4 3 3
    -4 -3 -3
    4 4 3
    4 4 3
    -4 -4 -3
    -4 -4 -3
    4 5 3
    4 5 3
    -4 -5 -3
    -4 -5 -3
    4 6 3
    4 6 3
    -4 -6 -3
    4 7 3
    4 7 3
    -4 -7 -3
    4 8 3
    -4 -8 -3
    4 9 3
    -4 -9 -3
    5 -8 3
    5 -7 3
    5 -7 3
    5 -6 3
    5 -6 3
    5 -5 3
    5 -5 3
    5 -5 3
    -5 5 -3
    5 -4 3
    5 -4 3
    5 -4 3
    -5 4 -3
    -5 4 -3
    5 -3 3
    5 -3 3
    5 -3 3
    5 -3 3
    -5 3 -3
    -5 3 -3
    5 -2 3
    5 -2 3
    5 -2 3
    5 -2 3
    -5 2 -3
    -5 2 -3
    5 -1 3
    5 -1 3
    5 -1 3
    5 -1 3
    -5 1 -3
    -5 1 -3
    -5 1 -3
    5 0 3
    5 0 3
    5 0 3
    5 0 3
    5 0 3
    -5 0 -3
    5 1 3
    5 1 3
    5 1 3
    5 1 3
    5 1 3
    -5 -1 -3
    5 2 3
    5 2 3
    5 2 3
    5 2 3
    5 2 3
    -5 -2 -3
    5 3 3
    5 3 3
    5 3 3
    -5 -3 -3
    5 4 3
    5 4 3
    5 4 3
    -5 -4 -3
    5 5 3
    5 5 3
    5 5 3
    -5 -5 -3
    5 6 3
    5 6 3
    5 6 3
    -5 -6 -3
    5 7 3
    5 7 3
    5 7 3
    -5 -7 -3
    5 8 3
    5 8 3
    -5 -8 -3
    6 -8 3
    6 -7 3
    6 -7 3
    6 -6 3
    6 -6 3
    6 -5 3
    6 -5 3
    -6 5 -3
    6 -4 3
    6 -4 3
    6 -4 3
    -6 4 -3
    6 -3 3
    6 -3 3
    6 -3 3
    6 -3 3
    -6 3 -3
    -6 3 -3
    6 -2 3
    6 -2 3
    6 -2 3
    6 -2 3
    -6 2 -3
    -6 2 -3
    6 -1 3
    6 -1 3
    6 -1 3
    6 -1 3
    -6 1 -3
    -6 1 -3
    6 0 3
    6 0 3
    6 0 3
    6 0 3
    6 0 3
    -6 0 -3
    6 1 3
    6 1 3
    6 1 3
    6 1 3
    6 1 3
    -6 -1 -3
    6 2 3
    6 2 3
    6 2 3
    6 2 3
    -6 -2 -3
    6 3 3
    6 3 3
    6 3 3
    6 3 3
    -6 -3 -3
    6 4 3
    6 4 3
    6 4 3
    -6 -4 -3
    6 5 3
    6 5 3
    6 5 3
    -6 -5 -3
    6 6 3
    6 6 3
    6 6 3
    -6 -6 -3
    6 7 3
    6 7 3
    6 7 3
    -6 -7 -3
    6 8 3
    6 8 3
    7 -7 3
    7 -7 3
    7 -6 3
    7 -6 3
    7 -5 3
    7 -5 3
    -7 5 -3
    7 -4 3
    7 -4 3
    7 -4 3
    -7 4 -3
    7 -3 3
    7 -3 3
    7 -3 3
    -7 3 -3
    7 -2 3
    7 -2 3
    7 -2 3
    7 -2 3
    -7 2 -3
    7 -1 3
    7 -1 3
    7 -1 3
    7 -1 3
    -7 1 -3
    7 0 3
    7 0 3
    7 0 3
    7 0 3
    -7 0 -3
    7 1 3
    7 1 3
    7 1 3
    7 1 3
    -7 -1 -3
    7 2 3
    7 2 3
    7 2 3
    7 2 3
    -7 -2 -3
    7 3 3
    7 3 3
    7 3 3
    7 3 3
    -7 -3 -3
    7 4 3
    7 4 3
    7 4 3
    -7 -4 -3
    7 5 3
    7 5 3
    -7 -5 -3
    7 6 3
    7 6 3
    -7 -6 -3
    7 7 3
    -7 -7 -3
    8 -6 3
    8 -6 3
    8 -5 3
    8 -5 3
    8 -4 3
    8 -4 3
    8 -3 3
    8 -3 3
    8 -3 3
    8 -2 3
    8 -2 3
    8 -2 3
    -8 2 -3
    8 -1 3
    8 -1 3
    -8 1 -3
    8 0 3
    8 0 3
    -8 0 -3
    8 1 3
    8 1 3
    -8 -1 -3
    8 2 3
    8 2 3
    -8 -2 -3
    8 3 3
    8 3 3
    -8 -3 -3
    8 4 3
    8 4 3
    -8 -4 -3
    8 5 3
    8 5 3
    -8 -5 -3
    8 6 3
    8 6 3
    -8 -6 -3
    9 -4 3
    9 -3 3
    9 -2 3
    9 -2 3
    -9 2 -3
    9 -1 3
    9 -1 3
    -9 1 -3
    9 0 3
    9 0 3
    -9 0 -3
    9 1 3
    9 1 3
    -9 -1 -3
    9 2 3
    9 2 3
    -9 -2 -3
    9 3 3
    9 3 3
    -9 -3 -3
    9 4 3
    9 4 3
    -9 -4 -3
    10 -1 3
    10 -1 3
    -10 1 -3
    10 0 3
    10 0 3
    -10 0 -3
    10 1 3
    10 1 3
    -10 -1 -3
    -10 -2 4
    10 2 -4
    10 2 -4
    -10 -1 4
    10 1 -4
    10 1 -4
    -10 0 4
    10 0 -4
    10 0 -4
    -10 1 4
    10 -1 -4
    10 -1 -4
    10 -2 -4
    10 -2 -4
    -9 -5 4
    9 5 -4
    -9 -4 4
    9 4 -4
    9 4 -4
    9 4 -4
    -9 -3 4
    9 3 -4
    9 3 -4
    9 3 -4
    -9 -2 4
    9 2 -4
    9 2 -4
    9 2 -4
    -9 -1 4
    9 1 -4
    9 1 -4
    9 1 -4
    -9 0 4
    9 0 -4
    9 0 -4
    9 0 -4
    -9 1 4
    9 -1 -4
    9 -1 -4
    9 -1 -4
    9 -2 -4
    9 -2 -4
    9 -3 -4
    9 -3 -4
    9 -4 -4
    9 -4 -4
    9 -5 -4
    9 -5 -4
    -8 -6 4
    8 6 -4
    -8 -5 4
    8 5 -4
    8 5 -4
    8 5 -4
    -8 -4 4
    8 4 -4
    8 4 -4
    8 4 -4
    -8 -3 4
    8 3 -4
    8 3 -4
    8 3 -4
    -8 -2 4
    8 2 -4
    8 2 -4
    8 2 -4
    -8 -1 4
    8 1 -4
    8 1 -4
    8 1 -4
    -8 0 4
    8 0 -4
    8 0 -4
    8 0 -4
    -8 1 4
    8 -1 -4
    8 -1 -4
    8 -1 -4
    -8 2 4
    8 -2 -4
    8 -2 -4
    8 -2 -4
    8 -3 -4
    8 -3 -4
    8 -4 -4
    8 -4 -4
    8 -5 -4
    8 -5 -4
    8 -6 -4
    8 -6 -4
    -7 -7 4
    7 7 -4
    -7 -6 4
    7 6 -4
    -7 -5 4
    7 5 -4
    7 5 -4
    -7 -4 4
    7 4 -4
    7 4 -4
    7 4 -4
    -7 -3 4
    7 3 -4
    7 3 -4
    7 3 -4
    -7 -2 4
    7 2 -4
    7 2 -4
    7 2 -4
    7 2 -4
    -7 -1 4
    7 1 -4
    7 1 -4
    7 1 -4
    7 1 -4
    -7 0 4
    7 0 -4
    7 0 -4
    7 0 -4
    7 0 -4
    -7 1 4
    7 -1 -4
    7 -1 -4
    7 -1 -4
    -7 2 4
    7 -2 -4
    7 -2 -4
    7 -2 -4
    -7 3 4
    -7 3 4
    7 -3 -4
    7 -3 -4
    7 -3 -4
    -7 4 4
    7 -4 -4
    7 -4 -4
    7 -5 -4
    7 -5 -4
    7 -6 -4
    7 -6 -4
    7 -7 -4
    7 -7 -4
    -6 -8 4
    6 8 -4
    -6 -7 4
    6 7 -4
    -6 -6 4
    6 6 -4
    -6 -5 4
    6 5 -4
    6 5 -4
    -6 -4 4
    6 4 -4
    6 4 -4
    6 4 -4
    -6 -3 4
    6 3 -4
    6 3 -4
    6 3 -4
    -6 -2 4
    6 2 -4
    6 2 -4
    6 2 -4
    6 2 -4
    -6 -1 4
    6 1 -4
    6 1 -4
    6 1 -4
    6 1 -4
    6 1 -4
    -6 0 4
    6 0 -4
    6 0 -4
    6 0 -4
    6 0 -4
    6 0 -4
    -6 1 4
    -6 1 4
    6 -1 -4
    6 -1 -4
    6 -1 -4
    -6 2 4
    -6 2 4
    6 -2 -4
    6 -2 -4
    6 -2 -4
    -6 3 4
    -6 3 4
    6 -3 -4
    6 -3 -4
    6 -3 -4
    -6 4 4
    6 -4 -4
    6 -4 -4
    -6 5 4
    6 -5 -4
    6 -5 -4
    6 -6 -4
    6 -6 -4
    6 -7 -4
    6 -7 -4
    6 -8 -4
    6 -8 -4
    5 9 -4
    -5 -8 4
    5 8 -4
    -5 -7 4
    5 7 -4
    -5 -6 4
    5 6 -4
    5 6 -4
    -5 -5 4
    5 5 -4
    5 5 -4
    -5 -4 4
    5 4 -4
    5 4 -4
    -5 -3 4
    5 3 -4
    5 3 -4
    5 3 -4
    5 3 -4
    -5 -2 4
    5 2 -4
    5 2 -4
    5 2 -4
    5 2 -4
    -5 -1 4
    5 1 -4
    5 1 -4
    5 1 -4
    5 1 -4
    5 1 -4
    -5 0 4
    -5 0 4
    -5 0 4
    5 0 -4
    5 0 -4
    5 0 -4
    5 0 -4
    5 0 -4
    5 0 -4
    -5 1 4
    -5 1 4
    5 -1 -4
    5 -1 -4
    5 -1 -4
    5 -1 -4
    -5 2 4
    -5 2 4
    5 -2 -4
    5 -2 -4
    5 -2 -4
    -5 3 4
    -5 3 4
    5 -3 -4
    5 -3 -4
    5 -3 -4
    5 -3 -4
    -5 4 4
    5 -4 -4
    5 -4 -4
    5 -4 -4
    -5 5 4
    5 -5 -4
    5 -5 -4
    5 -6 -4
    5 -6 -4
    5 -7 -4
    5 -7 -4
    5 -8 -4
    5 -8 -4
    5 -9 -4
    5 -9 -4
    -4 -9 4
    4 9 -4
    -4 -8 4
    4 8 -4
    -4 -7 4
    -4 -7 4
    4 7 -4
    -4 -6 4
    -4 -6 4
    4 6 -4
    4 6 -4
    -4 -5 4
    -4 -5 4
    4 5 -4
    4 5 -4
    -4 -4 4
    -4 -4 4
    4 4 -4
    4 4 -4
    -4 -3 4
    -4 -3 4
    4 3 -4
    4 3 -4
    -4 -2 4
    4 2 -4
    4 2 -4
    4 2 -4
    -4 -1 4
    4 1 -4
    4 1 -4
    4 1 -4
    4 1 -4
    4 1 -4
    -4 0 4
    -4 0 4
    -4 0 4
    4 0 -4
    4 0 -4
    4 0 -4
    4 0 -4
    4 0 -4
    -4 1 4
    -4 1 4
    -4 1 4
    4 -1 -4
    4 -1 -4
    4 -1 -4
    4 -1 -4
    -4 2 4
    -4 2 4
    -4 2 4
    4 -2 -4
    4 -2 -4
    4 -2 -4
    4 -2 -4
    -4 3 4
    -4 3 4
    -4 3 4
    4 -3 -4
    4 -3 -4
    4 -3 -4
    4 -3 -4
    -4 4 4
    -4 4 4
    -4 4 4
    4 -4 -4
    4 -4 -4
    4 -4 -4
    4 -4 -4
    -4 5 4
    4 -5 -4
    4 -5 -4
    4 -5 -4
    4 -6 -4
    4 -6 -4
    4 -7 -4
    4 -7 -4
    4 -8 -4
    4 -8 -4
    4 -9 -4
    4 -9 -4
    -3 -9 4
    3 9 -4
    -3 -8 4
    3 8 -4
    -3 -7 4
    3 7 -4
    -3 -6 4
    -3 -6 4
    -3 -6 4
    3 6 -4
    3 6 -4
    -3 -5 4
    -3 -5 4
    -3 -5 4
    3 5 -4
    3 5 -4
    -3 -4 4
    -3 -4 4
    -3 -4 4
    3 4 -4
    3 4 -4
    -3 -3 4
    3 3 -4
    3 3 -4
    -3 -2 4
    -3 -2 4
    3 2 -4
    3 2 -4
    -3 -1 4
    3 1 -4
    3 1 -4
    3 1 -4
    3 1 -4
    3 1 -4
    -3 0 4
    -3 0 4
    -3 0 4
    3 0 -4
    3 0 -4
    3 0 -4
    3 0 -4
    3 0 -4
    -3 1 4
    -3 1 4
    -3 1 4
    3 -1 -4
    3 -1 -4
    3 -1 -4
    -3 2 4
    -3 2 4
    -3 2 4
    3 -2 -4
    3 -2 -4
    3 -2 -4
    3 -2 -4
    -3 3 4
    -3 3 4
    3 -3 -4
    3 -3 -4
    3 -3 -4
    3 -3 -4
    -3 4 4
    3 -4 -4
    3 -4 -4
    3 -4 -4
    3 -5 -4
    3 -5 -4
    3 -5 -4
    3 -6 -4
    3 -6 -4
    3 -6 -4
    3 -7 -4
    3 -7 -4
    3 -8 -4
    3 -9 -4
    3 -9 -4
    -2 -10 4
    2 10 -4
    -2 -9 4
    2 9 -4
    -2 -8 4
    -2 -7 4
    -2 -6 4
    -2 -6 4
    -2 -6 4
    2 6 -4
    2 6 -4
    -2 -5 4
    -2 -5 4
    -2 -5 4
    -2 -5 4
    2 5 -4
    2 5 -4
    -2 -4 4
    -2 -4 4
    -2 -4 4
    2 4 -4
    2 4 -4
    -2 -3 4
    -2 -3 4
    -2 -3 4
    2 3 -4
    2 3 -4
    2 3 -4
    -2 -2 4
    -2 -2 4
    -2 -2 4
    2 2 -4
    2 2 -4
    -2 -1 4
    -2 -1 4
    2 1 -4
    2 1 -4
    2 1 -4
    2 1 -4
    -2 0 4
    -2 0 4
    -2 0 4
    2 0 -4
    2 0 -4
    2 0 -4
    2 0 -4
    -2 1 4
    -2 1 4
    2 -1 -4
    2 -1 -4
    2 -1 -4
    2 -1 -4
    -2 2 4
    -2 2 4
    -2 2 4
    2 -2 -4
    2 -2 -4
    2 -2 -4
    -2 3 4
    -2 3 4
    2 -3 -4
    2 -3 -4
    2 -3 -4
    -2 4 4
    2 -4 -4
    2 -4 -4
    2 -4 -4
    -2 5 4
    2 -5 -4
    2 -5 -4
    2 -5 -4
    2 -5 -4
    -2 6 4
    2 -6 -4
    2 -6 -4
    -2 7 4
    2 -7 -4
    2 -7 -4
    2 -8 -4
    2 -8 -4
    2 -9 -4
    2 -10 -4
    -1 -10 4
    -1 -9 4
    -1 -8 4
    -1 -7 4
    -1 -6 4
    -1 -6 4
    -1 -6 4
    1 6 -4
    -1 -5 4
    -1 -5 4
    -1 -5 4
    -1 -5 4
    1 5 -4
    -1 -4 4
    -1 -4 4
    -1 -4 4
    -1 -4 4
    1 4 -4
    1 4 -4
    1 4 -4
    -1 -3 4
    -1 -3 4
    -1 -3 4
    -1 -3 4
    -1 -3 4
    1 3 -4
    1 3 -4
    -1 -2 4
    -1 -2 4
    -1 -2 4
    -1 -2 4
    1 2 -4
    1 2 -4
    1 2 -4
    -1 -1 4
    -1 -1 4
    -1 -1 4
    1 1 -4
    1 1 -4
    1 1 -4
    1 1 -4
    -1 0 4
    -1 0 4
    -1 0 4
    -1 0 4
    -1 0 4
    1 0 -4
    1 0 -4
    1 0 -4
    1 0 -4
    1 0 -4
    -1 1 4
    -1 1 4
    -1 1 4
    -1 1 4
    -1 1 4
    1 -1 -4
    1 -1 -4
    1 -1 -4
    -1 2 4
    1 -2 -4
    1 -2 -4
    1 -2 -4
    -1 3 4
    1 -3 -4
    1 -3 -4
    1 -3 -4
    1 -3 -4
    -1 4 4
    1 -4 -4
    1 -4 -4
    1 -4 -4
    -1 5 4
    1 -5 -4
    1 -5 -4
    1 -5 -4
    -1 6 4
    1 -6 -4
    1 -6 -4
    1 -6 -4
    -1 7 4
    1 -7 -4
    1 -7 -4
    1 -8 -4
    1 -8 -4
    1 -9 -4
    1 -10 -4
    0 -10 4
    0 -9 4
    0 -8 4
    0 -7 4
    0 -6 4
    0 -6 4
    0 -6 4
    0 -6 4
    0 6 -4
    0 -5 4
    0 -5 4
    0 -5 4
    0 -5 4
    0 5 -4
    0 -4 4
    0 -4 4
    0 -4 4
    0 -4 4
    0 4 -4
    0 4 -4
    0 -3 4
    0 -3 4
    0 -3 4
    0 -3 4
    0 -3 4
    0 3 -4
    0 -2 4
    0 -2 4
    0 -2 4
    0 -2 4
    0 2 -4
    0 2 -4
    0 2 -4
    0 1 -4
    0 0 4
    0 0 4
    0 0 4
    0 0 4
    0 0 -4
    0 0 -4
    0 0 -4
    0 0 -4
    0 1 4
    0 -1 -4
    0 -1 -4
    0 2 4
    0 -2 -4
    0 -2 -4
    0 -2 -4
    0 -3 -4
    0 -3 -4
    0 -3 -4
    0 4 4
    0 -4 -4
    0 -4 -4
    0 -4 -4
    0 5 4
    0 -5 -4
    0 -5 -4
    0 -5 -4
    0 6 4
    0 -6 -4
    0 -6 -4
    0 -6 -4
    0 7 4
    0 -7 -4
    0 -7 -4
    0 8 4
    0 -8 -4
    0 -8 -4
    0 -9 -4
    0 -10 -4
    1 -10 4
    1 -9 4
    1 -8 4
    1 -7 4
    1 -7 4
    1 -7 4
    1 -6 4
    1 -6 4
    1 -6 4
    -1 6 -4
    1 -5 4
    1 -5 4
    1 -5 4
    1 -4 4
    1 -4 4
    1 -4 4
    1 -4 4
    -1 4 -4
    1 -3 4
    1 -3 4
    1 -3 4
    1 -3 4
    -1 3 -4
    -1 3 -4
    1 -2 4
    1 -2 4
    1 -2 4
    1 -2 4
    -1 2 -4
    -1 2 -4
    -1 2 -4
    1 -1 4
    1 -1 4
    1 -1 4
    1 -1 4
    -1 1 -4
    -1 1 -4
    -1 1 -4
    1 0 4
    1 0 4
    1 0 4
    1 0 4
    -1 0 -4
    -1 0 -4
    -1 0 -4
    -1 0 -4
    1 1 4
    1 1 4
    -1 -1 -4
    -1 -1 -4
    1 2 4
    -1 -2 -4
    -1 -2 -4
    -1 -3 -4
    -1 -3 -4
    -1 -4 -4
    -1 -4 -4
    -1 -5 -4
    -1 -5 -4
    1 6 4
    -1 -6 -4
    -1 -6 -4
    -1 -6 -4
    1 7 4
    -1 -7 -4
    -1 -7 -4
    -1 -7 -4
    -1 -8 -4
    -1 -8 -4
    -1 -9 -4
    -1 -10 -4
    2 -10 4
    2 -9 4
    2 -8 4
    2 -7 4
    2 -7 4
    2 -7 4
    2 -7 4
    2 -6 4
    2 -6 4
    2 -6 4
    2 -6 4
    -2 6 -4
    2 -5 4
    2 -5 4
    2 -5 4
    2 -5 4
    -2 5 -4
    2 -4 4
    2 -4 4
    2 -4 4
    2 -4 4
    -2 4 -4
    -2 4 -4
    2 -3 4
    2 -3 4
    2 -3 4
    -2 3 -4
    -2 3 -4
    2 -2 4
    2 -2 4
    2 -2 4
    2 -2 4
    -2 2 -4
    -2 2 -4
    2 -1 4
    2 -1 4
    2 -1 4
    2 -1 4
    -2 1 -4
    -2 1 -4
    2 0 4
    2 0 4
    2 0 4
    2 0 4
    2 0 4
    -2 0 -4
    -2 0 -4
    2 1 4
    2 1 4
    2 1 4
    -2 -1 -4
    2 2 4
    2 2 4
    -2 -2 -4
    -2 -2 -4
    -2 -2 -4
    2 3 4
    -2 -3 -4
    -2 -3 -4
    2 4 4
    -2 -4 -4
    -2 -4 -4
    2 5 4
    -2 -5 -4
    -2 -5 -4
    2 6 4
    -2 -6 -4
    -2 -6 -4
    2 7 4
    -2 -7 -4
    -2 -7 -4
    2 8 4
    -2 -8 -4
    -2 -8 -4
    -2 -8 -4
    -2 -9 -4
    -2 -10 -4
    3 -9 4
    3 -8 4
    3 -7 4
    3 -7 4
    3 -7 4
    3 -6 4
    3 -6 4
    3 -6 4
    3 -6 4
    -3 6 -4
    3 -5 4
    3 -5 4
    3 -5 4
    3 -5 4
    -3 5 -4
    3 -4 4
    3 -4 4
    3 -4 4
    3 -4 4
    -3 4 -4
    -3 4 -4
    3 -3 4
    3 -3 4
    3 -3 4
    -3 3 -4
    -3 3 -4
    3 -2 4
    3 -2 4
    3 -2 4
    3 -2 4
    -3 2 -4
    -3 2 -4
    3 -1 4
    3 -1 4
    3 -1 4
    3 -1 4
    -3 1 -4
    -3 1 -4
    -3 1 -4
    3 0 4
    3 0 4
    3 0 4
    3 0 4
    3 0 4
    -3 0 -4
    3 1 4
    3 1 4
    3 1 4
    -3 -1 -4
    3 2 4
    3 2 4
    3 2 4
    -3 -2 -4
    3 3 4
    3 3 4
    3 3 4
    -3 -3 -4
    -3 -3 -4
    -3 -3 -4
    3 4 4
    3 4 4
    -3 -4 -4
    -3 -4 -4
    -3 -4 -4
    3 5 4
    -3 -5 -4
    -3 -5 -4
    3 6 4
    -3 -6 -4
    -3 -6 -4
    3 7 4
    -3 -7 -4
    -3 -7 -4
    3 8 4
    -3 -8 -4
    -3 -8 -4
    3 9 4
    -3 -9 -4
    4 -9 4
    4 -8 4
    4 -7 4
    4 -7 4
    4 -6 4
    4 -6 4
    4 -6 4
    4 -6 4
    4 -5 4
    4 -5 4
    4 -5 4
    4 -5 4
    4 -4 4
    4 -4 4
    4 -4 4
    -4 4 -4
    4 -3 4
    4 -3 4
    4 -3 4
    4 -3 4
    -4 3 -4
    -4 3 -4
    4 -2 4
    4 -2 4
    4 -2 4
    4 -2 4
    -4 2 -4
    -4 2 -4
    -4 2 -4
    4 -1 4
    4 -1 4
    4 -1 4
    4 -1 4
    -4 1 -4
    -4 1 -4
    -4 1 -4
    4 0 4
    4 0 4
    4 0 4
    4 0 4
    4 0 4
    -4 0 -4
    4 1 4
    4 1 4
    4 1 4
    4 1 4
    4 1 4
    -4 -1 -4
    4 2 4
    4 2 4
    4 2 4
    -4 -2 -4
    4 3 4
    4 3 4
    4 3 4
    -4 -3 -4
    4 4 4
    4 4 4
    4 4 4
    -4 -4 -4
    -4 -4 -4
    4 5 4
    4 5 4
    4 5 4
    -4 -5 -4
    -4 -5 -4
    4 6 4
    4 6 4
    -4 -6 -4
    4 7 4
    4 7 4
    4 8 4
    4 8 4
    -4 -8 -4
    4 9 4
    4 9 4
    -4 -9 -4
    5 -8 4
    5 -7 4
    5 -7 4
    5 -6 4
    5 -6 4
    5 -5 4
    5 -5 4
    5 -5 4
    -5 5 -4
    5 -4 4
    5 -4 4
    5 -4 4
    -5 4 -4
    -5 4 -4
    5 -3 4
    5 -3 4
    5 -3 4
    5 -3 4
    -5 3 -4
    -5 3 -4
    5 -2 4
    5 -2 4
    5 -2 4
    5 -2 4
    -5 2 -4
    -5 2 -4
    5 -1 4
    5 -1 4
    5 -1 4
    5 -1 4
    -5 1 -4
    -5 1 -4
    -5 1 -4
    5 0 4
    5 0 4
    5 0 4
    5 0 4
    5 0 4
    -5 0 -4
    5 1 4
    5 1 4
    5 1 4
    5 1 4
    5 1 4
    -5 -1 -4
    5 2 4
    5 2 4
    5 2 4
    5 2 4
    5 2 4
    -5 -2 -4
    5 3 4
    5 3 4
    5 3 4
    -5 -3 -4
    5 4 4
    5 4 4
    5 4 4
    -5 -4 -4
    5 5 4
    5 5 4
    5 5 4
    -5 -5 -4
    5 6 4
    5 6 4
    5 6 4
    -5 -6 -4
    5 7 4
    5 7 4
    5 7 4
    -5 -7 -4
    5 8 4
    5 8 4
    -5 -8 -4
    6 -8 4
    6 -7 4
    6 -7 4
    6 -6 4
    6 -6 4
    6 -5 4
    6 -5 4
    -6 5 -4
    6 -4 4
    6 -4 4
    6 -4 4
    -6 4 -4
    6 -3 4
    6 -3 4
    6 -3 4
    6 -3 4
    -6 3 -4
    -6 3 -4
    6 -2 4
    6 -2 4
    6 -2 4
    6 -2 4
    -6 2 -4
    -6 2 -4
    6 -1 4
    6 -1 4
    6 -1 4
    6 -1 4
    -6 1 -4
    -6 1 -4
    6 0 4
    6 0 4
    6 0 4
    6 0 4
    6 0 4
    -6 0 -4
    6 1 4
    6 1 4
    6 1 4
    6 1 4
    6 1 4
    -6 -1 -4
    6 2 4
    6 2 4
    6 2 4
    6 2 4
    -6 -2 -4
    6 3 4
    6 3 4
    6 3 4
    6 3 4
    -6 -3 -4
    6 4 4
    6 4 4
    6 4 4
    -6 -4 -4
    6 5 4
    6 5 4
    6 5 4
    6 6 4
    6 6 4
    6 6 4
    -6 -6 -4
    6 7 4
    6 7 4
    6 7 4
    -6 -7 -4
    6 8 4
    7 -7 4
    7 -7 4
    7 -6 4
    7 -6 4
    7 -5 4
    7 -5 4
    -7 5 -4
    7 -4 4
    7 -4 4
    7 -4 4
    7 -3 4
    7 -3 4
    7 -3 4
    7 -3 4
    -7 3 -4
    7 -2 4
    7 -2 4
    7 -2 4
    7 -2 4
    -7 2 -4
    7 -1 4
    7 -1 4
    7 -1 4
    7 -1 4
    -7 1 -4
    7 0 4
    7 0 4
    7 0 4
    7 0 4
    -7 0 -4
    7 1 4
    7 1 4
    7 1 4
    7 1 4
    -7 -1 -4
    7 2 4
    7 2 4
    7 2 4
    7 2 4
    -7 -2 -4
    7 3 4
    7 3 4
    7 3 4
    -7 -3 -4
    7 4 4
    7 4 4
    -7 -4 -4
    7 5 4
    7 5 4
    -7 -5 -4
    7 6 4
    7 6 4
    -7 -6 -4
    7 7 4
    7 7 4
    -7 -7 -4
    8 -6 4
    8 -6 4
    8 -5 4
    8 -5 4
    8 -4 4
    8 -4 4
    8 -3 4
    8 -3 4
    8 -2 4
    8 -2 4
    -8 2 -4
    8 -1 4
    8 -1 4
    -8 1 -4
    8 0 4
    8 0 4
    -8 0 -4
    8 1 4
    8 1 4
    -8 -1 -4
    8 2 4
    8 2 4
    -8 -2 -4
    8 3 4
    8 3 4
    -8 -3 -4
    8 4 4
    8 4 4
    -8 -4 -4
    8 5 4
    8 5 4
    -8 -5 -4
    8 6 4
    8 6 4
    -8 -6 -4
    9 -4 4
    9 -3 4
    9 -3 4
    9 -2 4
    9 -2 4
    -9 2 -4
    9 -1 4
    9 -1 4
    -9 1 -4
    9 0 4
    9 0 4
    -9 0 -4
    9 1 4
    9 1 4
    -9 -1 -4
    9 2 4
    9 2 4
    -9 -2 -4
    9 3 4
    9 3 4
    -9 -3 -4
    9 4 4
    9 4 4
    -9 -4 -4
    10 -1 4
    -10 1 -4
    10 0 4
    10 0 4
    -10 0 -4
    10 1 4
    10 1 4
    -10 -1 -4
    -10 -2 5
    10 2 -5
    10 2 -5
    -10 -1 5
    10 1 -5
    10 1 -5
    -10 0 5
    10 0 -5
    10 0 -5
    10 0 -5
    -10 1 5
    10 -1 -5
    10 -1 -5
    10 -1 -5
    10 -2 -5
    10 -2 -5
    -9 -5 5
    9 5 -5
    9 5 -5
    -9 -4 5
    9 4 -5
    9 4 -5
    9 4 -5
    -9 -3 5
    9 3 -5
    9 3 -5
    9 3 -5
    -9 -2 5
    9 2 -5
    9 2 -5
    9 2 -5
    -9 -1 5
    9 1 -5
    9 1 -5
    9 1 -5
    -9 0 5
    9 0 -5
    9 0 -5
    9 0 -5
    -9 1 5
    9 -1 -5
    9 -1 -5
    9 -1 -5
    9 -2 -5
    9 -2 -5
    9 -3 -5
    9 -3 -5
    9 -4 -5
    9 -4 -5
    9 -5 -5
    9 -5 -5
    -8 -6 5
    8 6 -5
    -8 -5 5
    8 5 -5
    8 5 -5
    -8 -4 5
    8 4 -5
    8 4 -5
    -8 -3 5
    8 3 -5
    8 3 -5
    8 3 -5
    -8 -2 5
    8 2 -5
    8 2 -5
    8 2 -5
    -8 -1 5
    8 1 -5
    8 1 -5
    8 1 -5
    -8 0 5
    8 0 -5
    8 0 -5
    8 0 -5
    -8 1 5
    8 -1 -5
    8 -1 -5
    8 -1 -5
    -8 2 5
    8 -2 -5
    8 -2 -5
    8 -2 -5
    8 -3 -5
    8 -3 -5
    8 -4 -5
    8 -4 -5
    8 -5 -5
    8 -5 -5
    8 -6 -5
    8 -6 -5
    -7 -7 5
    7 7 -5
    -7 -6 5
    7 6 -5
    -7 -5 5
    7 5 -5
    7 5 -5
    -7 -4 5
    7 4 -5
    7 4 -5
    7 4 -5
    -7 -3 5
    7 3 -5
    7 3 -5
    7 3 -5
    -7 -2 5
    7 2 -5
    7 2 -5
    7 2 -5
    -7 -1 5
    7 1 -5
    7 1 -5
    7 1 -5
    7 1 -5
    -7 0 5
    7 0 -5
    7 0 -5
    7 0 -5
    7 0 -5
    -7 1 5
    7 -1 -5
    7 -1 -5
    7 -1 -5
    -7 2 5
    7 -2 -5
    7 -2 -5
    7 -2 -5
    -7 3 5
    7 -3 -5
    7 -3 -5
    -7 4 5
    7 -4 -5
    7 -4 -5
    7 -5 -5
    7 -5 -5
    7 -6 -5
    7 -6 -5
    7 -7 -5
    7 -7 -5
    -6 -8 5
    6 8 -5
    -6 -7 5
    6 7 -5
    -6 -6 5
    6 6 -5
    -6 -5 5
    6 5 -5
    6 5 -5
    -6 -4 5
    6 4 -5
    6 4 -5
    6 4 -5
    -6 -3 5
    6 3 -5
    6 3 -5
    6 3 -5
    -6 -2 5
    6 2 -5
    6 2 -5
    6 2 -5
    6 2 -5
    -6 -1 5
    6 1 -5
    6 1 -5
    6 1 -5
    6 1 -5
    -6 0 5
    -6 0 5
    -6 0 5
    6 0 -5
    6 0 -5
    6 0 -5
    6 0 -5
    -6 1 5
    -6 1 5
    6 -1 -5
    6 -1 -5
    6 -1 -5
    -6 2 5
    -6 2 5
    6 -2 -5
    6 -2 -5
    6 -2 -5
    -6 3 5
    -6 3 5
    6 -3 -5
    6 -3 -5
    6 -3 -5
    -6 4 5
    6 -4 -5
    6 -4 -5
    -6 5 5
    6 -5 -5
    6 -5 -5
    6 -6 -5
    6 -6 -5
    6 -7 -5
    6 -7 -5
    6 -8 -5
    6 -8 -5
    5 9 -5
    -5 -8 5
    5 8 -5
    -5 -7 5
    5 7 -5
    -5 -6 5
    5 6 -5
    -5 -5 5
    5 5 -5
    5 5 -5
    -5 -4 5
    5 4 -5
    5 4 -5
    -5 -3 5
    5 3 -5
    5 3 -5
    5 3 -5
    -5 -2 5
    5 2 -5
    5 2 -5
    5 2 -5
    5 2 -5
    -5 -1 5
    5 1 -5
    5 1 -5
    5 1 -5
    5 1 -5
    5 1 -5
    -5 0 5
    -5 0 5
    5 0 -5
    5 0 -5
    5 0 -5
    5 0 -5
    5 0 -5
    -5 1 5
    -5 1 5
    5 -1 -5
    5 -1 -5
    5 -1 -5
    5 -1 -5
    -5 2 5
    -5 2 5
    5 -2 -5
    5 -2 -5
    5 -2 -5
    5 -2 -5
    -5 3 5
    -5 3 5
    5 -3 -5
    5 -3 -5
    5 -3 -5
    5 -3 -5
    -5 4 5
    5 -4 -5
    5 -4 -5
    -5 5 5
    5 -5 -5
    5 -5 -5
    5 -6 -5
    5 -6 -5
    5 -7 -5
    5 -7 -5
    5 -8 -5
    5 -8 -5
    5 -9 -5
    5 -9 -5
    -4 -9 5
    4 9 -5
    -4 -8 5
    4 8 -5
    -4 -7 5
    -4 -7 5
    4 7 -5
    -4 -6 5
    -4 -6 5
    4 6 -5
    4 6 -5
    -4 -5 5
    -4 -5 5
    4 5 -5
    4 5 -5
    -4 -4 5
    -4 -4 5
    4 4 -5
    4 4 -5
    -4 -3 5
    -4 -3 5
    4 3 -5
    4 3 -5
    -4 -2 5
    -4 -2 5
    4 2 -5
    4 2 -5
    4 2 -5
    4 2 -5
    -4 -1 5
    4 1 -5
    4 1 -5
    4 1 -5
    4 1 -5
    4 1 -5
    -4 0 5
    -4 0 5
    -4 0 5
    4 0 -5
    4 0 -5
    4 0 -5
    4 0 -5
    4 0 -5
    -4 1 5
    -4 1 5
    -4 1 5
    4 -1 -5
    4 -1 -5
    4 -1 -5
    4 -1 -5
    -4 2 5
    -4 2 5
    -4 2 5
    4 -2 -5
    4 -2 -5
    4 -2 -5
    4 -2 -5
    -4 3 5
    -4 3 5
    -4 3 5
    4 -3 -5
    4 -3 -5
    4 -3 -5
    4 -3 -5
    -4 4 5
    -4 4 5
    -4 4 5
    4 -4 -5
    4 -4 -5
    4 -4 -5
    -4 5 5
    4 -5 -5
    4 -5 -5
    4 -5 -5
    4 -6 -5
    4 -6 -5
    4 -7 -5
    4 -7 -5
    4 -8 -5
    4 -8 -5
    4 -9 -5
    4 -9 -5
    -3 -9 5
    3 9 -5
    -3 -8 5
    3 8 -5
    -3 -7 5
    3 7 -5
    -3 -6 5
    -3 -6 5
    -3 -6 5
    3 6 -5
    3 6 -5
    -3 -5 5
    -3 -5 5
    -3 -5 5
    3 5 -5
    3 5 -5
    -3 -4 5
    -3 -4 5
    -3 -4 5
    3 4 -5
    3 4 -5
    -3 -3 5
    -3 -3 5
    3 3 -5
    3 3 -5
    -3 -2 5
    -3 -2 5
    3 2 -5
    3 2 -5
    3 2 -5
    3 2 -5
    -3 -1 5
    3 1 -5
    3 1 -5
    3 1 -5
    3 1 -5
    3 1 -5
    -3 0 5
    -3 0 5
    -3 0 5
    3 0 -5
    3 0 -5
    3 0 -5
    3 0 -5
    -3 1 5
    -3 1 5
    -3 1 5
    3 -1 -5
    3 -1 -5
    3 -1 -5
    3 -1 -5
    -3 2 5
    -3 2 5
    3 -2 -5
    3 -2 -5
    3 -2 -5
    3 -2 -5
    -3 3 5
    -3 3 5
    3 -3 -5
    3 -3 -5
    3 -3 -5
    -3 4 5
    3 -4 -5
    3 -4 -5
    3 -4 -5
    3 -5 -5
    3 -5 -5
    3 -5 -5
    3 -6 -5
    3 -6 -5
    3 -6 -5
    3 -7 -5
    3 -7 -5
    3 -8 -5
    3 -8 -5
    3 -9 -5
    3 -9 -5
    -2 -10 5
    2 10 -5
    -2 -9 5
    2 9 -5
    -2 -8 5
    2 8 -5
    -2 -7 5
    2 7 -5
    -2 -6 5
    -2 -6 5
    -2 -6 5
    2 6 -5
    2 6 -5
    2 6 -5
    -2 -5 5
    -2 -5 5
    -2 -5 5
    2 5 -5
    2 5 -5
    -2 -4 5
    2 4 -5
    -2 -3 5
    -2 -3 5
    -2 -3 5
    2 3 -5
    2 3 -5
    2 3 -5
    -2 -2 5
    -2 -2 5
    -2 -2 5
    2 2 -5
    2 2 -5
    -2 -1 5
    -2 -1 5
    -2 -1 5
    2 1 -5
    2 1 -5
    2 1 -5
    2 1 -5
    2 1 -5
    -2 0 5
    -2 0 5
    -2 0 5
    2 0 -5
    2 0 -5
    2 0 -5
    2 0 -5
    2 0 -5
    -2 1 5
    -2 1 5
    -2 1 5
    2 -1 -5
    2 -1 -5
    2 -1 -5
    2 -1 -5
    -2 2 5
    -2 2 5
    -2 2 5
    2 -2 -5
    2 -2 -5
    2 -2 -5
    -2 3 5
    -2 3 5
    2 -3 -5
    2 -3 -5
    2 -3 -5
    2 -3 -5
    -2 4 5
    2 -4 -5
    2 -4 -5
    2 -4 -5
    2 -4 -5
    -2 5 5
    2 -5 -5
    2 -5 -5
    2 -5 -5
    2 -5 -5
    -2 6 5
    2 -6 -5
    2 -6 -5
    2 -7 -5
    2 -7 -5
    2 -8 -5
    2 -8 -5
    2 -9 -5
    2 -9 -5
    2 -10 -5
    -1 -10 5
    -1 -9 5
    -1 -8 5
    -1 -7 5
    -1 -6 5
    -1 -6 5
    -1 -6 5
    1 6 -5
    1 6 -5
    -1 -5 5
    -1 -5 5
    -1 -5 5
    -1 -5 5
    1 5 -5
    1 5 -5
    -1 -4 5
    -1 -4 5
    -1 -4 5
    -1 -4 5
    1 4 -5
    1 4 -5
    1 4 -5
    -1 -3 5
    -1 -3 5
    -1 -3 5
    -1 -3 5
    -1 -3 5
    1 3 -5
    1 3 -5
    1 3 -5
    -1 -2 5
    -1 -2 5
    -1 -2 5
    1 2 -5
    -1 -1 5
    -1 -1 5
    1 1 -5
    1 1 -5
    1 1 -5
    1 1 -5
    1 1 -5
    -1 0 5
    -1 0 5
    1 0 -5
    1 0 -5
    1 0 -5
    1 0 -5
    -1 1 5
    -1 1 5
    -1 1 5
    -1 1 5
    1 -1 -5
    1 -1 -5
    1 -1 -5
    -1 2 5
    1 -2 -5
    1 -2 -5
    1 -2 -5
    -1 3 5
    1 -3 -5
    1 -3 -5
    1 -3 -5
    -1 4 5
    1 -4 -5
    1 -4 -5
    1 -4 -5
    -1 5 5
    1 -5 -5
    1 -5 -5
    1 -5 -5
    -1 6 5
    1 -6 -5
    1 -6 -5
    1 -6 -5
    -1 7 5
    1 -7 -5
    1 -7 -5
    1 -8 -5
    1 -8 -5
    1 -9 -5
    1 -10 -5
    0 -10 5
    0 -9 5
    0 -8 5
    0 -7 5
    0 -7 5
    0 -6 5
    0 -6 5
    0 -6 5
    0 -5 5
    0 -5 5
    0 -5 5
    0 -5 5
    0 -4 5
    0 -4 5
    0 -4 5
    0 -4 5
    0 -3 5
    0 -3 5
    0 -3 5
    0 -3 5
    0 -3 5
    0 3 -5
    0 3 -5
    0 -2 5
    0 -2 5
    0 -2 5
    0 -2 5
    0 2 -5
    0 2 -5
    0 2 -5
    0 -1 5
    0 -1 5
    0 -1 5
    0 -1 5
    0 -1 5
    0 1 -5
    0 1 -5
    0 1 -5
    0 1 -5
    0 0 5
    0 0 5
    0 0 5
    0 0 5
    0 0 -5
    0 0 -5
    0 0 -5
    0 0 -5
    0 1 5
    0 1 5
    0 -1 -5
    0 -1 -5
    0 -1 -5
    0 -1 -5
    0 2 5
    0 -2 -5
    0 -2 -5
    0 -2 -5
    0 -3 -5
    0 -3 -5
    0 -3 -5
    0 4 5
    0 -4 -5
    0 -4 -5
    0 -4 -5
    0 5 5
    0 -5 -5
    0 -5 -5
    0 -5 -5
    0 -6 -5
    0 -6 -5
    0 7 5
    0 -7 -5
    0 -7 -5
    0 -8 -5
    0 -8 -5
    0 -9 -5
    0 -10 -5
    1 -10 5
    1 -9 5
    1 -8 5
    1 -8 5
    1 -7 5
    1 -7 5
    1 -6 5
    1 -6 5
    1 -6 5
    -1 6 -5
    1 -5 5
    1 -5 5
    1 -5 5
    1 -5 5
    -1 5 -5
    1 -4 5
    1 -4 5
    1 -4 5
    1 -4 5
    -1 4 -5
    1 -3 5
    1 -3 5
    1 -3 5
    1 -3 5
    -1 3 -5
    -1 3 -5
    -1 3 -5
    1 -2 5
    1 -2 5
    1 -2 5
    1 -2 5
    -1 2 -5
    -1 2 -5
    -1 2 -5
    1 -1 5
    1 -1 5
    1 -1 5
    1 -1 5
    -1 1 -5
    -1 1 -5
    -1 1 -5
    1 0 5
    1 0 5
    1 0 5
    -1 0 -5
    -1 0 -5
    -1 0 -5
    1 1 5
    1 1 5
    -1 -1 -5
    -1 -1 -5
    -1 -1 -5
    1 2 5
    -1 -2 -5
    -1 -2 -5
    -1 -2 -5
    1 3 5
    -1 -3 -5
    -1 -3 -5
    -1 -4 -5
    -1 -4 -5
    -1 -5 -5
    -1 -5 -5
    -1 -5 -5
    1 6 5
    -1 -6 -5
    -1 -6 -5
    -1 -6 -5
    1 7 5
    -1 -7 -5
    -1 -7 -5
    -1 -7 -5
    -1 -8 -5
    -1 -8 -5
    -1 -9 -5
    -1 -10 -5
    2 -9 5
    2 -8 5
    2 -7 5
    2 -7 5
    2 -6 5
    2 -6 5
    2 -6 5
    2 -6 5
    -2 6 -5
    2 -5 5
    2 -5 5
    2 -5 5
    2 -5 5
    -2 5 -5
    2 -4 5
    2 -4 5
    2 -4 5
    2 -4 5
    -2 4 -5
    -2 4 -5
    2 -3 5
    2 -3 5
    2 -3 5
    -2 3 -5
    -2 3 -5
    2 -2 5
    2 -2 5
    2 -2 5
    2 -2 5
    -2 2 -5
    -2 2 -5
    2 -1 5
    2 -1 5
    2 -1 5
    2 -1 5
    -2 1 -5
    -2 1 -5
    2 0 5
    2 0 5
    2 0 5
    2 0 5
    2 0 5
    -2 0 -5
    -2 0 -5
    2 1 5
    2 1 5
    2 1 5
    -2 -1 -5
    -2 -1 -5
    2 2 5
    2 2 5
    -2 -2 -5
    -2 -2 -5
    -2 -2 -5
    2 3 5
    2 3 5
    -2 -3 -5
    -2 -3 -5
    2 4 5
    -2 -4 -5
    -2 -4 -5
    2 5 5
    -2 -5 -5
    -2 -5 -5
    2 6 5
    -2 -6 -5
    -2 -6 -5
    2 7 5
    -2 -7 -5
    -2 -7 -5
    2 8 5
    -2 -8 -5
    -2 -8 -5
    -2 -9 -5
    3 -9 5
    3 -8 5
    3 -7 5
    3 -7 5
    3 -7 5
    3 -6 5
    3 -6 5
    3 -6 5
    3 -6 5
    3 -5 5
    3 -5 5
    3 -5 5
    3 -5 5
    -3 5 -5
    3 -4 5
    3 -4 5
    3 -4 5
    3 -4 5
    -3 4 -5
    -3 4 -5
    3 -3 5
    3 -3 5
    3 -3 5
    3 -3 5
    -3 3 -5
    -3 3 -5
    3 -2 5
    3 -2 5
    3 -2 5
    3 -2 5
    -3 2 -5
    -3 2 -5
    3 -1 5
    3 -1 5
    3 -1 5
    3 -1 5
    -3 1 -5
    -3 1 -5
    -3 1 -5
    3 0 5
    3 0 5
    3 0 5
    3 0 5
    3 0 5
    -3 0 -5
    3 1 5
    3 1 5
    3 1 5
    -3 -1 -5
    3 2 5
    3 2 5
    3 2 5
    -3 -2 -5
    3 3 5
    3 3 5
    3 3 5
    -3 -3 -5
    -3 -3 -5
    -3 -3 -5
    3 4 5
    3 4 5
    3 4 5
    -3 -4 -5
    -3 -4 -5
    -3 -4 -5
    3 5 5
    3 5 5
    -3 -5 -5
    -3 -5 -5
    3 6 5
    -3 -6 -5
    -3 -6 -5
    3 7 5
    -3 -7 -5
    -3 -7 -5
    3 8 5
    3 8 5
    -3 -8 -5
    -3 -8 -5
    -3 -9 -5
    4 -9 5
    4 -8 5
    4 -7 5
    4 -7 5
    4 -6 5
    4 -6 5
    4 -6 5
    4 -6 5
    4 -5 5
    4 -5 5
    4 -5 5
    4 -5 5
    4 -4 5
    4 -4 5
    4 -4 5
    -4 4 -5
    4 -3 5
    4 -3 5
    4 -3 5
    4 -3 5
    -4 3 -5
    -4 3 -5
    4 -2 5
    4 -2 5
    4 -2 5
    4 -2 5
    -4 2 -5
    -4 2 -5
    -4 2 -5
    4 -1 5
    4 -1 5
    4 -1 5
    4 -1 5
    -4 1 -5
    -4 1 -5
    -4 1 -5
    4 0 5
    4 0 5
    4 0 5
    4 0 5
    4 0 5
    -4 0 -5
    4 1 5
    4 1 5
    4 1 5
    4 1 5
    4 1 5
    -4 -1 -5
    4 2 5
    4 2 5
    4 2 5
    -4 -2 -5
    4 3 5
    4 3 5
    4 3 5
    -4 -3 -5
    4 4 5
    4 4 5
    4 4 5
    -4 -4 -5
    -4 -4 -5
    4 5 5
    4 5 5
    4 5 5
    -4 -5 -5
    -4 -5 -5
    4 6 5
    4 6 5
    4 6 5
    -4 -6 -5
    4 7 5
    4 7 5
    4 7 5
    -4 -7 -5
    -4 -7 -5
    4 8 5
    4 8 5
    4 8 5
    -4 -8 -5
    4 9 5
    4 9 5
    -4 -9 -5
    5 -8 5
    5 -7 5
    5 -7 5
    5 -6 5
    5 -6 5
    5 -5 5
    5 -5 5
    5 -5 5
    5 -4 5
    5 -4 5
    5 -4 5
    -5 4 -5
    -5 4 -5
    5 -3 5
    5 -3 5
    5 -3 5
    5 -3 5
    -5 3 -5
    -5 3 -5
    5 -2 5
    5 -2 5
    5 -2 5
    5 -2 5
    -5 2 -5
    -5 2 -5
    5 -1 5
    5 -1 5
    5 -1 5
    5 -1 5
    -5 1 -5
    -5 1 -5
    -5 1 -5
    5 0 5
    5 0 5
    5 0 5
    5 0 5
    5 0 5
    -5 0 -5
    5 1 5
    5 1 5
    5 1 5
    5 1 5
    5 1 5
    -5 -1 -5
    5 2 5
    5 2 5
    5 2 5
    5 2 5
    5 2 5
    -5 -2 -5
    5 3 5
    5 3 5
    5 3 5
    -5 -3 -5
    5 4 5
    5 4 5
    5 4 5
    -5 -4 -5
    5 5 5
    5 5 5
    5 5 5
    -5 -5 -5
    5 6 5
    5 6 5
    5 6 5
    -5 -6 -5
    -5 -6 -5
    5 7 5
    5 7 5
    5 7 5
    -5 -7 -5
    5 8 5
    5 8 5
    -5 -8 -5
    6 -8 5
    6 -7 5
    6 -7 5
    6 -6 5
    6 -6 5
    6 -5 5
    6 -5 5
    6 -5 5
    -6 5 -5
    6 -4 5
    6 -4 5
    6 -4 5
    -6 4 -5
    6 -3 5
    6 -3 5
    6 -3 5
    6 -3 5
    -6 3 -5
    -6 3 -5
    6 -2 5
    6 -2 5
    6 -2 5
    6 -2 5
    -6 2 -5
    -6 2 -5
    6 -1 5
    6 -1 5
    6 -1 5
    6 -1 5
    -6 1 -5
    -6 1 -5
    6 0 5
    6 0 5
    6 0 5
    6 0 5
    6 0 5
    -6 0 -5
    6 1 5
    6 1 5
    6 1 5
    6 1 5
    6 1 5
    -6 -1 -5
    6 2 5
    6 2 5
    6 2 5
    6 2 5
    -6 -2 -5
    6 3 5
    6 3 5
    6 3 5
    -6 -3 -5
    6 4 5
    6 4 5
    6 4 5
    -6 -4 -5
    6 5 5
    6 5 5
    6 5 5
    -6 -5 -5
    6 6 5
    6 6 5
    6 6 5
    -6 -6 -5
    6 7 5
    6 7 5
    -6 -7 -5
    6 8 5
    7 -7 5
    7 -7 5
    7 -6 5
    7 -6 5
    7 -5 5
    7 -5 5
    -7 5 -5
    7 -4 5
    7 -4 5
    7 -4 5
    7 -3 5
    7 -3 5
    7 -3 5
    7 -3 5
    -7 3 -5
    7 -2 5
    7 -2 5
    7 -2 5
    7 -2 5
    -7 2 -5
    7 -1 5
    7 -1 5
    7 -1 5
    7 -1 5
    -7 1 -5
    7 0 5
    7 0 5
    7 0 5
    7 0 5
    -7 0 -5
    7 1 5
    7 1 5
    7 1 5
    -7 -1 -5
    7 2 5
    7 2 5
    7 2 5
    -7 -2 -5
    7 3 5
    7 3 5
    7 3 5
    -7 -3 -5
    7 4 5
    7 4 5
    -7 -4 -5
    7 5 5
    7 5 5
    -7 -5 -5
    7 6 5
    7 6 5
    -7 -6 -5
    7 7 5
    7 7 5
    -7 -7 -5
    8 -6 5
    8 -5 5
    8 -4 5
    8 -3 5
    8 -3 5
    8 -2 5
    8 -2 5
    -8 2 -5
    8 -1 5
    8 -1 5
    -8 1 -5
    8 0 5
    8 0 5
    -8 0 -5
    8 1 5
    8 1 5
    -8 -1 -5
    8 2 5
    8 2 5
    -8 -2 -5
    8 3 5
    8 3 5
    -8 -3 -5
    8 4 5
    8 4 5
    -8 -4 -5
    8 5 5
    8 5 5
    -8 -5 -5
    8 6 5
    8 6 5
    -8 -6 -5
    9 -4 5
    9 -3 5
    9 -3 5
    9 -2 5
    9 -2 5
    -9 2 -5
    9 -1 5
    9 -1 5
    -9 1 -5
    9 0 5
    9 0 5
    -9 0 -5
    9 1 5
    9 1 5
    -9 -1 -5
    9 2 5
    9 2 5
    -9 -2 -5
    9 3 5
    9 3 5
    -9 -3 -5
    9 4 5
    9 4 5
    -9 -4 -5
    10 -1 5
    10 -1 5
    -10 1 -5
    10 0 5
    10 0 5
    -10 0 -5
    10 1 5
    10 1 5
    -10 -1 -5
    -10 -2 6
    10 2 -6
    10 2 -6
    -10 -1 6
    10 1 -6
    10 1 -6
    10 1 -6
    -10 0 6
    10 0 -6
    10 0 -6
    10 0 -6
    -10 1 6
    10 -1 -6
    10 -1 -6
    10 -2 -6
    10 -2 -6
    -9 -5 6
    9 5 -6
    9 5 -6
    -9 -4 6
    9 4 -6
    9 4 -6
    9 4 -6
    -9 -3 6
    9 3 -6
    9 3 -6
    9 3 -6
    -9 -2 6
    9 2 -6
    9 2 -6
    9 2 -6
    -9 -1 6
    9 1 -6
    9 1 -6
    9 1 -6
    -9 0 6
    9 0 -6
    9 0 -6
    9 0 -6
    -9 1 6
    9 -1 -6
    9 -1 -6
    9 -1 -6
    9 -2 -6
    9 -2 -6
    9 -3 -6
    9 -3 -6
    9 -4 -6
    9 -4 -6
    9 -5 -6
    9 -5 -6
    -8 -6 6
    8 6 -6
    -8 -5 6
    8 5 -6
    -8 -4 6
    8 4 -6
    8 4 -6
    -8 -3 6
    8 3 -6
    8 3 -6
    -8 -2 6
    8 2 -6
    8 2 -6
    8 2 -6
    -8 -1 6
    8 1 -6
    8 1 -6
    8 1 -6
    -8 0 6
    8 0 -6
    8 0 -6
    8 0 -6
    -8 1 6
    8 -1 -6
    8 -1 -6
    8 -1 -6
    -8 2 6
    8 -2 -6
    8 -2 -6
    8 -2 -6
    8 -3 -6
    8 -3 -6
    8 -4 -6
    8 -4 -6
    8 -5 -6
    8 -5 -6
    8 -6 -6
    8 -6 -6
    -7 -7 6
    7 7 -6
    -7 -6 6
    7 6 -6
    -7 -5 6
    7 5 -6
    7 5 -6
    7 5 -6
    -7 -4 6
    7 4 -6
    7 4 -6
    7 4 -6
    -7 -3 6
    7 3 -6
    7 3 -6
    7 3 -6
    -7 -2 6
    7 2 -6
    7 2 -6
    7 2 -6
    -7 -1 6
    7 1 -6
    7 1 -6
    7 1 -6
    7 1 -6
    -7 0 6
    7 0 -6
    7 0 -6
    7 0 -6
    -7 1 6
    7 -1 -6
    7 -1 -6
    7 -1 -6
    -7 2 6
    7 -2 -6
    7 -2 -6
    7 -2 -6
    -7 3 6
    7 -3 -6
    7 -3 -6
    -7 4 6
    7 -4 -6
    7 -4 -6
    7 -5 -6
    7 -5 -6
    7 -6 -6
    7 -6 -6
    7 -7 -6
    7 -7 -6
    -6 -8 6
    6 8 -6
    -6 -7 6
    6 7 -6
    -6 -6 6
    6 6 -6
    -6 -5 6
    6 5 -6
    6 5 -6
    -6 -4 6
    6 4 -6
    6 4 -6
    6 4 -6
    -6 -3 6
    6 3 -6
    6 3 -6
    6 3 -6
    -6 -2 6
    6 2 -6
    6 2 -6
    6 2 -6
    6 2 -6
    -6 -1 6
    6 1 -6
    6 1 -6
    6 1 -6
    6 1 -6
    -6 0 6
    -6 0 6
    6 0 -6
    6 0 -6
    6 0 -6
    -6 1 6
    -6 1 6
    6 -1 -6
    6 -1 -6
    6 -1 -6
    6 -1 -6
    -6 2 6
    -6 2 6
    6 -2 -6
    6 -2 -6
    6 -2 -6
    -6 3 6
    -6 3 6
    6 -3 -6
    6 -3 -6
    6 -3 -6
    -6 4 6
    6 -4 -6
    6 -4 -6
    -6 5 6
    6 -5 -6
    6 -5 -6
    6 -6 -6
    6 -6 -6
    6 -7 -6
    6 -7 -6
    6 -8 -6
    6 -8 -6
    -5 -8 6
    5 8 -6
    -5 -7 6
    5 7 -6
    -5 -6 6
    5 6 -6
    -5 -5 6
    5 5 -6
    5 5 -6
    -5 -4 6
    5 4 -6
    5 4 -6
    -5 -3 6
    5 3 -6
    5 3 -6
    5 3 -6
    5 3 -6
    -5 -2 6
    5 2 -6
    5 2 -6
    5 2 -6
    5 2 -6
    -5 -1 6
    5 1 -6
    5 1 -6
    5 1 -6
    5 1 -6
    5 1 -6
    -5 0 6
    -5 0 6
    -5 0 6
    5 0 -6
    5 0 -6
    5 0 -6
    5 0 -6
    -5 1 6
    -5 1 6
    5 -1 -6
    5 -1 -6
    5 -1 -6
    -5 2 6
    -5 2 6
    5 -2 -6
    5 -2 -6
    5 -2 -6
    5 -2 -6
    -5 3 6
    -5 3 6
    5 -3 -6
    5 -3 -6
    5 -3 -6
    5 -3 -6
    -5 4 6
    5 -4 -6
    5 -4 -6
    -5 5 6
    5 -5 -6
    5 -5 -6
    5 -6 -6
    5 -6 -6
    5 -7 -6
    5 -7 -6
    5 -8 -6
    5 -8 -6
    -4 -9 6
    4 9 -6
    -4 -8 6
    4 8 -6
    -4 -7 6
    -4 -7 6
    4 7 -6
    -4 -6 6
    -4 -6 6
    4 6 -6
    -4 -5 6
    -4 -5 6
    4 5 -6
    4 5 -6
    -4 -4 6
    -4 -4 6
    4 4 -6
    4 4 -6
    -4 -3 6
    -4 -3 6
    4 3 -6
    4 3 -6
    -4 -2 6
    4 2 -6
    4 2 -6
    4 2 -6
    4 2 -6
    -4 -1 6
    4 1 -6
    4 1 -6
    4 1 -6
    4 1 -6
    4 1 -6
    -4 0 6
    -4 0 6
    -4 0 6
    4 0 -6
    4 0 -6
    4 0 -6
    4 0 -6
    -4 1 6
    -4 1 6
    -4 1 6
    4 -1 -6
    4 -1 -6
    4 -1 -6
    4 -1 -6
    -4 2 6
    -4 2 6
    -4 2 6
    4 -2 -6
    4 -2 -6
    4 -2 -6
    4 -2 -6
    -4 3 6
    -4 3 6
    -4 3 6
    4 -3 -6
    4 -3 -6
    4 -3 -6
    4 -3 -6
    -4 4 6
    -4 4 6
    -4 4 6
    4 -4 -6
    4 -4 -6
    4 -4 -6
    -4 5 6
    4 -5 -6
    4 -5 -6
    4 -6 -6
    4 -6 -6
    4 -7 -6
    4 -7 -6
    4 -8 -6
    4 -8 -6
    4 -9 -6
    4 -9 -6
    -3 -9 6
    3 9 -6
    -3 -8 6
    3 8 -6
    -3 -7 6
    3 7 -6
    -3 -6 6
    -3 -6 6
    3 6 -6
    3 6 -6
    -3 -5 6
    -3 -5 6
    -3 -5 6
    3 5 -6
    3 5 -6
    -3 -4 6
    -3 -4 6
    -3 -4 6
    3 4 -6
    3 4 -6
    -3 -3 6
    -3 -3 6
    3 3 -6
    -3 -2 6
    3 2 -6
    3 2 -6
    3 2 -6
    3 2 -6
    -3 -1 6
    3 1 -6
    3 1 -6
    3 1 -6
    3 1 -6
    3 1 -6
    -3 0 6
    -3 0 6
    -3 0 6
    3 0 -6
    3 0 -6
    3 0 -6
    3 0 -6
    -3 1 6
    -3 1 6
    -3 1 6
    3 -1 -6
    3 -1 -6
    3 -1 -6
    3 -1 -6
    -3 2 6
    -3 2 6
    3 -2 -6
    3 -2 -6
    3 -2 -6
    3 -2 -6
    -3 3 6
    -3 3 6
    3 -3 -6
    3 -3 -6
    3 -3 -6
    -3 4 6
    -3 4 6
    3 -4 -6
    3 -4 -6
    3 -4 -6
    -3 5 6
    3 -5 -6
    3 -5 -6
    3 -5 -6
    -3 6 6
    3 -6 -6
    3 -6 -6
    3 -7 -6
    3 -7 -6
    3 -8 -6
    3 -8 -6
    3 -9 -6
    3 -9 -6
    -2 -10 6
    2 10 -6
    -2 -9 6
    2 9 -6
    -2 -8 6
    2 8 -6
    -2 -7 6
    2 7 -6
    -2 -6 6
    -2 -6 6
    2 6 -6
    2 6 -6
    2 6 -6
    -2 -5 6
    -2 -5 6
    -2 -5 6
    2 5 -6
    2 5 -6
    2 5 -6
    -2 -4 6
    -2 -4 6
    -2 -4 6
    -2 -4 6
    2 4 -6
    2 4 -6
    2 4 -6
    -2 -3 6
    -2 -3 6
    -2 -3 6
    -2 -3 6
    -2 -3 6
    2 3 -6
    2 3 -6
    2 3 -6
    -2 -2 6
    -2 -2 6
    -2 -2 6
    2 2 -6
    2 2 -6
    2 2 -6
    2 2 -6
    -2 -1 6
    -2 -1 6
    -2 -1 6
    -2 -1 6
    2 1 -6
    2 1 -6
    2 1 -6
    2 1 -6
    -2 0 6
    -2 0 6
    -2 0 6
    2 0 -6
    2 0 -6
    2 0 -6
    2 0 -6
    2 0 -6
    -2 1 6
    -2 1 6
    -2 1 6
    2 -1 -6
    2 -1 -6
    2 -1 -6
    2 -1 -6
    2 -1 -6
    -2 2 6
    -2 2 6
    -2 2 6
    2 -2 -6
    2 -2 -6
    2 -2 -6
    -2 3 6
    -2 3 6
    2 -3 -6
    2 -3 -6
    2 -3 -6
    2 -3 -6
    -2 4 6
    2 -4 -6
    2 -4 -6
    2 -4 -6
    -2 5 6
    2 -5 -6
    2 -5 -6
    2 -5 -6
    -2 6 6
    2 -6 -6
    2 -6 -6
    2 -7 -6
    2 -7 -6
    2 -8 -6
    2 -8 -6
    2 -9 -6
    2 -9 -6
    2 -10 -6
    -1 -10 6
    -1 -9 6
    -1 -8 6
    -1 -7 6
    -1 -6 6
    -1 -6 6
    -1 -6 6
    1 6 -6
    1 6 -6
    -1 -5 6
    -1 -5 6
    -1 -5 6
    -1 -5 6
    1 5 -6
    1 5 -6
    1 5 -6
    -1 -4 6
    -1 -4 6
    -1 -4 6
    -1 -4 6
    1 4 -6
    1 4 -6
    -1 -3 6
    -1 -3 6
    -1 -3 6
    -1 -3 6
    1 3 -6
    -1 -2 6
    -1 -2 6
    -1 -2 6
    1 2 -6
    1 2 -6
    -1 -1 6
    -1 -1 6
    -1 -1 6
    -1 -1 6
    -1 -1 6
    1 1 -6
    1 1 -6
    1 1 -6
    1 1 -6
    1 1 -6
    -1 0 6
    -1 0 6
    -1 0 6
    -1 0 6
    -1 0 6
    1 0 -6
    1 0 -6
    1 0 -6
    1 0 -6
    1 0 -6
    -1 1 6
    -1 1 6
    -1 1 6
    -1 1 6
    1 -1 -6
    1 -1 -6
    1 -1 -6
    1 -1 -6
    1 -1 -6
    -1 2 6
    1 -2 -6
    1 -2 -6
    -1 3 6
    1 -3 -6
    1 -3 -6
    1 -3 -6
    -1 4 6
    -1 4 6
    1 -4 -6
    1 -4 -6
    1 -4 -6
    -1 5 6
    1 -5 -6
    1 -5 -6
    1 -5 -6
    -1 6 6
    1 -6 -6
    1 -6 -6
    1 -6 -6
    -1 7 6
    1 -7 -6
    1 -7 -6
    1 -8 -6
    1 -8 -6
    1 -9 -6
    1 -9 -6
    1 -10 -6
    0 -10 6
    0 -9 6
    0 -8 6
    0 -7 6
    0 -7 6
    0 -6 6
    0 -6 6
    0 -6 6
    0 6 -6
    0 -5 6
    0 -5 6
    0 -5 6
    0 -5 6
    0 5 -6
    0 -4 6
    0 -4 6
    0 -4 6
    0 -4 6
    0 4 -6
    0 4 -6
    0 -3 6
    0 -3 6
    0 -3 6
    0 -3 6
    0 3 -6
    0 3 -6
    0 -2 6
    0 -2 6
    0 2 -6
    0 2 -6
    0 -1 6
    0 -1 6
    0 -1 6
    0 1 -6
    0 1 -6
    0 1 -6
    0 0 6
    0 0 -6
    0 0 -6
    0 1 6
    0 -1 -6
    0 -1 -6
    0 2 6
    0 -2 -6
    0 -2 -6
    0 -2 -6
    0 -2 -6
    0 3 6
    0 -3 -6
    0 -3 -6
    0 -3 -6
    0 4 6
    0 4 6
    0 -4 -6
    0 -4 -6
    0 -4 -6
    0 5 6
    0 -5 -6
    0 -5 -6
    0 -5 -6
    0 6 6
    0 -6 -6
    0 -6 -6
    0 -6 -6
    0 7 6
    0 -7 -6
    0 -7 -6
    0 -8 -6
    0 -8 -6
    0 -9 -6
    0 -10 -6
    1 -10 6
    1 -9 6
    1 -8 6
    1 -8 6
    1 -7 6
    1 -7 6
    1 -6 6
    1 -6 6
    1 -6 6
    -1 6 -6
    1 -5 6
    1 -5 6
    1 -5 6
    1 -5 6
    -1 5 -6
    1 -4 6
    1 -4 6
    1 -4 6
    -1 4 -6
    1 -3 6
    1 -3 6
    1 -3 6
    -1 3 -6
    -1 3 -6
    -1 3 -6
    1 -2 6
    1 -2 6
    1 -2 6
    1 -2 6
    -1 2 -6
    -1 2 -6
    -1 2 -6
    1 -1 6
    1 -1 6
    1 -1 6
    1 -1 6
    -1 1 -6
    -1 1 -6
    -1 1 -6
    1 0 6
    1 0 6
    1 0 6
    -1 0 -6
    -1 0 -6
    -1 0 -6
    -1 0 -6
    1 1 6
    1 1 6
    -1 -1 -6
    -1 -1 -6
    -1 -1 -6
    1 2 6
    -1 -2 -6
    -1 -2 -6
    -1 -2 -6
    1 3 6
    -1 -3 -6
    -1 -3 -6
    -1 -3 -6
    -1 -3 -6
    1 4 6
    -1 -4 -6
    -1 -4 -6
    -1 -4 -6
    -1 -5 -6
    -1 -5 -6
    -1 -5 -6
    1 6 6
    -1 -6 -6
    -1 -6 -6
    -1 -6 -6
    1 7 6
    -1 -7 -6
    -1 -7 -6
    -1 -7 -6
    -1 -8 -6
    -1 -8 -6
    -1 -9 -6
    -1 -10 -6
    2 -9 6
    2 -8 6
    2 -7 6
    2 -7 6
    2 -6 6
    2 -6 6
    2 -6 6
    2 -6 6
    -2 6 -6
    2 -5 6
    2 -5 6
    2 -5 6
    2 -5 6
    -2 5 -6
    2 -4 6
    2 -4 6
    2 -4 6
    2 -4 6
    -2 4 -6
    -2 4 -6
    2 -3 6
    2 -3 6
    2 -3 6
    2 -3 6
    -2 3 -6
    -2 3 -6
    2 -2 6
    2 -2 6
    2 -2 6
    2 -2 6
    -2 2 -6
    -2 2 -6
    2 -1 6
    2 -1 6
    2 -1 6
    2 -1 6
    -2 1 -6
    -2 1 -6
    2 0 6
    2 0 6
    2 0 6
    -2 0 -6
    -2 0 -6
    2 1 6
    2 1 6
    2 1 6
    -2 -1 -6
    2 2 6
    2 2 6
    -2 -2 -6
    -2 -2 -6
    -2 -2 -6
    2 3 6
    2 3 6
    -2 -3 -6
    -2 -3 -6
    -2 -3 -6
    2 4 6
    2 4 6
    -2 -4 -6
    -2 -4 -6
    2 5 6
    2 5 6
    -2 -5 -6
    -2 -5 -6
    2 6 6
    -2 -6 -6
    -2 -6 -6
    2 7 6
    -2 -7 -6
    -2 -7 -6
    2 8 6
    2 8 6
    -2 -8 -6
    -2 -8 -6
    -2 -9 -6
    3 -9 6
    3 -8 6
    3 -7 6
    3 -7 6
    3 -6 6
    3 -6 6
    3 -6 6
    3 -6 6
    3 -5 6
    3 -5 6
    3 -5 6
    3 -5 6
    3 -4 6
    3 -4 6
    3 -4 6
    -3 4 -6
    -3 4 -6
    3 -3 6
    3 -3 6
    3 -3 6
    3 -3 6
    -3 3 -6
    -3 3 -6
    3 -2 6
    3 -2 6
    3 -2 6
    3 -2 6
    -3 2 -6
    -3 2 -6
    3 -1 6
    3 -1 6
    3 -1 6
    3 -1 6
    -3 1 -6
    -3 1 -6
    -3 1 -6
    3 0 6
    3 0 6
    3 0 6
    3 0 6
    3 0 6
    -3 0 -6
    3 1 6
    3 1 6
    3 1 6
    3 1 6
    3 1 6
    -3 -1 -6
    3 2 6
    3 2 6
    3 2 6
    -3 -2 -6
    3 3 6
    3 3 6
    3 3 6
    -3 -3 -6
    -3 -3 -6
    -3 -3 -6
    3 4 6
    3 4 6
    -3 -4 -6
    -3 -4 -6
    -3 -4 -6
    3 5 6
    3 5 6
    -3 -5 -6
    -3 -5 -6
    3 6 6
    3 6 6
    -3 -6 -6
    -3 -6 -6
    3 7 6
    3 7 6
    -3 -7 -6
    -3 -7 -6
    3 8 6
    3 8 6
    -3 -8 -6
    -3 -8 -6
    -3 -9 -6
    4 -9 6
    4 -8 6
    4 -7 6
    4 -7 6
    4 -6 6
    4 -6 6
    4 -6 6
    4 -6 6
    4 -5 6
    4 -5 6
    4 -5 6
    4 -5 6
    4 -4 6
    4 -4 6
    4 -4 6
    -4 4 -6
    4 -3 6
    4 -3 6
    4 -3 6
    4 -3 6
    -4 3 -6
    -4 3 -6
    4 -2 6
    4 -2 6
    4 -2 6
    4 -2 6
    -4 2 -6
    -4 2 -6
    4 -1 6
    4 -1 6
    4 -1 6
    4 -1 6
    -4 1 -6
    -4 1 -6
    -4 1 -6
    4 0 6
    4 0 6
    4 0 6
    4 0 6
    4 0 6
    -4 0 -6
    4 1 6
    4 1 6
    4 1 6
    4 1 6
    4 1 6
    -4 -1 -6
    4 2 6
    4 2 6
    4 2 6
    -4 -2 -6
    4 3 6
    4 3 6
    4 3 6
    -4 -3 -6
    4 4 6
    4 4 6
    4 4 6
    -4 -4 -6
    -4 -4 -6
    4 5 6
    4 5 6
    4 5 6
    -4 -5 -6
    -4 -5 -6
    4 6 6
    4 6 6
    4 6 6
    -4 -6 -6
    -4 -6 -6
    4 7 6
    4 7 6
    4 7 6
    -4 -7 -6
    -4 -7 -6
    4 8 6
    4 8 6
    4 8 6
    -4 -8 -6
    -4 -8 -6
    4 9 6
    4 9 6
    -4 -9 -6
    5 -8 6
    5 -7 6
    5 -7 6
    5 -6 6
    5 -6 6
    5 -5 6
    5 -5 6
    5 -5 6
    5 -4 6
    5 -4 6
    5 -4 6
    -5 4 -6
    -5 4 -6
    5 -3 6
    5 -3 6
    5 -3 6
    5 -3 6
    -5 3 -6
    -5 3 -6
    5 -2 6
    5 -2 6
    5 -2 6
    5 -2 6
    -5 2 -6
    -5 2 -6
    5 -1 6
    5 -1 6
    5 -1 6
    5 -1 6
    -5 1 -6
    -5 1 -6
    -5 1 -6
    5 0 6
    5 0 6
    5 0 6
    5 0 6
    5 0 6
    -5 0 -6
    5 1 6
    5 1 6
    5 1 6
    5 1 6
    5 1 6
    -5 -1 -6
    5 2 6
    5 2 6
    5 2 6
    5 2 6
    5 2 6
    -5 -2 -6
    5 3 6
    5 3 6
    5 3 6
    -5 -3 -6
    5 4 6
    5 4 6
    5 4 6
    -5 -4 -6
    5 5 6
    5 5 6
    5 5 6
    -5 -5 -6
    5 6 6
    5 6 6
    5 6 6
    -5 -6 -6
    -5 -6 -6
    5 7 6
    5 7 6
    5 7 6
    -5 -7 -6
    5 8 6
    5 8 6
    5 8 6
    -5 -8 -6
    6 -8 6
    6 -7 6
    6 -7 6
    6 -6 6
    6 -6 6
    6 -5 6
    6 -5 6
    6 -5 6
    -6 5 -6
    6 -4 6
    6 -4 6
    6 -4 6
    -6 4 -6
    6 -3 6
    6 -3 6
    6 -3 6
    6 -3 6
    -6 3 -6
    -6 3 -6
    6 -2 6
    6 -2 6
    6 -2 6
    6 -2 6
    -6 2 -6
    -6 2 -6
    6 -1 6
    6 -1 6
    6 -1 6
    6 -1 6
    -6 1 -6
    -6 1 -6
    6 0 6
    6 0 6
    6 0 6
    6 0 6
    6 0 6
    -6 0 -6
    6 1 6
    6 1 6
    6 1 6
    6 1 6
    6 1 6
    -6 -1 -6
    6 2 6
    6 2 6
    6 2 6
    6 2 6
    -6 -2 -6
    6 3 6
    6 3 6
    6 3 6
    -6 -3 -6
    6 4 6
    6 4 6
    6 4 6
    -6 -4 -6
    6 5 6
    6 5 6
    6 5 6
    -6 -5 -6
    6 6 6
    6 6 6
    -6 -6 -6
    6 7 6
    6 7 6
    -6 -7 -6
    6 8 6
    7 -7 6
    7 -7 6
    7 -6 6
    7 -6 6
    7 -5 6
    7 -5 6
    7 -4 6
    7 -4 6
    7 -4 6
    7 -3 6
    7 -3 6
    7 -3 6
    7 -3 6
    -7 3 -6
    7 -2 6
    7 -2 6
    7 -2 6
    7 -2 6
    -7 2 -6
    7 -1 6
    7 -1 6
    7 -1 6
    -7 1 -6
    7 0 6
    7 0 6
    7 0 6
    -7 0 -6
    7 1 6
    7 1 6
    7 1 6
    -7 -1 -6
    7 2 6
    7 2 6
    7 2 6
    -7 -2 -6
    7 3 6
    7 3 6
    7 3 6
    -7 -3 -6
    7 4 6
    7 4 6
    -7 -4 -6
    7 5 6
    7 5 6
    -7 -5 -6
    7 6 6
    7 6 6
    -7 -6 -6
    7 7 6
    7 7 6
    -7 -7 -6
    8 -6 6
    8 -5 6
    8 -4 6
    8 -4 6
    8 -3 6
    8 -3 6
    8 -2 6
    8 -2 6
    -8 2 -6
    8 -1 6
    8 -1 6
    -8 1 -6
    8 0 6
    8 0 6
    -8 0 -6
    8 1 6
    8 1 6
    -8 -1 -6
    8 2 6
    8 2 6
    -8 -2 -6
    8 3 6
    8 3 6
    -8 -3 -6
    8 4 6
    8 4 6
    -8 -4 -6
    8 5 6
    8 5 6
    -8 -5 -6
    8 6 6
    8 6 6
    -8 -6 -6
    9 -4 6
    9 -3 6
    9 -3 6
    9 -2 6
    9 -2 6
    -9 2 -6
    9 -1 6
    9 -1 6
    -9 1 -6
    9 0 6
    9 0 6
    -9 0 -6
    9 1 6
    9 1 6
    -9 -1 -6
    9 2 6
    9 2 6
    -9 -2 -6
    9 3 6
    9 3 6
    -9 -3 -6
    9 4 6
    9 4 6
    -9 -4 -6
    -10 -2 7
    10 2 -7
    10 2 -7
    10 2 -7
    -10 -1 7
    10 1 -7
    10 1 -7
    10 1 -7
    -10 0 7
    10 0 -7
    10 0 -7
    10 0 -7
    -10 1 7
    10 -1 -7
    10 -1 -7
    10 -2 -7
    10 -2 -7
    -9 -5 7
    9 5 -7
    9 5 -7
    -9 -4 7
    9 4 -7
    9 4 -7
    9 4 -7
    -9 -3 7
    9 3 -7
    9 3 -7
    9 3 -7
    -9 -2 7
    9 2 -7
    9 2 -7
    9 2 -7
    -9 -1 7
    9 1 -7
    9 1 -7
    9 1 -7
    -9 0 7
    9 0 -7
    9 0 -7
    9 0 -7
    -9 1 7
    9 -1 -7
    9 -1 -7
    9 -1 -7
    9 -2 -7
    9 -2 -7
    9 -3 -7
    9 -3 -7
    9 -4 -7
    9 -4 -7
    9 -5 -7
    9 -5 -7
    -8 -6 7
    8 6 -7
    -8 -5 7
    8 5 -7
    -8 -4 7
    8 4 -7
    8 4 -7
    -8 -3 7
    8 3 -7
    8 3 -7
    -8 -2 7
    8 2 -7
    8 2 -7
    8 2 -7
    -8 -1 7
    8 1 -7
    8 1 -7
    8 1 -7
    -8 0 7
    8 0 -7
    8 0 -7
    8 0 -7
    -8 1 7
    8 -1 -7
    8 -1 -7
    8 -1 -7
    -8 2 7
    8 -2 -7
    8 -2 -7
    8 -2 -7
    8 -3 -7
    8 -3 -7
    8 -4 -7
    8 -4 -7
    8 -5 -7
    8 -5 -7
    8 -6 -7
    8 -6 -7
    -7 -7 7
    7 7 -7
    -7 -6 7
    7 6 -7
    -7 -5 7
    7 5 -7
    7 5 -7
    7 5 -7
    -7 -4 7
    7 4 -7
    7 4 -7
    7 4 -7
    -7 -3 7
    7 3 -7
    7 3 -7
    7 3 -7
    -7 -2 7
    7 2 -7
    7 2 -7
    7 2 -7
    -7 -1 7
    7 1 -7
    7 1 -7
    -7 0 7
    7 0 -7
    7 0 -7
    7 0 -7
    -7 1 7
    7 -1 -7
    7 -1 -7
    7 -1 -7
    -7 2 7
    -7 2 7
    7 -2 -7
    7 -2 -7
    7 -2 -7
    -7 3 7
    7 -3 -7
    7 -3 -7
    -7 4 7
    7 -4 -7
    7 -4 -7
    7 -5 -7
    7 -5 -7
    7 -6 -7
    7 -6 -7
    7 -7 -7
    7 -7 -7
    -6 -8 7
    6 8 -7
    -6 -7 7
    6 7 -7
    -6 -6 7
    6 6 -7
    -6 -5 7
    6 5 -7
    6 5 -7
    6 5 -7
    -6 -4 7
    6 4 -7
    6 4 -7
    6 4 -7
    -6 -3 7
    6 3 -7
    6 3 -7
    6 3 -7
    -6 -2 7
    6 2 -7
    6 2 -7
    6 2 -7
    6 2 -7
    -6 -1 7
    6 1 -7
    6 1 -7
    6 1 -7
    6 1 -7
    -6 0 7
    -6 0 7
    -6 0 7
    6 0 -7
    6 0 -7
    -6 1 7
    -6 1 7
    6 -1 -7
    6 -1 -7
    6 -1 -7
    6 -1 -7
    -6 2 7
    -6 2 7
    6 -2 -7
    6 -2 -7
    6 -2 -7
    -6 3 7
    -6 3 7
    6 -3 -7
    6 -3 -7
    6 -3 -7
    -6 4 7
    6 -4 -7
    6 -4 -7
    -6 5 7
    6 -5 -7
    6 -5 -7
    6 -6 -7
    6 -6 -7
    6 -7 -7
    6 -7 -7
    6 -8 -7
    6 -8 -7
    -5 -8 7
    5 8 -7
    -5 -7 7
    5 7 -7
    -5 -6 7
    5 6 -7
    -5 -5 7
    5 5 -7
    5 5 -7
    -5 -4 7
    5 4 -7
    5 4 -7
    5 4 -7
    -5 -3 7
    5 3 -7
    5 3 -7
    5 3 -7
    5 3 -7
    -5 -2 7
    5 2 -7
    5 2 -7
    5 2 -7
    5 2 -7
    -5 -1 7
    5 1 -7
    5 1 -7
    5 1 -7
    5 1 -7
    5 1 -7
    -5 0 7
    -5 0 7
    -5 0 7
    5 0 -7
    5 0 -7
    5 0 -7
    5 0 -7
    -5 1 7
    -5 1 7
    5 -1 -7
    5 -1 -7
    5 -1 -7
    5 -1 -7
    -5 2 7
    -5 2 7
    5 -2 -7
    5 -2 -7
    5 -2 -7
    5 -2 -7
    -5 3 7
    -5 3 7
    5 -3 -7
    5 -3 -7
    5 -3 -7
    5 -3 -7
    -5 4 7
    5 -4 -7
    5 -4 -7
    -5 5 7
    5 -5 -7
    5 -5 -7
    5 -6 -7
    5 -6 -7
    5 -7 -7
    5 -7 -7
    5 -8 -7
    5 -8 -7
    -4 -9 7
    4 9 -7
    -4 -8 7
    4 8 -7
    -4 -7 7
    -4 -7 7
    4 7 -7
    -4 -6 7
    -4 -6 7
    4 6 -7
    -4 -5 7
    4 5 -7
    4 5 -7
    -4 -4 7
    -4 -4 7
    4 4 -7
    4 4 -7
    -4 -3 7
    -4 -3 7
    4 3 -7
    4 3 -7
    4 3 -7
    4 3 -7
    -4 -2 7
    -4 -2 7
    4 2 -7
    4 2 -7
    4 2 -7
    4 2 -7
    -4 -1 7
    4 1 -7
    4 1 -7
    4 1 -7
    4 1 -7
    -4 0 7
    -4 0 7
    -4 0 7
    4 0 -7
    4 0 -7
    4 0 -7
    4 0 -7
    -4 1 7
    -4 1 7
    -4 1 7
    4 -1 -7
    4 -1 -7
    4 -1 -7
    4 -1 -7
    4 -1 -7
    -4 2 7
    -4 2 7
    -4 2 7
    4 -2 -7
    4 -2 -7
    4 -2 -7
    4 -2 -7
    -4 3 7
    -4 3 7
    4 -3 -7
    4 -3 -7
    4 -3 -7
    4 -3 -7
    -4 4 7
    -4 4 7
    4 -4 -7
    4 -4 -7
    4 -4 -7
    -4 5 7
    4 -5 -7
    4 -5 -7
    4 -6 -7
    4 -6 -7
    4 -7 -7
    4 -7 -7
    4 -8 -7
    4 -8 -7
    4 -9 -7
    4 -9 -7
    -3 -9 7
    3 9 -7
    -3 -8 7
    3 8 -7
    -3 -7 7
    3 7 -7
    -3 -6 7
    -3 -6 7
    3 6 -7
    -3 -5 7
    -3 -5 7
    -3 -5 7
    3 5 -7
    3 5 -7
    -3 -4 7
    -3 -4 7
    -3 -4 7
    3 4 -7
    3 4 -7
    -3 -3 7
    -3 -3 7
    3 3 -7
    3 3 -7
    -3 -2 7
    3 2 -7
    3 2 -7
    3 2 -7
    3 2 -7
    -3 -1 7
    -3 -1 7
    3 1 -7
    3 1 -7
    3 1 -7
    3 1 -7
    -3 0 7
    -3 0 7
    -3 0 7
    3 0 -7
    3 0 -7
    3 0 -7
    3 0 -7
    3 0 -7
    -3 1 7
    -3 1 7
    3 -1 -7
    3 -1 -7
    3 -1 -7
    3 -1 -7
    3 -1 -7
    -3 2 7
    -3 2 7
    3 -2 -7
    3 -2 -7
    3 -2 -7
    3 -2 -7
    -3 3 7
    -3 3 7
    -3 3 7
    3 -3 -7
    3 -3 -7
    3 -3 -7
    -3 4 7
    -3 4 7
    3 -4 -7
    3 -4 -7
    3 -4 -7
    -3 5 7
    3 -5 -7
    3 -5 -7
    3 -5 -7
    3 -6 -7
    3 -6 -7
    3 -7 -7
    3 -7 -7
    3 -8 -7
    3 -8 -7
    3 -9 -7
    3 -9 -7
    -2 -9 7
    2 9 -7
    -2 -8 7
    2 8 -7
    -2 -7 7
    2 7 -7
    -2 -6 7
    2 6 -7
    -2 -5 7
    -2 -5 7
    -2 -5 7
    -2 -5 7
    2 5 -7
    2 5 -7
    2 5 -7
    2 5 -7
    -2 -4 7
    -2 -4 7
    -2 -4 7
    -2 -4 7
    2 4 -7
    2 4 -7
    -2 -3 7
    -2 -3 7
    -2 -3 7
    -2 -3 7
    -2 -3 7
    2 3 -7
    2 3 -7
    2 3 -7
    -2 -2 7
    -2 -2 7
    -2 -2 7
    2 2 -7
    2 2 -7
    2 2 -7
    -2 -1 7
    -2 -1 7
    -2 -1 7
    -2 -1 7
    -2 -1 7
    2 1 -7
    2 1 -7
    2 1 -7
    2 1 -7
    2 1 -7
    -2 0 7
    -2 0 7
    -2 0 7
    2 0 -7
    2 0 -7
    2 0 -7
    2 0 -7
    2 0 -7
    -2 1 7
    -2 1 7
    -2 1 7
    -2 1 7
    2 -1 -7
    2 -1 -7
    2 -1 -7
    2 -1 -7
    2 -1 -7
    -2 2 7
    -2 2 7
    -2 2 7
    2 -2 -7
    2 -2 -7
    2 -2 -7
    -2 3 7
    -2 3 7
    2 -3 -7
    2 -3 -7
    2 -3 -7
    -2 4 7
    2 -4 -7
    2 -4 -7
    2 -4 -7
    2 -4 -7
    -2 5 7
    2 -5 -7
    2 -5 -7
    2 -5 -7
    -2 6 7
    2 -6 -7
    2 -6 -7
    2 -7 -7
    2 -7 -7
    2 -8 -7
    2 -8 -7
    2 -9 -7
    2 -9 -7
    -1 -10 7
    1 10 -7
    -1 -9 7
    -1 -8 7
    -1 -7 7
    -1 -6 7
    -1 -6 7
    1 6 -7
    -1 -5 7
    -1 -5 7
    -1 -5 7
    1 5 -7
    -1 -4 7
    -1 -4 7
    -1 -4 7
    1 4 -7
    -1 -3 7
    -1 -3 7
    -1 -3 7
    1 3 -7
    1 3 -7
    -1 -2 7
    -1 -2 7
    -1 -2 7
    1 2 -7
    1 2 -7
    1 2 -7
    -1 -1 7
    -1 -1 7
    -1 -1 7
    -1 -1 7
    -1 -1 7
    1 1 -7
    1 1 -7
    1 1 -7
    1 1 -7
    -1 0 7
    -1 0 7
    -1 0 7
    -1 0 7
    -1 0 7
    1 0 -7
    1 0 -7
    1 0 -7
    1 0 -7
    -1 1 7
    -1 1 7
    -1 1 7
    -1 1 7
    1 -1 -7
    1 -1 -7
    1 -1 -7
    1 -1 -7
    -1 2 7
    1 -2 -7
    1 -2 -7
    1 -2 -7
    -1 3 7
    1 -3 -7
    1 -3 -7
    1 -3 -7
    -1 4 7
    -1 4 7
    1 -4 -7
    1 -4 -7
    1 -4 -7
    -1 5 7
    -1 5 7
    1 -5 -7
    1 -5 -7
    1 -5 -7
    -1 6 7
    -1 6 7
    1 -6 -7
    1 -6 -7
    1 -6 -7
    1 -7 -7
    1 -7 -7
    1 -8 -7
    1 -8 -7
    1 -9 -7
    1 -9 -7
    1 -10 -7
    0 -10 7
    0 -9 7
    0 -8 7
    0 -8 7
    0 -7 7
    0 -7 7
    0 -6 7
    0 -6 7
    0 -6 7
    0 -5 7
    0 -5 7
    0 -5 7
    0 -5 7
    0 5 -7
    0 5 -7
    0 -4 7
    0 -4 7
    0 -4 7
    0 -4 7
    0 4 -7
    0 4 -7
    0 -3 7
    0 -3 7
    0 -3 7
    0 -3 7
    0 3 -7
    0 3 -7
    0 -2 7
    0 -2 7
    0 -2 7
    0 -2 7
    0 -2 7
    0 2 -7
    0 2 -7
    0 2 -7
    0 2 -7
    0 -1 7
    0 -1 7
    0 -1 7
    0 -1 7
    0 -1 7
    0 1 -7
    0 1 -7
    0 1 -7
    0 1 -7
    0 0 7
    0 0 7
    0 0 7
    0 0 7
    0 0 -7
    0 0 -7
    0 0 -7
    0 0 -7
    0 1 7
    0 1 7
    0 -1 -7
    0 -1 -7
    0 -1 -7
    0 2 7
    0 -2 -7
    0 -2 -7
    0 -2 -7
    0 -2 -7
    0 3 7
    0 -3 -7
    0 -3 -7
    0 -3 -7
    0 4 7
    0 4 7
    0 -4 -7
    0 -4 -7
    0 -4 -7
    0 5 7
    0 5 7
    0 -5 -7
    0 -5 -7
    0 -5 -7
    0 6 7
    0 6 7
    0 -6 -7
    0 -6 -7
    0 -6 -7
    0 7 7
    0 -7 -7
    0 -7 -7
    0 -8 -7
    0 -8 -7
    0 -9 -7
    0 -9 -7
    0 -10 -7
    1 -10 7
    1 -9 7
    1 -8 7
    1 -8 7
    1 -7 7
    1 -7 7
    1 -6 7
    1 -6 7
    1 -6 7
    1 -6 7
    -1 6 -7
    1 -5 7
    1 -5 7
    1 -5 7
    1 -5 7
    -1 5 -7
    1 -4 7
    1 -4 7
    1 -4 7
    1 -4 7
    -1 4 -7
    -1 4 -7
    1 -3 7
    1 -3 7
    1 -3 7
    -1 3 -7
    -1 3 -7
    -1 3 -7
    1 -2 7
    1 -2 7
    1 -2 7
    1 -2 7
    -1 2 -7
    -1 2 -7
    -1 2 -7
    1 -1 7
    1 -1 7
    1 -1 7
    1 -1 7
    1 -1 7
    -1 1 -7
    -1 1 -7
    -1 1 -7
    1 0 7
    1 0 7
    1 0 7
    -1 0 -7
    -1 0 -7
    -1 0 -7
    1 1 7
    1 1 7
    -1 -1 -7
    -1 -1 -7
    -1 -1 -7
    1 2 7
    -1 -2 -7
    -1 -2 -7
    -1 -2 -7
    1 3 7
    -1 -3 -7
    -1 -3 -7
    -1 -3 -7
    -1 -3 -7
    1 4 7
    -1 -4 -7
    -1 -4 -7
    -1 -4 -7
    1 5 7
    -1 -5 -7
    -1 -5 -7
    -1 -5 -7
    1 6 7
    -1 -6 -7
    -1 -6 -7
    -1 -6 -7
    1 7 7
    1 7 7
    -1 -7 -7
    -1 -7 -7
    -1 -7 -7
    -1 -8 -7
    -1 -8 -7
    -1 -9 -7
    -1 -10 -7
    2 -9 7
    2 -8 7
    2 -7 7
    2 -7 7
    2 -6 7
    2 -6 7
    2 -6 7
    2 -6 7
    -2 6 -7
    2 -5 7
    2 -5 7
    2 -5 7
    2 -5 7
    -2 5 -7
    2 -4 7
    2 -4 7
    2 -4 7
    2 -4 7
    -2 4 -7
    -2 4 -7
    2 -3 7
    2 -3 7
    2 -3 7
    2 -3 7
    -2 3 -7
    -2 3 -7
    2 -2 7
    2 -2 7
    2 -2 7
    2 -2 7
    -2 2 -7
    -2 2 -7
    2 -1 7
    2 -1 7
    2 -1 7
    2 -1 7
    -2 1 -7
    -2 1 -7
    2 0 7
    2 0 7
    2 0 7
    -2 0 -7
    -2 0 -7
    -2 0 -7
    2 1 7
    2 1 7
    -2 -1 -7
    -2 -1 -7
    2 2 7
    2 2 7
    -2 -2 -7
    -2 -2 -7
    -2 -2 -7
    2 3 7
    2 3 7
    -2 -3 -7
    -2 -3 -7
    -2 -3 -7
    2 4 7
    2 4 7
    -2 -4 -7
    -2 -4 -7
    2 5 7
    2 5 7
    -2 -5 -7
    -2 -5 -7
    2 6 7
    2 6 7
    -2 -6 -7
    -2 -6 -7
    2 7 7
    2 7 7
    -2 -7 -7
    -2 -7 -7
    2 8 7
    2 8 7
    -2 -8 -7
    -2 -8 -7
    -2 -9 -7
    3 -9 7
    3 -8 7
    3 -7 7
    3 -7 7
    3 -6 7
    3 -6 7
    3 -6 7
    3 -6 7
    3 -5 7
    3 -5 7
    3 -5 7
    3 -5 7
    3 -4 7
    3 -4 7
    3 -4 7
    -3 4 -7
    -3 4 -7
    3 -3 7
    3 -3 7
    3 -3 7
    3 -3 7
    -3 3 -7
    -3 3 -7
    3 -2 7
    3 -2 7
    3 -2 7
    3 -2 7
    -3 2 -7
    -3 2 -7
    3 -1 7
    3 -1 7
    3 -1 7
    3 -1 7
    -3 1 -7
    -3 1 -7
    -3 1 -7
    3 0 7
    3 0 7
    3 0 7
    3 0 7
    3 0 7
    -3 0 -7
    3 1 7
    3 1 7
    3 1 7
    3 1 7
    3 1 7
    -3 -1 -7
    3 2 7
    3 2 7
    3 2 7
    -3 -2 -7
    3 3 7
    3 3 7
    3 3 7
    -3 -3 -7
    -3 -3 -7
    -3 -3 -7
    3 4 7
    3 4 7
    -3 -4 -7
    -3 -4 -7
    -3 -4 -7
    3 5 7
    3 5 7
    -3 -5 -7
    -3 -5 -7
    3 6 7
    3 6 7
    -3 -6 -7
    -3 -6 -7
    3 7 7
    3 7 7
    -3 -7 -7
    -3 -7 -7
    3 8 7
    3 8 7
    -3 -8 -7
    -3 -8 -7
    -3 -9 -7
    4 -9 7
    4 -8 7
    4 -7 7
    4 -7 7
    4 -6 7
    4 -6 7
    4 -6 7
    4 -6 7
    4 -5 7
    4 -5 7
    4 -5 7
    4 -5 7
    4 -4 7
    4 -4 7
    4 -4 7
    -4 4 -7
    4 -3 7
    4 -3 7
    4 -3 7
    4 -3 7
    -4 3 -7
    4 -2 7
    4 -2 7
    4 -2 7
    4 -2 7
    -4 2 -7
    -4 2 -7
    4 -1 7
    4 -1 7
    4 -1 7
    4 -1 7
    -4 1 -7
    -4 1 -7
    -4 1 -7
    4 0 7
    4 0 7
    4 0 7
    4 0 7
    4 0 7
    -4 0 -7
    4 1 7
    4 1 7
    4 1 7
    4 1 7
    4 1 7
    -4 -1 -7
    4 2 7
    4 2 7
    4 2 7
    -4 -2 -7
    4 3 7
    4 3 7
    4 3 7
    -4 -3 -7
    4 4 7
    4 4 7
    4 4 7
    -4 -4 -7
    -4 -4 -7
    4 5 7
    4 5 7
    4 5 7
    -4 -5 -7
    -4 -5 -7
    -4 -5 -7
    4 6 7
    4 6 7
    4 6 7
    -4 -6 -7
    -4 -6 -7
    4 7 7
    4 7 7
    4 7 7
    -4 -7 -7
    -4 -7 -7
    4 8 7
    4 8 7
    4 8 7
    -4 -8 -7
    -4 -8 -7
    4 9 7
    4 9 7
    -4 -9 -7
    5 -8 7
    5 -7 7
    5 -7 7
    5 -6 7
    5 -6 7
    5 -5 7
    5 -5 7
    5 -5 7
    5 -4 7
    5 -4 7
    5 -4 7
    -5 4 -7
    -5 4 -7
    5 -3 7
    5 -3 7
    5 -3 7
    5 -3 7
    -5 3 -7
    -5 3 -7
    5 -2 7
    5 -2 7
    5 -2 7
    5 -2 7
    -5 2 -7
    -5 2 -7
    5 -1 7
    5 -1 7
    5 -1 7
    5 -1 7
    -5 1 -7
    -5 1 -7
    -5 1 -7
    5 0 7
    5 0 7
    5 0 7
    5 0 7
    5 0 7
    -5 0 -7
    5 1 7
    5 1 7
    5 1 7
    5 1 7
    5 1 7
    -5 -1 -7
    5 2 7
    5 2 7
    5 2 7
    5 2 7
    5 2 7
    -5 -2 -7
    5 3 7
    5 3 7
    5 3 7
    -5 -3 -7
    5 4 7
    5 4 7
    5 4 7
    -5 -4 -7
    5 5 7
    5 5 7
    5 5 7
    -5 -5 -7
    5 6 7
    5 6 7
    5 6 7
    -5 -6 -7
    -5 -6 -7
    5 7 7
    5 7 7
    5 7 7
    -5 -7 -7
    5 8 7
    5 8 7
    5 8 7
    6 -8 7
    6 -7 7
    6 -7 7
    6 -6 7
    6 -6 7
    6 -5 7
    6 -5 7
    6 -5 7
    -6 5 -7
    6 -4 7
    6 -4 7
    6 -4 7
    -6 4 -7
    6 -3 7
    6 -3 7
    6 -3 7
    6 -3 7
    -6 3 -7
    -6 3 -7
    6 -2 7
    6 -2 7
    6 -2 7
    6 -2 7
    -6 2 -7
    6 -1 7
    6 -1 7
    6 -1 7
    6 -1 7
    -6 1 -7
    -6 1 -7
    6 0 7
    6 0 7
    6 0 7
    6 0 7
    6 0 7
    -6 0 -7
    6 1 7
    6 1 7
    6 1 7
    6 1 7
    6 1 7
    -6 -1 -7
    6 2 7
    6 2 7
    6 2 7
    6 2 7
    -6 -2 -7
    6 3 7
    6 3 7
    6 3 7
    -6 -3 -7
    6 4 7
    6 4 7
    -6 -4 -7
    6 5 7
    6 5 7
    -6 -5 -7
    6 6 7
    6 6 7
    -6 -6 -7
    6 7 7
    6 7 7
    7 -7 7
    7 -7 7
    7 -6 7
    7 -6 7
    7 -5 7
    7 -5 7
    7 -4 7
    7 -4 7
    7 -4 7
    7 -3 7
    7 -3 7
    7 -3 7
    7 -3 7
    -7 3 -7
    7 -2 7
    7 -2 7
    7 -2 7
    -7 2 -7
    7 -1 7
    7 -1 7
    7 -1 7
    -7 1 -7
    7 0 7
    7 0 7
    7 0 7
    -7 0 -7
    7 1 7
    7 1 7
    7 1 7
    -7 -1 -7
    7 2 7
    7 2 7
    7 2 7
    -7 -2 -7
    7 3 7
    7 3 7
    7 3 7
    -7 -3 -7
    7 4 7
    7 4 7
    -7 -4 -7
    7 5 7
    7 5 7
    -7 -5 -7
    7 6 7
    7 6 7
    -7 -6 -7
    7 7 7
    7 7 7
    -7 -7 -7
    8 -5 7
    8 -4 7
    8 -4 7
    8 -3 7
    8 -3 7
    8 -2 7
    8 -2 7
    -8 2 -7
    8 -1 7
    8 -1 7
    -8 1 -7
    8 0 7
    8 0 7
    -8 0 -7
    8 1 7
    8 1 7
    -8 -1 -7
    8 2 7
    8 2 7
    -8 -2 -7
    8 3 7
    8 3 7
    -8 -3 -7
    8 4 7
    8 4 7
    -8 -4 -7
    8 5 7
    8 5 7
    -8 -5 -7
    9 -4 7
    9 -3 7
    9 -3 7
    9 -2 7
    9 -2 7
    -9 2 -7
    9 -1 7
    9 -1 7
    -9 1 -7
    9 0 7
    9 0 7
    -9 0 -7
    9 1 7
    9 1 7
    -9 -1 -7
    9 2 7
    9 2 7
    -9 -2 -7
    9 3 7
    9 3 7
    -9 -3 -7
    9 4 7
    9 4 7
    -9 -4 -7
    -10 -2 8
    10 2 -8
    10 2 -8
    10 2 -8
    -10 -1 8
    10 1 -8
    10 1 -8
    10 1 -8
    -10 0 8
    10 0 -8
    10 0 -8
    10 0 -8
    -10 1 8
    10 -1 -8
    10 -1 -8
    10 -2 -8
    10 -2 -8
    -9 -5 8
    9 5 -8
    -9 -4 8
    9 4 -8
    9 4 -8
    9 4 -8
    -9 -3 8
    9 3 -8
    9 3 -8
    9 3 -8
    -9 -2 8
    9 2 -8
    9 2 -8
    9 2 -8
    -9 -1 8
    9 1 -8
    9 1 -8
    9 1 -8
    -9 0 8
    9 0 -8
    9 0 -8
    9 0 -8
    -9 1 8
    9 -1 -8
    9 -1 -8
    9 -1 -8
    9 -2 -8
    9 -2 -8
    9 -3 -8
    9 -3 -8
    9 -4 -8
    9 -4 -8
    9 -5 -8
    9 -5 -8
    -8 -6 8
    8 6 -8
    -8 -5 8
    8 5 -8
    -8 -4 8
    8 4 -8
    8 4 -8
    -8 -3 8
    8 3 -8
    8 3 -8
    -8 -2 8
    8 2 -8
    8 2 -8
    -8 -1 8
    8 1 -8
    8 1 -8
    8 1 -8
    -8 0 8
    8 0 -8
    8 0 -8
    8 0 -8
    -8 1 8
    8 -1 -8
    8 -1 -8
    8 -1 -8
    -8 2 8
    8 -2 -8
    8 -2 -8
    8 -3 -8
    8 -3 -8
    8 -4 -8
    8 -4 -8
    8 -5 -8
    8 -5 -8
    8 -6 -8
    8 -6 -8
    -7 -7 8
    7 7 -8
    -7 -6 8
    7 6 -8
    -7 -5 8
    7 5 -8
    7 5 -8
    -7 -4 8
    7 4 -8
    7 4 -8
    7 4 -8
    -7 -3 8
    7 3 -8
    7 3 -8
    7 3 -8
    -7 -2 8
    7 2 -8
    7 2 -8
    7 2 -8
    -7 -1 8
    7 1 -8
    7 1 -8
    -7 0 8
    7 0 -8
    7 0 -8
    7 0 -8
    -7 1 8
    7 -1 -8
    7 -1 -8
    7 -1 -8
    -7 2 8
    -7 2 8
    7 -2 -8
    7 -2 -8
    7 -2 -8
    -7 3 8
    7 -3 -8
    7 -3 -8
    -7 4 8
    7 -4 -8
    7 -4 -8
    7 -5 -8
    7 -5 -8
    7 -6 -8
    7 -6 -8
    7 -7 -8
    7 -7 -8
    -6 -8 8
    6 8 -8
    -6 -7 8
    6 7 -8
    -6 -6 8
    6 6 -8
    -6 -5 8
    6 5 -8
    6 5 -8
    6 5 -8
    -6 -4 8
    6 4 -8
    6 4 -8
    6 4 -8
    -6 -3 8
    6 3 -8
    6 3 -8
    6 3 -8
    -6 -2 8
    6 2 -8
    6 2 -8
    6 2 -8
    6 2 -8
    -6 -1 8
    6 1 -8
    6 1 -8
    6 1 -8
    -6 0 8
    -6 0 8
    6 0 -8
    6 0 -8
    -6 1 8
    -6 1 8
    6 -1 -8
    6 -1 -8
    6 -1 -8
    6 -1 -8
    6 -1 -8
    -6 2 8
    -6 2 8
    6 -2 -8
    6 -2 -8
    6 -2 -8
    -6 3 8
    -6 3 8
    6 -3 -8
    6 -3 -8
    -6 4 8
    6 -4 -8
    6 -4 -8
    6 -5 -8
    6 -5 -8
    6 -6 -8
    6 -6 -8
    6 -7 -8
    6 -7 -8
    6 -8 -8
    6 -8 -8
    -5 -8 8
    5 8 -8
    -5 -7 8
    5 7 -8
    -5 -6 8
    5 6 -8
    -5 -5 8
    5 5 -8
    5 5 -8
    -5 -4 8
    5 4 -8
    5 4 -8
    5 4 -8
    -5 -3 8
    5 3 -8
    5 3 -8
    5 3 -8
    5 3 -8
    -5 -2 8
    5 2 -8
    5 2 -8
    5 2 -8
    5 2 -8
    -5 -1 8
    5 1 -8
    5 1 -8
    5 1 -8
    5 1 -8
    -5 0 8
    -5 0 8
    -5 0 8
    5 0 -8
    5 0 -8
    5 0 -8
    5 0 -8
    -5 1 8
    -5 1 8
    5 -1 -8
    5 -1 -8
    5 -1 -8
    5 -1 -8
    -5 2 8
    -5 2 8
    5 -2 -8
    5 -2 -8
    5 -2 -8
    5 -2 -8
    -5 3 8
    -5 3 8
    5 -3 -8
    5 -3 -8
    5 -3 -8
    5 -3 -8
    -5 4 8
    5 -4 -8
    5 -4 -8
    -5 5 8
    5 -5 -8
    5 -5 -8
    5 -6 -8
    5 -6 -8
    5 -7 -8
    5 -7 -8
    5 -8 -8
    5 -8 -8
    -4 -9 8
    4 9 -8
    -4 -8 8
    4 8 -8
    -4 -7 8
    -4 -7 8
    4 7 -8
    -4 -6 8
    4 6 -8
    -4 -5 8
    4 5 -8
    4 5 -8
    -4 -4 8
    -4 -4 8
    4 4 -8
    4 4 -8
    4 4 -8
    -4 -3 8
    -4 -3 8
    4 3 -8
    4 3 -8
    4 3 -8
    -4 -2 8
    4 2 -8
    4 2 -8
    4 2 -8
    4 2 -8
    -4 -1 8
    4 1 -8
    4 1 -8
    4 1 -8
    4 1 -8
    -4 0 8
    -4 0 8
    -4 0 8
    4 0 -8
    4 0 -8
    4 0 -8
    4 0 -8
    4 0 -8
    -4 1 8
    -4 1 8
    -4 1 8
    4 -1 -8
    4 -1 -8
    4 -1 -8
    4 -1 -8
    4 -1 -8
    -4 2 8
    -4 2 8
    -4 2 8
    4 -2 -8
    4 -2 -8
    4 -2 -8
    4 -2 -8
    -4 3 8
    -4 3 8
    4 -3 -8
    4 -3 -8
    4 -3 -8
    4 -3 -8
    -4 4 8
    4 -4 -8
    4 -4 -8
    4 -4 -8
    -4 5 8
    4 -5 -8
    4 -5 -8
    -4 6 8
    4 -6 -8
    4 -6 -8
    4 -7 -8
    4 -7 -8
    4 -8 -8
    4 -8 -8
    4 -9 -8
    4 -9 -8
    -3 -9 8
    3 9 -8
    -3 -8 8
    3 8 -8
    -3 -7 8
    3 7 -8
    -3 -6 8
    -3 -6 8
    3 6 -8
    -3 -5 8
    -3 -5 8
    -3 -5 8
    3 5 -8
    -3 -4 8
    -3 -4 8
    3 4 -8
    3 4 -8
    -3 -3 8
    -3 -3 8
    3 3 -8
    3 3 -8
    3 3 -8
    -3 -2 8
    -3 -2 8
    3 2 -8
    3 2 -8
    -3 -1 8
    -3 -1 8
    -3 -1 8
    3 1 -8
    3 1 -8
    3 1 -8
    3 1 -8
    3 1 -8
    -3 0 8
    -3 0 8
    -3 0 8
    3 0 -8
    3 0 -8
    3 0 -8
    3 0 -8
    3 0 -8
    -3 1 8
    -3 1 8
    3 -1 -8
    3 -1 -8
    3 -1 -8
    3 -1 -8
    3 -1 -8
    -3 2 8
    -3 2 8
    -3 2 8
    3 -2 -8
    3 -2 -8
    3 -2 -8
    -3 3 8
    -3 3 8
    -3 3 8
    3 -3 -8
    3 -3 -8
    3 -3 -8
    -3 4 8
    -3 4 8
    -3 4 8
    3 -4 -8
    3 -4 -8
    3 -4 -8
    -3 5 8
    3 -5 -8
    3 -5 -8
    3 -5 -8
    3 -6 -8
    3 -6 -8
    3 -7 -8
    3 -7 -8
    3 -8 -8
    3 -9 -8
    3 -9 -8
    -2 -9 8
    2 9 -8
    -2 -8 8
    2 8 -8
    -2 -7 8
    2 7 -8
    -2 -6 8
    2 6 -8
    -2 -5 8
    -2 -5 8
    -2 -5 8
    -2 -5 8
    2 5 -8
    -2 -4 8
    -2 -4 8
    -2 -4 8
    -2 -4 8
    2 4 -8
    -2 -3 8
    -2 -3 8
    -2 -3 8
    -2 -3 8
    -2 -3 8
    2 3 -8
    2 3 -8
    2 3 -8
    2 3 -8
    -2 -2 8
    -2 -2 8
    -2 -2 8
    2 2 -8
    2 2 -8
    2 2 -8
    2 2 -8
    2 2 -8
    -2 -1 8
    -2 -1 8
    -2 -1 8
    -2 -1 8
    2 1 -8
    2 1 -8
    2 1 -8
    2 1 -8
    2 1 -8
    -2 0 8
    -2 0 8
    -2 0 8
    -2 0 8
    2 0 -8
    2 0 -8
    2 0 -8
    2 0 -8
    2 0 -8
    -2 1 8
    -2 1 8
    -2 1 8
    -2 1 8
    2 -1 -8
    2 -1 -8
    2 -1 -8
    2 -1 -8
    2 -1 -8
    -2 2 8
    -2 2 8
    -2 2 8
    2 -2 -8
    2 -2 -8
    2 -2 -8
    2 -2 -8
    -2 3 8
    2 -3 -8
    2 -3 -8
    2 -3 -8
    2 -3 -8
    -2 4 8
    2 -4 -8
    2 -4 -8
    -2 5 8
    2 -5 -8
    2 -5 -8
    2 -5 -8
    -2 6 8
    2 -6 -8
    2 -6 -8
    2 -7 -8
    2 -7 -8
    2 -8 -8
    2 -8 -8
    2 -9 -8
    2 -9 -8
    -1 -10 8
    1 10 -8
    -1 -9 8
    1 9 -8
    -1 -8 8
    -1 -7 8
    -1 -7 8
    -1 -6 8
    -1 -6 8
    -1 -5 8
    -1 -5 8
    -1 -5 8
    1 5 -8
    -1 -4 8
    -1 -4 8
    -1 -4 8
    1 4 -8
    1 4 -8
    -1 -3 8
    -1 -3 8
    -1 -3 8
    1 3 -8
    1 3 -8
    -1 -2 8
    -1 -2 8
    -1 -2 8
    1 2 -8
    1 2 -8
    1 2 -8
    -1 -1 8
    -1 -1 8
    -1 -1 8
    -1 -1 8
    -1 -1 8
    1 1 -8
    1 1 -8
    1 1 -8
    1 1 -8
    -1 0 8
    -1 0 8
    -1 0 8
    -1 0 8
    -1 0 8
    1 0 -8
    1 0 -8
    1 0 -8
    1 0 -8
    -1 1 8
    -1 1 8
    -1 1 8
    -1 1 8
    1 -1 -8
    1 -1 -8
    1 -1 -8
    1 -1 -8
    -1 2 8
    -1 2 8
    1 -2 -8
    1 -2 -8
    1 -2 -8
    -1 3 8
    1 -3 -8
    1 -3 -8
    1 -3 -8
    -1 4 8
    -1 4 8
    1 -4 -8
    1 -4 -8
    1 -4 -8
    -1 5 8
    -1 5 8
    1 -5 -8
    1 -5 -8
    1 -5 -8
    -1 6 8
    1 -6 -8
    1 -6 -8
    1 -7 -8
    1 -7 -8
    1 -8 -8
    1 -8 -8
    1 -9 -8
    1 -9 -8
    1 -10 -8
    0 -10 8
    0 -9 8
    0 -8 8
    0 -8 8
    0 -7 8
    0 -7 8
    0 -6 8
    0 -6 8
    0 -5 8
    0 -5 8
    0 -5 8
    0 -5 8
    0 5 -8
    0 -4 8
    0 -4 8
    0 -4 8
    0 4 -8
    0 -3 8
    0 -3 8
    0 -3 8
    0 3 -8
    0 3 -8
    0 -2 8
    0 -2 8
    0 -2 8
    0 -2 8
    0 -2 8
    0 2 -8
    0 2 -8
    0 2 -8
    0 -1 8
    0 -1 8
    0 -1 8
    0 -1 8
    0 1 -8
    0 1 -8
    0 1 -8
    0 1 -8
    0 0 8
    0 0 8
    0 0 8
    0 0 8
    0 0 -8
    0 0 -8
    0 0 -8
    0 0 -8
    0 1 8
    0 1 8
    0 1 8
    0 -1 -8
    0 -1 -8
    0 -1 -8
    0 2 8
    0 -2 -8
    0 -2 -8
    0 -2 -8
    0 -2 -8
    0 3 8
    0 -3 -8
    0 -3 -8
    0 -3 -8
    0 -3 -8
    0 4 8
    0 -4 -8
    0 -4 -8
    0 -4 -8
    0 5 8
    0 5 8
    0 -5 -8
    0 -5 -8
    0 -5 -8
    0 6 8
    0 6 8
    0 -6 -8
    0 -6 -8
    0 -6 -8
    0 -7 -8
    0 -7 -8
    0 -8 -8
    0 -8 -8
    0 -9 -8
    0 -9 -8
    0 -10 -8
    1 -10 8
    1 -9 8
    1 -8 8
    1 -8 8
    1 -7 8
    1 -7 8
    1 -6 8
    1 -6 8
    1 -6 8
    1 -6 8
    -1 6 -8
    1 -5 8
    1 -5 8
    1 -5 8
    1 -5 8
    -1 5 -8
    1 -4 8
    1 -4 8
    1 -4 8
    1 -4 8
    -1 4 -8
    -1 4 -8
    1 -3 8
    1 -3 8
    1 -3 8
    1 -3 8
    -1 3 -8
    -1 3 -8
    -1 3 -8
    1 -2 8
    1 -2 8
    1 -2 8
    1 -2 8
    -1 2 -8
    -1 2 -8
    -1 2 -8
    1 -1 8
    1 -1 8
    1 -1 8
    1 -1 8
    -1 1 -8
    -1 1 -8
    -1 1 -8
    1 0 8
    1 0 8
    1 0 8
    -1 0 -8
    -1 0 -8
    -1 0 -8
    -1 0 -8
    1 1 8
    1 1 8
    -1 -1 -8
    -1 -1 -8
    -1 -1 -8
    1 2 8
    -1 -2 -8
    -1 -2 -8
    -1 -2 -8
    -1 -2 -8
    1 3 8
    -1 -3 -8
    -1 -3 -8
    -1 -3 -8
    -1 -3 -8
    1 4 8
    -1 -4 -8
    -1 -4 -8
    -1 -4 -8
    -1 -4 -8
    1 5 8
    -1 -5 -8
    -1 -5 -8
    -1 -5 -8
    1 6 8
    -1 -6 -8
    -1 -6 -8
    -1 -6 -8
    1 7 8
    -1 -7 -8
    -1 -7 -8
    -1 -7 -8
    -1 -8 -8
    -1 -8 -8
    -1 -9 -8
    -1 -9 -8
    -1 -10 -8
    2 -9 8
    2 -8 8
    2 -7 8
    2 -7 8
    2 -6 8
    2 -6 8
    2 -6 8
    2 -6 8
    -2 6 -8
    2 -5 8
    2 -5 8
    2 -5 8
    2 -5 8
    -2 5 -8
    2 -4 8
    2 -4 8
    2 -4 8
    -2 4 -8
    -2 4 -8
    2 -3 8
    2 -3 8
    2 -3 8
    2 -3 8
    -2 3 -8
    -2 3 -8
    2 -2 8
    2 -2 8
    2 -2 8
    2 -2 8
    -2 2 -8
    -2 2 -8
    2 -1 8
    2 -1 8
    2 -1 8
    2 -1 8
    -2 1 -8
    -2 1 -8
    2 0 8
    2 0 8
    2 0 8
    -2 0 -8
    -2 0 -8
    2 1 8
    2 1 8
    -2 -1 -8
    -2 -1 -8
    2 2 8
    2 2 8
    -2 -2 -8
    -2 -2 -8
    -2 -2 -8
    2 3 8
    2 3 8
    -2 -3 -8
    -2 -3 -8
    -2 -3 -8
    2 4 8
    2 4 8
    -2 -4 -8
    -2 -4 -8
    -2 -4 -8
    2 5 8
    2 5 8
    -2 -5 -8
    -2 -5 -8
    2 6 8
    2 6 8
    -2 -6 -8
    -2 -6 -8
    2 7 8
    2 7 8
    -2 -7 -8
    -2 -7 -8
    2 8 8
    -2 -8 -8
    -2 -8 -8
    2 9 8
    -2 -9 -8
    3 -9 8
    3 -8 8
    3 -7 8
    3 -7 8
    3 -6 8
    3 -6 8
    3 -6 8
    3 -6 8
    3 -5 8
    3 -5 8
    3 -5 8
    3 -5 8
    3 -4 8
    3 -4 8
    3 -4 8
    -3 4 -8
    3 -3 8
    3 -3 8
    3 -3 8
    3 -3 8
    -3 3 -8
    -3 3 -8
    3 -2 8
    3 -2 8
    3 -2 8
    3 -2 8
    -3 2 -8
    -3 2 -8
    3 -1 8
    3 -1 8
    3 -1 8
    3 -1 8
    -3 1 -8
    -3 1 -8
    -3 1 -8
    3 0 8
    3 0 8
    3 0 8
    -3 0 -8
    3 1 8
    3 1 8
    3 1 8
    3 1 8
    -3 -1 -8
    3 2 8
    3 2 8
    3 2 8
    -3 -2 -8
    -3 -2 -8
    3 3 8
    3 3 8
    3 3 8
    -3 -3 -8
    -3 -3 -8
    -3 -3 -8
    3 4 8
    3 4 8
    -3 -4 -8
    -3 -4 -8
    -3 -4 -8
    3 5 8
    3 5 8
    -3 -5 -8
    -3 -5 -8
    3 6 8
    3 6 8
    -3 -6 -8
    -3 -6 -8
    3 7 8
    3 7 8
    -3 -7 -8
    -3 -7 -8
    3 8 8
    3 8 8
    -3 -8 -8
    -3 -8 -8
    -3 -9 -8
    4 -9 8
    4 -8 8
    4 -7 8
    4 -6 8
    4 -6 8
    4 -6 8
    4 -6 8
    4 -5 8
    4 -5 8
    4 -5 8
    4 -5 8
    4 -4 8
    4 -4 8
    4 -4 8
    4 -4 8
    -4 4 -8
    4 -3 8
    4 -3 8
    4 -3 8
    4 -3 8
    -4 3 -8
    4 -2 8
    4 -2 8
    4 -2 8
    4 -2 8
    -4 2 -8
    -4 2 -8
    4 -1 8
    4 -1 8
    4 -1 8
    4 -1 8
    -4 1 -8
    -4 1 -8
    -4 1 -8
    4 0 8
    4 0 8
    4 0 8
    4 0 8
    4 0 8
    -4 0 -8
    4 1 8
    4 1 8
    4 1 8
    4 1 8
    4 1 8
    -4 -1 -8
    4 2 8
    4 2 8
    4 2 8
    -4 -2 -8
    4 3 8
    4 3 8
    4 3 8
    -4 -3 -8
    4 4 8
    4 4 8
    4 4 8
    -4 -4 -8
    -4 -4 -8
    4 5 8
    4 5 8
    4 5 8
    -4 -5 -8
    -4 -5 -8
    -4 -5 -8
    4 6 8
    4 6 8
    4 6 8
    -4 -6 -8
    -4 -6 -8
    4 7 8
    4 7 8
    4 7 8
    -4 -7 -8
    -4 -7 -8
    4 8 8
    4 8 8
    4 8 8
    -4 -8 -8
    -4 -8 -8
    4 9 8
    -4 -9 -8
    5 -8 8
    5 -7 8
    5 -6 8
    5 -6 8
    5 -6 8
    5 -5 8
    5 -5 8
    5 -5 8
    5 -4 8
    5 -4 8
    5 -4 8
    5 -4 8
    -5 4 -8
    -5 4 -8
    5 -3 8
    5 -3 8
    5 -3 8
    5 -3 8
    -5 3 -8
    -5 3 -8
    5 -2 8
    5 -2 8
    5 -2 8
    5 -2 8
    -5 2 -8
    -5 2 -8
    5 -1 8
    5 -1 8
    5 -1 8
    5 -1 8
    -5 1 -8
    -5 1 -8
    -5 1 -8
    5 0 8
    5 0 8
    5 0 8
    5 0 8
    5 0 8
    -5 0 -8
    5 1 8
    5 1 8
    5 1 8
    5 1 8
    5 1 8
    -5 -1 -8
    5 2 8
    5 2 8
    5 2 8
    5 2 8
    5 2 8
    -5 -2 -8
    5 3 8
    5 3 8
    5 3 8
    -5 -3 -8
    5 4 8
    5 4 8
    5 4 8
    -5 -4 -8
    5 5 8
    5 5 8
    5 5 8
    -5 -5 -8
    5 6 8
    5 6 8
    5 6 8
    -5 -6 -8
    -5 -6 -8
    5 7 8
    5 7 8
    5 7 8
    5 8 8
    5 8 8
    6 -7 8
    6 -6 8
    6 -6 8
    6 -5 8
    6 -5 8
    6 -5 8
    -6 5 -8
    6 -4 8
    6 -4 8
    6 -4 8
    6 -4 8
    -6 4 -8
    6 -3 8
    6 -3 8
    6 -3 8
    6 -3 8
    -6 3 -8
    -6 3 -8
    6 -2 8
    6 -2 8
    6 -2 8
    6 -2 8
    -6 2 -8
    6 -1 8
    6 -1 8
    6 -1 8
    6 -1 8
    -6 1 -8
    6 0 8
    6 0 8
    6 0 8
    -6 0 -8
    6 1 8
    6 1 8
    6 1 8
    -6 -1 -8
    6 2 8
    6 2 8
    6 2 8
    -6 -2 -8
    6 3 8
    6 3 8
    6 3 8
    -6 -3 -8
    6 4 8
    6 4 8
    -6 -4 -8
    6 5 8
    6 5 8
    -6 -5 -8
    6 6 8
    6 6 8
    -6 -6 -8
    6 7 8
    6 7 8
    -6 -7 -8
    7 -6 8
    7 -6 8
    7 -5 8
    7 -5 8
    7 -4 8
    7 -4 8
    7 -3 8
    7 -3 8
    7 -3 8
    -7 3 -8
    7 -2 8
    7 -2 8
    7 -2 8
    -7 2 -8
    7 -1 8
    7 -1 8
    7 -1 8
    -7 1 -8
    7 0 8
    7 0 8
    7 0 8
    -7 0 -8
    7 1 8
    7 1 8
    7 1 8
    -7 -1 -8
    7 2 8
    7 2 8
    7 2 8
    -7 -2 -8
    7 3 8
    7 3 8
    7 3 8
    -7 -3 -8
    7 4 8
    7 4 8
    -7 -4 -8
    7 5 8
    7 5 8
    -7 -5 -8
    7 6 8
    7 6 8
    -7 -6 -8
    8 -5 8
    8 -4 8
    8 -4 8
    8 -3 8
    8 -3 8
    8 -2 8
    8 -2 8
    -8 2 -8
    8 -1 8
    8 -1 8
    -8 1 -8
    8 0 8
    8 0 8
    -8 0 -8
    8 1 8
    8 1 8
    -8 -1 -8
    8 2 8
    8 2 8
    -8 -2 -8
    8 3 8
    8 3 8
    -8 -3 -8
    8 4 8
    8 4 8
    -8 -4 -8
    8 5 8
    8 5 8
    -8 -5 -8
    9 -3 8
    9 -3 8
    9 -2 8
    9 -2 8
    -9 2 -8
    9 -1 8
    9 -1 8
    -9 1 -8
    9 0 8
    9 0 8
    -9 0 -8
    9 1 8
    9 1 8
    -9 -1 -8
    9 2 8
    9 2 8
    -9 -2 -8
    9 3 8
    9 3 8
    -9 -3 -8
    -10 -2 9
    10 2 -9
    10 2 -9
    10 2 -9
    -10 -1 9
    10 1 -9
    10 1 -9
    10 1 -9
    -10 0 9
    10 0 -9
    10 0 -9
    10 0 -9
    10 -1 -9
    10 -1 -9
    10 -2 -9
    10 -2 -9
    -9 -4 9
    9 4 -9
    -9 -3 9
    9 3 -9
    9 3 -9
    9 3 -9
    -9 -2 9
    9 2 -9
    9 2 -9
    9 2 -9
    -9 -1 9
    9 1 -9
    9 1 -9
    9 1 -9
    -9 0 9
    9 0 -9
    9 0 -9
    9 0 -9
    -9 1 9
    9 -1 -9
    9 -1 -9
    9 -1 -9
    9 -2 -9
    9 -2 -9
    9 -3 -9
    9 -3 -9
    9 -4 -9
    9 -4 -9
    -8 -6 9
    8 6 -9
    -8 -5 9
    8 5 -9
    -8 -4 9
    8 4 -9
    8 4 -9
    -8 -3 9
    8 3 -9
    8 3 -9
    -8 -2 9
    8 2 -9
    8 2 -9
    -8 -1 9
    8 1 -9
    8 1 -9
    8 1 -9
    -8 0 9
    8 0 -9
    8 0 -9
    8 0 -9
    -8 1 9
    8 -1 -9
    8 -1 -9
    8 -1 -9
    -8 2 9
    8 -2 -9
    8 -2 -9
    8 -3 -9
    8 -3 -9
    8 -4 -9
    8 -4 -9
    8 -5 -9
    8 -5 -9
    8 -6 -9
    8 -6 -9
    -7 -7 9
    7 7 -9
    -7 -6 9
    7 6 -9
    -7 -5 9
    7 5 -9
    7 5 -9
    -7 -4 9
    7 4 -9
    7 4 -9
    7 4 -9
    -7 -3 9
    7 3 -9
    7 3 -9
    7 3 -9
    -7 -2 9
    7 2 -9
    7 2 -9
    -7 -1 9
    7 1 -9
    7 1 -9
    -7 0 9
    7 0 -9
    7 0 -9
    -7 1 9
    7 -1 -9
    7 -1 -9
    7 -1 -9
    -7 2 9
    -7 2 9
    7 -2 -9
    7 -2 -9
    7 -2 -9
    -7 3 9
    7 -3 -9
    7 -3 -9
    -7 4 9
    7 -4 -9
    7 -4 -9
    7 -5 -9
    7 -5 -9
    7 -6 -9
    7 -6 -9
    7 -7 -9
    7 -7 -9
    -6 -8 9
    6 8 -9
    -6 -7 9
    6 7 -9
    -6 -6 9
    6 6 -9
    -6 -5 9
    6 5 -9
    6 5 -9
    -6 -4 9
    6 4 -9
    6 4 -9
    6 4 -9
    -6 -3 9
    6 3 -9
    6 3 -9
    6 3 -9
    -6 -2 9
    6 2 -9
    6 2 -9
    6 2 -9
    -6 -1 9
    6 1 -9
    6 1 -9
    6 1 -9
    -6 0 9
    -6 0 9
    6 0 -9
    6 0 -9
    -6 1 9
    -6 1 9
    6 -1 -9
    6 -1 -9
    6 -1 -9
    6 -1 -9
    6 -1 -9
    -6 2 9
    -6 2 9
    6 -2 -9
    6 -2 -9
    6 -2 -9
    6 -2 -9
    -6 3 9
    -6 3 9
    6 -3 -9
    6 -3 -9
    -6 4 9
    6 -4 -9
    6 -4 -9
    6 -5 -9
    6 -5 -9
    6 -6 -9
    6 -6 -9
    6 -7 -9
    6 -7 -9
    6 -8 -9
    6 -8 -9
    -5 -8 9
    5 8 -9
    -5 -7 9
    5 7 -9
    -5 -6 9
    5 6 -9
    -5 -5 9
    5 5 -9
    5 5 -9
    5 5 -9
    -5 -4 9
    5 4 -9
    5 4 -9
    5 4 -9
    -5 -3 9
    5 3 -9
    5 3 -9
    5 3 -9
    5 3 -9
    -5 -2 9
    5 2 -9
    5 2 -9
    5 2 -9
    -5 -1 9
    5 1 -9
    5 1 -9
    5 1 -9
    5 1 -9
    -5 0 9
    -5 0 9
    -5 0 9
    5 0 -9
    5 0 -9
    5 0 -9
    5 0 -9
    5 0 -9
    -5 1 9
    -5 1 9
    5 -1 -9
    5 -1 -9
    5 -1 -9
    5 -1 -9
    -5 2 9
    -5 2 9
    5 -2 -9
    5 -2 -9
    5 -2 -9
    5 -2 -9
    5 -2 -9
    -5 3 9
    -5 3 9
    5 -3 -9
    5 -3 -9
    5 -3 -9
    5 -3 -9
    -5 4 9
    5 -4 -9
    5 -4 -9
    -5 5 9
    5 -5 -9
    5 -5 -9
    5 -6 -9
    5 -6 -9
    5 -7 -9
    5 -7 -9
    5 -8 -9
    5 -8 -9
    -4 -9 9
    4 9 -9
    -4 -8 9
    4 8 -9
    -4 -7 9
    -4 -7 9
    4 7 -9
    -4 -6 9
    4 6 -9
    -4 -5 9
    4 5 -9
    4 5 -9
    -4 -4 9
    4 4 -9
    4 4 -9
    4 4 -9
    -4 -3 9
    -4 -3 9
    4 3 -9
    4 3 -9
    4 3 -9
    -4 -2 9
    4 2 -9
    4 2 -9
    4 2 -9
    -4 -1 9
    -4 -1 9
    -4 -1 9
    4 1 -9
    4 1 -9
    4 1 -9
    4 1 -9
    -4 0 9
    -4 0 9
    -4 0 9
    4 0 -9
    4 0 -9
    4 0 -9
    4 0 -9
    4 0 -9
    -4 1 9
    -4 1 9
    -4 1 9
    4 -1 -9
    4 -1 -9
    4 -1 -9
    4 -1 -9
    4 -1 -9
    -4 2 9
    -4 2 9
    4 -2 -9
    4 -2 -9
    4 -2 -9
    4 -2 -9
    4 -2 -9
    -4 3 9
    -4 3 9
    4 -3 -9
    4 -3 -9
    4 -3 -9
    -4 4 9
    4 -4 -9
    4 -4 -9
    4 -4 -9
    -4 5 9
    4 -5 -9
    4 -5 -9
    -4 6 9
    4 -6 -9
    4 -6 -9
    4 -7 -9
    4 -7 -9
    4 -8 -9
    4 -8 -9
    4 -9 -9
    4 -9 -9
    -3 -9 9
    3 9 -9
    -3 -8 9
    3 8 -9
    3 7 -9
    -3 -6 9
    -3 -6 9
    3 6 -9
    -3 -5 9
    -3 -5 9
    3 5 -9
    3 5 -9
    -3 -4 9
    -3 -4 9
    3 4 -9
    3 4 -9
    3 4 -9
    3 4 -9
    -3 -3 9
    3 3 -9
    3 3 -9
    3 3 -9
    -3 -2 9
    -3 -2 9
    3 2 -9
    3 2 -9
    3 2 -9
    3 2 -9
    -3 -1 9
    -3 -1 9
    -3 -1 9
    3 1 -9
    3 1 -9
    3 1 -9
    3 1 -9
    3 1 -9
    -3 0 9
    -3 0 9
    3 0 -9
    3 0 -9
    3 0 -9
    3 0 -9
    3 0 -9
    -3 1 9
    -3 1 9
    3 -1 -9
    3 -1 -9
    3 -1 -9
    3 -1 -9
    3 -1 -9
    -3 2 9
    -3 2 9
    -3 2 9
    3 -2 -9
    3 -2 -9
    3 -2 -9
    3 -2 -9
    -3 3 9
    -3 3 9
    -3 3 9
    3 -3 -9
    3 -3 -9
    3 -3 -9
    -3 4 9
    -3 4 9
    -3 4 9
    3 -4 -9
    3 -4 -9
    3 -4 -9
    -3 5 9
    3 -5 -9
    3 -5 -9
    3 -5 -9
    3 -6 -9
    3 -6 -9
    3 -7 -9
    3 -8 -9
    3 -8 -9
    3 -9 -9
    3 -9 -9
    -2 -9 9
    2 9 -9
    -2 -8 9
    2 8 -9
    -2 -7 9
    2 7 -9
    -2 -6 9
    -2 -6 9
    2 6 -9
    -2 -5 9
    -2 -5 9
    -2 -5 9
    -2 -5 9
    2 5 -9
    -2 -4 9
    -2 -4 9
    -2 -4 9
    -2 -4 9
    2 4 -9
    2 4 -9
    -2 -3 9
    -2 -3 9
    2 3 -9
    2 3 -9
    -2 -2 9
    -2 -2 9
    -2 -2 9
    2 2 -9
    2 2 -9
    2 2 -9
    2 2 -9
    2 2 -9
    -2 -1 9
    -2 -1 9
    -2 -1 9
    2 1 -9
    2 1 -9
    2 1 -9
    2 1 -9
    2 1 -9
    -2 0 9
    -2 0 9
    -2 0 9
    -2 0 9
    2 0 -9
    2 0 -9
    2 0 -9
    2 0 -9
    2 0 -9
    -2 1 9
    -2 1 9
    -2 1 9
    -2 1 9
    2 -1 -9
    2 -1 -9
    2 -1 -9
    2 -1 -9
    2 -1 -9
    -2 2 9
    -2 2 9
    -2 2 9
    -2 2 9
    2 -2 -9
    2 -2 -9
    2 -2 -9
    2 -2 -9
    -2 3 9
    -2 3 9
    2 -3 -9
    2 -3 -9
    2 -3 -9
    2 -3 -9
    -2 4 9
    2 -4 -9
    2 -4 -9
    2 -4 -9
    -2 5 9
    2 -5 -9
    2 -5 -9
    -2 6 9
    2 -6 -9
    2 -6 -9
    2 -7 -9
    2 -7 -9
    2 -8 -9
    2 -8 -9
    2 -9 -9
    2 -9 -9
    -1 -9 9
    1 9 -9
    -1 -8 9
    1 8 -9
    -1 -7 9
    -1 -7 9
    -1 -6 9
    -1 -6 9
    1 6 -9
    -1 -5 9
    -1 -5 9
    -1 -5 9
    1 5 -9
    1 5 -9
    -1 -4 9
    -1 -4 9
    1 4 -9
    1 4 -9
    -1 -3 9
    -1 -3 9
    -1 -3 9
    1 3 -9
    1 3 -9
    -1 -2 9
    -1 -2 9
    1 2 -9
    1 2 -9
    1 2 -9
    -1 -1 9
    -1 -1 9
    -1 -1 9
    -1 -1 9
    -1 -1 9
    1 1 -9
    1 1 -9
    1 1 -9
    1 1 -9
    -1 0 9
    -1 0 9
    -1 0 9
    -1 0 9
    1 0 -9
    1 0 -9
    1 0 -9
    1 0 -9
    -1 1 9
    -1 1 9
    -1 1 9
    -1 1 9
    1 -1 -9
    1 -1 -9
    1 -1 -9
    1 -1 -9
    -1 2 9
    -1 2 9
    -1 2 9
    1 -2 -9
    1 -2 -9
    1 -2 -9
    -1 3 9
    -1 3 9
    1 -3 -9
    1 -3 -9
    1 -3 -9
    1 -3 -9
    -1 4 9
    1 -4 -9
    1 -4 -9
    1 -4 -9
    -1 5 9
    -1 5 9
    1 -5 -9
    1 -5 -9
    1 -5 -9
    -1 6 9
    1 -6 -9
    1 -6 -9
    1 -7 -9
    1 -7 -9
    1 -8 -9
    1 -8 -9
    1 -9 -9
    1 -9 -9
    0 -10 9
    0 -9 9
    0 -8 9
    0 -8 9
    0 -7 9
    0 -7 9
    0 -6 9
    0 -6 9
    0 -5 9
    0 -5 9
    0 5 -9
    0 -4 9
    0 -4 9
    0 -4 9
    0 -4 9
    0 4 -9
    0 -3 9
    0 -3 9
    0 -3 9
    0 3 -9
    0 3 -9
    0 -2 9
    0 -2 9
    0 -2 9
    0 -2 9
    0 -2 9
    0 2 -9
    0 2 -9
    0 2 -9
    0 -1 9
    0 -1 9
    0 -1 9
    0 -1 9
    0 1 -9
    0 1 -9
    0 1 -9
    0 1 -9
    0 0 9
    0 0 9
    0 0 9
    0 0 -9
    0 0 -9
    0 0 -9
    0 0 -9
    0 1 9
    0 1 9
    0 1 9
    0 -1 -9
    0 -1 -9
    0 -1 -9
    0 2 9
    0 -2 -9
    0 -2 -9
    0 -2 -9
    0 -2 -9
    0 3 9
    0 -3 -9
    0 -3 -9
    0 -3 -9
    0 -3 -9
    0 4 9
    0 -4 -9
    0 -4 -9
    0 -4 -9
    0 -4 -9
    0 5 9
    0 5 9
    0 -5 -9
    0 -5 -9
    0 -5 -9
    0 6 9
    0 6 9
    0 -6 -9
    0 -6 -9
    0 -6 -9
    0 -7 -9
    0 -7 -9
    0 -8 -9
    0 -8 -9
    0 -9 -9
    0 -9 -9
    0 -10 -9
    1 -9 9
    1 -8 9
    1 -8 9
    1 -7 9
    1 -7 9
    1 -6 9
    1 -6 9
    1 -6 9
    -1 6 -9
    1 -5 9
    1 -5 9
    1 -5 9
    1 -5 9
    -1 5 -9
    1 -4 9
    1 -4 9
    1 -4 9
    1 -4 9
    -1 4 -9
    -1 4 -9
    1 -3 9
    1 -3 9
    1 -3 9
    1 -3 9
    -1 3 -9
    -1 3 -9
    -1 3 -9
    1 -2 9
    1 -2 9
    1 -2 9
    1 -2 9
    -1 2 -9
    -1 2 -9
    1 -1 9
    1 -1 9
    1 -1 9
    1 -1 9
    -1 1 -9
    -1 1 -9
    -1 1 -9
    1 0 9
    1 0 9
    1 0 9
    -1 0 -9
    -1 0 -9
    -1 0 -9
    -1 0 -9
    1 1 9
    1 1 9
    1 1 9
    -1 -1 -9
    -1 -1 -9
    -1 -1 -9
    1 2 9
    -1 -2 -9
    -1 -2 -9
    -1 -2 -9
    -1 -2 -9
    1 3 9
    -1 -3 -9
    -1 -3 -9
    -1 -3 -9
    -1 -3 -9
    1 4 9
    -1 -4 -9
    -1 -4 -9
    -1 -4 -9
    -1 -4 -9
    1 5 9
    -1 -5 -9
    -1 -5 -9
    -1 -5 -9
    -1 -5 -9
    1 6 9
    -1 -6 -9
    -1 -6 -9
    -1 -6 -9
    -1 -6 -9
    1 7 9
    -1 -7 -9
    -1 -7 -9
    -1 -7 -9
    -1 -8 -9
    -1 -8 -9
    -1 -9 -9
    -1 -9 -9
    2 -9 9
    2 -8 9
    2 -8 9
    2 -7 9
    2 -7 9
    2 -6 9
    2 -6 9
    2 -6 9
    2 -6 9
    -2 6 -9
    2 -5 9
    2 -5 9
    2 -5 9
    2 -5 9
    -2 5 -9
    2 -4 9
    2 -4 9
    2 -4 9
    -2 4 -9
    -2 4 -9
    2 -3 9
    2 -3 9
    2 -3 9
    2 -3 9
    -2 3 -9
    -2 3 -9
    2 -2 9
    2 -2 9
    2 -2 9
    2 -2 9
    -2 2 -9
    -2 2 -9
    2 -1 9
    2 -1 9
    2 -1 9
    2 -1 9
    -2 1 -9
    -2 1 -9
    2 0 9
    2 0 9
    2 0 9
    -2 0 -9
    -2 0 -9
    -2 0 -9
    2 1 9
    2 1 9
    2 1 9
    2 1 9
    -2 -1 -9
    -2 -1 -9
    2 2 9
    2 2 9
    -2 -2 -9
    -2 -2 -9
    -2 -2 -9
    2 3 9
    2 3 9
    -2 -3 -9
    -2 -3 -9
    -2 -3 -9
    2 4 9
    2 4 9
    -2 -4 -9
    -2 -4 -9
    -2 -4 -9
    -2 -4 -9
    2 5 9
    2 5 9
    -2 -5 -9
    -2 -5 -9
    -2 -5 -9
    2 6 9
    2 6 9
    -2 -6 -9
    -2 -6 -9
    2 7 9
    2 7 9
    -2 -7 -9
    -2 -7 -9
    2 8 9
    -2 -8 -9
    -2 -8 -9
    2 9 9
    -2 -9 -9
    -2 -9 -9
    3 -9 9
    3 -8 9
    3 -7 9
    3 -7 9
    3 -6 9
    3 -6 9
    3 -6 9
    3 -6 9
    3 -5 9
    3 -5 9
    3 -5 9
    3 -5 9
    3 -4 9
    3 -4 9
    3 -4 9
    3 -4 9
    -3 4 -9
    3 -3 9
    3 -3 9
    3 -3 9
    3 -3 9
    -3 3 -9
    3 -2 9
    3 -2 9
    3 -2 9
    3 -2 9
    -3 2 -9
    -3 2 -9
    3 -1 9
    3 -1 9
    3 -1 9
    3 -1 9
    -3 1 -9
    -3 1 -9
    -3 1 -9
    3 0 9
    3 0 9
    3 0 9
    -3 0 -9
    3 1 9
    3 1 9
    3 1 9
    3 1 9
    -3 -1 -9
    3 2 9
    3 2 9
    3 2 9
    -3 -2 -9
    -3 -2 -9
    3 3 9
    3 3 9
    3 3 9
    -3 -3 -9
    -3 -3 -9
    -3 -3 -9
    3 4 9
    3 4 9
    -3 -4 -9
    -3 -4 -9
    -3 -4 -9
    3 5 9
    3 5 9
    -3 -5 -9
    -3 -5 -9
    -3 -5 -9
    3 6 9
    3 6 9
    -3 -6 -9
    -3 -6 -9
    3 7 9
    3 7 9
    -3 -7 -9
    -3 -7 -9
    3 8 9
    3 8 9
    -3 -8 -9
    -3 -8 -9
    3 9 9
    -3 -9 -9
    4 -9 9
    4 -8 9
    4 -7 9
    4 -6 9
    4 -6 9
    4 -6 9
    4 -6 9
    4 -5 9
    4 -5 9
    4 -5 9
    4 -4 9
    4 -4 9
    4 -4 9
    4 -4 9
    -4 4 -9
    4 -3 9
    4 -3 9
    4 -3 9
    4 -3 9
    -4 3 -9
    4 -2 9
    4 -2 9
    4 -2 9
    4 -2 9
    -4 2 -9
    -4 2 -9
    4 -1 9
    4 -1 9
    4 -1 9
    4 -1 9
    -4 1 -9
    -4 1 -9
    -4 1 -9
    4 0 9
    4 0 9
    4 0 9
    -4 0 -9
    4 1 9
    4 1 9
    4 1 9
    4 1 9
    -4 -1 -9
    4 2 9
    4 2 9
    4 2 9
    -4 -2 -9
    4 3 9
    4 3 9
    4 3 9
    -4 -3 -9
    4 4 9
    4 4 9
    4 4 9
    -4 -4 -9
    -4 -4 -9
    -4 -4 -9
    4 5 9
    4 5 9
    4 5 9
    -4 -5 -9
    -4 -5 -9
    -4 -5 -9
    4 6 9
    4 6 9
    4 6 9
    -4 -6 -9
    -4 -6 -9
    4 7 9
    4 7 9
    4 7 9
    -4 -7 -9
    -4 -7 -9
    4 8 9
    4 8 9
    4 8 9
    -4 -8 -9
    -4 -8 -9
    4 9 9
    -4 -9 -9
    5 -8 9
    5 -7 9
    5 -6 9
    5 -6 9
    5 -6 9
    5 -5 9
    5 -5 9
    5 -5 9
    5 -4 9
    5 -4 9
    5 -4 9
    5 -4 9
    -5 4 -9
    5 -3 9
    5 -3 9
    5 -3 9
    5 -3 9
    -5 3 -9
    -5 3 -9
    5 -2 9
    5 -2 9
    5 -2 9
    5 -2 9
    -5 2 -9
    -5 2 -9
    5 -1 9
    5 -1 9
    5 -1 9
    5 -1 9
    -5 1 -9
    -5 1 -9
    5 0 9
    5 0 9
    5 0 9
    5 0 9
    -5 0 -9
    5 1 9
    5 1 9
    5 1 9
    5 1 9
    5 1 9
    -5 -1 -9
    5 2 9
    5 2 9
    5 2 9
    5 2 9
    5 2 9
    -5 -2 -9
    5 3 9
    5 3 9
    5 3 9
    -5 -3 -9
    5 4 9
    5 4 9
    5 4 9
    -5 -4 -9
    5 5 9
    5 5 9
    5 5 9
    -5 -5 -9
    5 6 9
    5 6 9
    -5 -6 -9
    5 7 9
    5 7 9
    5 8 9
    5 8 9
    6 -7 9
    6 -6 9
    6 -6 9
    6 -5 9
    6 -5 9
    6 -5 9
    -6 5 -9
    6 -4 9
    6 -4 9
    6 -4 9
    6 -4 9
    -6 4 -9
    6 -3 9
    6 -3 9
    6 -3 9
    6 -3 9
    -6 3 -9
    6 -2 9
    6 -2 9
    6 -2 9
    6 -2 9
    -6 2 -9
    6 -1 9
    6 -1 9
    6 -1 9
    -6 1 -9
    6 0 9
    6 0 9
    6 0 9
    -6 0 -9
    6 1 9
    6 1 9
    6 1 9
    -6 -1 -9
    6 2 9
    6 2 9
    6 2 9
    -6 -2 -9
    6 3 9
    6 3 9
    6 3 9
    -6 -3 -9
    6 4 9
    6 4 9
    -6 -4 -9
    6 5 9
    6 5 9
    -6 -5 -9
    6 6 9
    6 6 9
    -6 -6 -9
    6 7 9
    6 7 9
    7 -6 9
    7 -5 9
    7 -5 9
    7 -4 9
    7 -4 9
    7 -3 9
    7 -3 9
    7 -3 9
    -7 3 -9
    7 -2 9
    7 -2 9
    7 -2 9
    -7 2 -9
    7 -1 9
    7 -1 9
    -7 1 -9
    7 0 9
    7 0 9
    -7 0 -9
    7 1 9
    7 1 9
    7 1 9
    -7 -1 -9
    7 2 9
    7 2 9
    7 2 9
    -7 -2 -9
    7 3 9
    7 3 9
    7 3 9
    -7 -3 -9
    7 4 9
    7 4 9
    -7 -4 -9
    7 5 9
    7 5 9
    -7 -5 -9
    7 6 9
    7 6 9
    -7 -6 -9
    8 -5 9
    8 -4 9
    8 -4 9
    8 -3 9
    8 -3 9
    8 -2 9
    8 -2 9
    -8 2 -9
    8 -1 9
    8 -1 9
    -8 1 -9
    8 0 9
    8 0 9
    -8 0 -9
    8 1 9
    8 1 9
    -8 -1 -9
    8 2 9
    8 2 9
    -8 -2 -9
    8 3 9
    8 3 9
    -8 -3 -9
    8 4 9
    8 4 9
    -8 -4 -9
    8 5 9
    8 5 9
    -8 -5 -9
    9 -3 9
    9 -3 9
    9 -2 9
    9 -2 9
    -9 2 -9
    9 -1 9
    9 -1 9
    -9 1 -9
    9 0 9
    9 0 9
    -9 0 -9
    9 1 9
    9 1 9
    -9 -1 -9
    9 2 9
    9 2 9
    -9 -2 -9
    9 3 9
    9 3 9
    -9 -3 -9
    -10 -2 10
    10 2 -10
    10 2 -10
    10 2 -10
    -10 -1 10
    10 1 -10
    10 1 -10
    10 1 -10
    -10 0 10
    10 0 -10
    10 0 -10
    10 0 -10
    10 -1 -10
    10 -1 -10
    10 -2 -10
    10 -2 -10
    -9 -4 10
    9 4 -10
    -9 -3 10
    9 3 -10
    9 3 -10
    -9 -2 10
    9 2 -10
    9 2 -10
    9 2 -10
    -9 -1 10
    9 1 -10
    9 1 -10
    9 1 -10
    -9 0 10
    9 0 -10
    9 0 -10
    9 0 -10
    -9 1 10
    9 -1 -10
    9 -1 -10
    9 -1 -10
    9 -2 -10
    9 -2 -10
    9 -3 -10
    9 -3 -10
    9 -4 -10
    9 -4 -10
    -8 -6 10
    8 6 -10
    -8 -5 10
    8 5 -10
    -8 -4 10
    8 4 -10
    8 4 -10
    -8 -3 10
    8 3 -10
    8 3 -10
    -8 -2 10
    8 2 -10
    8 2 -10
    -8 -1 10
    8 1 -10
    8 1 -10
    -8 0 10
    8 0 -10
    8 0 -10
    8 0 -10
    -8 1 10
    8 -1 -10
    8 -1 -10
    8 -1 -10
    8 -2 -10
    8 -2 -10
    8 -3 -10
    8 -3 -10
    8 -4 -10
    8 -4 -10
    8 -5 -10
    8 -5 -10
    8 -6 -10
    8 -6 -10
    -7 -7 10
    7 7 -10
    -7 -6 10
    7 6 -10
    -7 -5 10
    7 5 -10
    -7 -4 10
    7 4 -10
    7 4 -10
    -7 -3 10
    7 3 -10
    7 3 -10
    -7 -2 10
    7 2 -10
    7 2 -10
    -7 -1 10
    7 1 -10
    7 1 -10
    -7 0 10
    7 0 -10
    7 0 -10
    -7 1 10
    7 -1 -10
    7 -1 -10
    7 -1 -10
    -7 2 10
    -7 2 10
    7 -2 -10
    7 -2 -10
    7 -2 -10
    -7 3 10
    7 -3 -10
    7 -3 -10
    -7 4 10
    7 -4 -10
    7 -4 -10
    7 -5 -10
    7 -5 -10
    7 -6 -10
    7 -6 -10
    7 -7 -10
    7 -7 -10
    -6 -8 10
    6 8 -10
    -6 -7 10
    6 7 -10
    -6 -6 10
    6 6 -10
    -6 -5 10
    6 5 -10
    6 5 -10
    -6 -4 10
    6 4 -10
    6 4 -10
    6 4 -10
    -6 -3 10
    6 3 -10
    6 3 -10
    -6 -2 10
    6 2 -10
    6 2 -10
    6 2 -10
    -6 -1 10
    6 1 -10
    6 1 -10
    -6 0 10
    6 0 -10
    6 0 -10
    6 0 -10
    -6 1 10
    -6 1 10
    6 -1 -10
    6 -1 -10
    6 -1 -10
    6 -1 -10
    -6 2 10
    -6 2 10
    6 -2 -10
    6 -2 -10
    6 -2 -10
    6 -2 -10
    -6 3 10
    6 -3 -10
    6 -3 -10
    6 -3 -10
    -6 4 10
    6 -4 -10
    6 -4 -10
    6 -5 -10
    6 -5 -10
    6 -6 -10
    6 -6 -10
    6 -7 -10
    6 -7 -10
    6 -8 -10
    6 -8 -10
    -5 -8 10
    5 8 -10
    -5 -7 10
    5 7 -10
    -5 -6 10
    5 6 -10
    -5 -5 10
    5 5 -10
    5 5 -10
    -5 -4 10
    5 4 -10
    5 4 -10
    -5 -3 10
    5 3 -10
    5 3 -10
    5 3 -10
    -5 -2 10
    5 2 -10
    5 2 -10
    5 2 -10
    -5 -1 10
    5 1 -10
    5 1 -10
    5 1 -10
    5 1 -10
    -5 0 10
    -5 0 10
    5 0 -10
    5 0 -10
    5 0 -10
    5 0 -10
    5 0 -10
    -5 1 10
    -5 1 10
    5 -1 -10
    5 -1 -10
    5 -1 -10
    5 -1 -10
    -5 2 10
    -5 2 10
    5 -2 -10
    5 -2 -10
    5 -2 -10
    5 -2 -10
    5 -2 -10
    -5 3 10
    -5 3 10
    5 -3 -10
    5 -3 -10
    5 -3 -10
    5 -3 -10
    -5 4 10
    5 -4 -10
    5 -4 -10
    -5 5 10
    5 -5 -10
    5 -5 -10
    5 -6 -10
    5 -6 -10
    5 -7 -10
    5 -7 -10
    5 -8 -10
    5 -8 -10
    -4 -9 10
    4 9 -10
    -4 -8 10
    4 8 -10
    -4 -7 10
    4 7 -10
    -4 -6 10
    4 6 -10
    -4 -5 10
    4 5 -10
    -4 -4 10
    4 4 -10
    4 4 -10
    -4 -3 10
    -4 -3 10
    4 3 -10
    4 3 -10
    4 3 -10
    -4 -2 10
    4 2 -10
    4 2 -10
    4 2 -10
    4 2 -10
    -4 -1 10
    -4 -1 10
    -4 -1 10
    4 1 -10
    4 1 -10
    4 1 -10
    4 1 -10
    4 1 -10
    -4 0 10
    -4 0 10
    -4 0 10
    4 0 -10
    4 0 -10
    4 0 -10
    4 0 -10
    4 0 -10
    -4 1 10
    -4 1 10
    -4 1 10
    4 -1 -10
    4 -1 -10
    4 -1 -10
    4 -1 -10
    4 -1 -10
    -4 2 10
    -4 2 10
    4 -2 -10
    4 -2 -10
    4 -2 -10
    4 -2 -10
    -4 3 10
    -4 3 10
    4 -3 -10
    4 -3 -10
    4 -3 -10
    -4 4 10
    4 -4 -10
    4 -4 -10
    4 -4 -10
    -4 5 10
    4 -5 -10
    4 -5 -10
    -4 6 10
    4 -6 -10
    4 -6 -10
    4 -7 -10
    4 -7 -10
    4 -8 -10
    4 -8 -10
    4 -9 -10
    4 -9 -10
    -3 -9 10
    3 9 -10
    -3 -8 10
    3 8 -10
    -3 -7 10
    3 7 -10
    -3 -6 10
    -3 -6 10
    3 6 -10
    -3 -5 10
    -3 -5 10
    3 5 -10
    3 5 -10
    -3 -4 10
    -3 -4 10
    -3 -4 10
    3 4 -10
    3 4 -10
    3 4 -10
    3 4 -10
    -3 -3 10
    -3 -3 10
    3 3 -10
    3 3 -10
    3 3 -10
    -3 -2 10
    -3 -2 10
    3 2 -10
    3 2 -10
    3 2 -10
    3 2 -10
    3 2 -10
    -3 -1 10
    -3 -1 10
    -3 -1 10
    -3 -1 10
    3 1 -10
    3 1 -10
    3 1 -10
    3 1 -10
    3 1 -10
    -3 0 10
    -3 0 10
    -3 0 10
    3 0 -10
    3 0 -10
    3 0 -10
    3 0 -10
    3 0 -10
    -3 1 10
    -3 1 10
    -3 1 10
    3 -1 -10
    3 -1 -10
    3 -1 -10
    3 -1 -10
    3 -1 -10
    -3 2 10
    -3 2 10
    -3 2 10
    3 -2 -10
    3 -2 -10
    3 -2 -10
    3 -2 -10
    -3 3 10
    -3 3 10
    -3 3 10
    3 -3 -10
    3 -3 -10
    3 -3 -10
    -3 4 10
    -3 4 10
    -3 4 10
    3 -4 -10
    3 -4 -10
    3 -4 -10
    -3 5 10
    3 -5 -10
    3 -5 -10
    3 -5 -10
    3 -6 -10
    3 -6 -10
    3 -7 -10
    3 -7 -10
    3 -8 -10
    3 -8 -10
    3 -9 -10
    3 -9 -10
    -2 -9 10
    2 9 -10
    -2 -8 10
    2 8 -10
    -2 -7 10
    2 7 -10
    -2 -6 10
    -2 -6 10
    2 6 -10
    -2 -5 10
    -2 -5 10
    -2 -5 10
    2 5 -10
    2 5 -10
    -2 -4 10
    -2 -4 10
    -2 -4 10
    -2 -4 10
    2 4 -10
    2 4 -10
    -2 -3 10
    -2 -3 10
    2 3 -10
    2 3 -10
    -2 -2 10
    -2 -2 10
    -2 -2 10
    2 2 -10
    2 2 -10
    2 2 -10
    2 2 -10
    2 2 -10
    -2 -1 10
    -2 -1 10
    -2 -1 10
    2 1 -10
    2 1 -10
    2 1 -10
    2 1 -10
    2 1 -10
    -2 0 10
    -2 0 10
    -2 0 10
    -2 0 10
    2 0 -10
    2 0 -10
    2 0 -10
    2 0 -10
    2 0 -10
    -2 1 10
    -2 1 10
    -2 1 10
    -2 1 10
    2 -1 -10
    2 -1 -10
    2 -1 -10
    2 -1 -10
    2 -1 -10
    -2 2 10
    -2 2 10
    -2 2 10
    -2 2 10
    2 -2 -10
    2 -2 -10
    2 -2 -10
    2 -2 -10
    -2 3 10
    -2 3 10
    2 -3 -10
    2 -3 -10
    2 -3 -10
    2 -3 -10
    -2 4 10
    2 -4 -10
    2 -4 -10
    -2 5 10
    2 -5 -10
    2 -5 -10
    2 -6 -10
    2 -6 -10
    2 -7 -10
    2 -7 -10
    2 -8 -10
    2 -8 -10
    2 -9 -10
    2 -9 -10
    -1 -9 10
    1 9 -10
    -1 -8 10
    -1 -8 10
    1 8 -10
    -1 -7 10
    -1 -7 10
    1 7 -10
    -1 -6 10
    -1 -6 10
    1 6 -10
    -1 -5 10
    -1 -5 10
    1 5 -10
    1 5 -10
    -1 -4 10
    -1 -4 10
    1 4 -10
    1 4 -10
    -1 -3 10
    -1 -3 10
    -1 -3 10
    1 3 -10
    1 3 -10
    1 3 -10
    -1 -2 10
    -1 -2 10
    -1 -2 10
    1 2 -10
    1 2 -10
    1 2 -10
    -1 -1 10
    -1 -1 10
    -1 -1 10
    -1 -1 10
    -1 -1 10
    1 1 -10
    1 1 -10
    1 1 -10
    1 1 -10
    -1 0 10
    -1 0 10
    -1 0 10
    -1 0 10
    1 0 -10
    1 0 -10
    1 0 -10
    1 0 -10
    -1 1 10
    -1 1 10
    -1 1 10
    -1 1 10
    1 -1 -10
    1 -1 -10
    1 -1 -10
    1 -1 -10
    -1 2 10
    -1 2 10
    -1 2 10
    1 -2 -10
    1 -2 -10
    1 -2 -10
    -1 3 10
    -1 3 10
    1 -3 -10
    1 -3 -10
    1 -3 -10
    1 -3 -10
    -1 4 10
    -1 4 10
    1 -4 -10
    1 -4 -10
    1 -4 -10
    1 -4 -10
    -1 5 10
    -1 5 10
    1 -5 -10
    1 -5 -10
    1 -5 -10
    -1 6 10
    1 -6 -10
    1 -6 -10
    1 -7 -10
    1 -7 -10
    1 -8 -10
    1 -8 -10
    1 -9 -10
    1 -9 -10
    0 -9 10
    0 -9 10
    0 -8 10
    0 -8 10
    0 -7 10
    0 -7 10
    0 -6 10
    0 -6 10
    0 -5 10
    0 -5 10
    0 5 -10
    0 -4 10
    0 -4 10
    0 4 -10
    0 4 -10
    0 -3 10
    0 -3 10
    0 3 -10
    0 3 -10
    0 3 -10
    0 -2 10
    0 -2 10
    0 -2 10
    0 -2 10
    0 -2 10
    0 2 -10
    0 2 -10
    0 2 -10
    0 -1 10
    0 -1 10
    0 -1 10
    0 -1 10
    0 1 -10
    0 1 -10
    0 1 -10
    0 1 -10
    0 0 10
    0 0 10
    0 0 10
    0 0 -10
    0 0 -10
    0 0 -10
    0 0 -10
    0 1 10
    0 1 10
    0 1 10
    0 -1 -10
    0 -1 -10
    0 -1 -10
    0 2 10
    0 -2 -10
    0 -2 -10
    0 -2 -10
    0 -2 -10
    0 3 10
    0 -3 -10
    0 -3 -10
    0 -3 -10
    0 -3 -10
    0 4 10
    0 -4 -10
    0 -4 -10
    0 -4 -10
    0 -4 -10
    0 5 10
    0 5 10
    0 -5 -10
    0 -5 -10
    0 -5 -10
    0 -5 -10
    0 6 10
    0 6 10
    0 -6 -10
    0 -6 -10
    0 -6 -10
    0 -7 -10
    0 -7 -10
    0 -8 -10
    0 -8 -10
    0 -9 -10
    0 -9 -10
    1 -9 10
    1 -8 10
    1 -8 10
    1 -7 10
    1 -7 10
    1 -6 10
    1 -6 10
    -1 6 -10
    1 -5 10
    1 -5 10
    1 -5 10
    1 -5 10
    -1 5 -10
    1 -4 10
    1 -4 10
    1 -4 10
    1 -4 10
    -1 4 -10
    -1 4 -10
    1 -3 10
    1 -3 10
    1 -3 10
    1 -3 10
    -1 3 -10
    -1 3 -10
    1 -2 10
    1 -2 10
    1 -2 10
    1 -2 10
    -1 2 -10
    -1 2 -10
    1 -1 10
    1 -1 10
    1 -1 10
    1 -1 10
    -1 1 -10
    -1 1 -10
    -1 1 -10
    1 0 10
    1 0 10
    1 0 10
    -1 0 -10
    -1 0 -10
    -1 0 -10
    -1 0 -10
    1 1 10
    1 1 10
    1 1 10
    -1 -1 -10
    -1 -1 -10
    -1 -1 -10
    1 2 10
    -1 -2 -10
    -1 -2 -10
    -1 -2 -10
    -1 -2 -10
    1 3 10
    -1 -3 -10
    -1 -3 -10
    -1 -3 -10
    -1 -3 -10
    1 4 10
    -1 -4 -10
    -1 -4 -10
    -1 -4 -10
    -1 -4 -10
    1 5 10
    -1 -5 -10
    -1 -5 -10
    -1 -5 -10
    -1 -5 -10
    1 6 10
    -1 -6 -10
    -1 -6 -10
    -1 -6 -10
    -1 -6 -10
    1 7 10
    -1 -7 -10
    -1 -7 -10
    -1 -7 -10
    -1 -7 -10
    -1 -8 -10
    -1 -8 -10
    -1 -8 -10
    -1 -9 -10
    -1 -9 -10
    -1 -9 -10
    2 -9 10
    2 -8 10
    2 -8 10
    2 -7 10
    2 -7 10
    2 -6 10
    2 -6 10
    2 -6 10
    2 -6 10
    2 -5 10
    2 -5 10
    2 -5 10
    2 -5 10
    -2 5 -10
    2 -4 10
    2 -4 10
    2 -4 10
    2 -4 10
    -2 4 -10
    -2 4 -10
    2 -3 10
    2 -3 10
    2 -3 10
    2 -3 10
    -2 3 -10
    -2 3 -10
    2 -2 10
    2 -2 10
    2 -2 10
    2 -2 10
    -2 2 -10
    -2 2 -10
    2 -1 10
    2 -1 10
    2 -1 10
    2 -1 10
    -2 1 -10
    -2 1 -10
    2 0 10
    2 0 10
    2 0 10
    -2 0 -10
    -2 0 -10
    -2 0 -10
    2 1 10
    2 1 10
    2 1 10
    2 1 10
    -2 -1 -10
    -2 -1 -10
    2 2 10
    2 2 10
    -2 -2 -10
    -2 -2 -10
    -2 -2 -10
    2 3 10
    2 3 10
    -2 -3 -10
    -2 -3 -10
    -2 -3 -10
    2 4 10
    2 4 10
    -2 -4 -10
    -2 -4 -10
    -2 -4 -10
    -2 -4 -10
    2 5 10
    2 5 10
    -2 -5 -10
    -2 -5 -10
    -2 -5 -10
    -2 -5 -10
    2 6 10
    2 6 10
    -2 -6 -10
    -2 -6 -10
    -2 -6 -10
    2 7 10
    2 7 10
    -2 -7 -10
    -2 -7 -10
    2 8 10
    -2 -8 -10
    -2 -8 -10
    2 9 10
    -2 -9 -10
    -2 -9 -10
    3 -9 10
    3 -8 10
    3 -7 10
    3 -7 10
    3 -6 10
    3 -6 10
    3 -6 10
    3 -6 10
    3 -5 10
    3 -5 10
    3 -5 10
    3 -5 10
    3 -4 10
    3 -4 10
    3 -4 10
    3 -4 10
    -3 4 -10
    3 -3 10
    3 -3 10
    3 -3 10
    3 -3 10
    -3 3 -10
    3 -2 10
    3 -2 10
    3 -2 10
    3 -2 10
    -3 2 -10
    -3 2 -10
    3 -1 10
    3 -1 10
    3 -1 10
    3 -1 10
    -3 1 -10
    -3 1 -10
    -3 1 -10
    3 0 10
    3 0 10
    3 0 10
    -3 0 -10
    3 1 10
    3 1 10
    3 1 10
    3 1 10
    -3 -1 -10
    3 2 10
    3 2 10
    3 2 10
    -3 -2 -10
    -3 -2 -10
    3 3 10
    3 3 10
    3 3 10
    -3 -3 -10
    -3 -3 -10
    -3 -3 -10
    3 4 10
    3 4 10
    -3 -4 -10
    -3 -4 -10
    -3 -4 -10
    3 5 10
    3 5 10
    -3 -5 -10
    -3 -5 -10
    -3 -5 -10
    3 6 10
    3 6 10
    -3 -6 -10
    -3 -6 -10
    3 7 10
    3 7 10
    -3 -7 -10
    -3 -7 -10
    3 8 10
    3 8 10
    -3 -8 -10
    -3 -8 -10
    3 9 10
    -3 -9 -10
    -3 -9 -10
    4 -8 10
    4 -7 10
    4 -7 10
    4 -6 10
    4 -6 10
    4 -6 10
    4 -6 10
    4 -5 10
    4 -5 10
    4 -5 10
    4 -4 10
    4 -4 10
    4 -4 10
    4 -4 10
    -4 4 -10
    4 -3 10
    4 -3 10
    4 -3 10
    4 -3 10
    -4 3 -10
    4 -2 10
    4 -2 10
    4 -2 10
    4 -2 10
    -4 2 -10
    -4 2 -10
    4 -1 10
    4 -1 10
    4 -1 10
    4 -1 10
    -4 1 -10
    -4 1 -10
    -4 1 -10
    4 0 10
    4 0 10
    4 0 10
    -4 0 -10
    4 1 10
    4 1 10
    4 1 10
    4 1 10
    -4 -1 -10
    4 2 10
    4 2 10
    4 2 10
    -4 -2 -10
    4 3 10
    4 3 10
    4 3 10
    -4 -3 -10
    4 4 10
    4 4 10
    4 4 10
    -4 -4 -10
    -4 -4 -10
    -4 -4 -10
    4 5 10
    4 5 10
    4 5 10
    -4 -5 -10
    -4 -5 -10
    -4 -5 -10
    4 6 10
    4 6 10
    4 6 10
    -4 -6 -10
    -4 -6 -10
    4 7 10
    4 7 10
    4 7 10
    -4 -7 -10
    -4 -7 -10
    4 8 10
    4 8 10
    4 8 10
    -4 -8 -10
    -4 -8 -10
    5 -8 10
    5 -7 10
    5 -6 10
    5 -6 10
    5 -6 10
    5 -5 10
    5 -5 10
    5 -5 10
    5 -4 10
    5 -4 10
    5 -4 10
    5 -4 10
    -5 4 -10
    5 -3 10
    5 -3 10
    5 -3 10
    5 -3 10
    -5 3 -10
    -5 3 -10
    5 -2 10
    5 -2 10
    5 -2 10
    5 -2 10
    -5 2 -10
    -5 2 -10
    5 -1 10
    5 -1 10
    5 -1 10
    5 -1 10
    -5 1 -10
    -5 1 -10
    -5 1 -10
    5 0 10
    5 0 10
    5 0 10
    -5 0 -10
    5 1 10
    5 1 10
    5 1 10
    5 1 10
    -5 -1 -10
    5 2 10
    5 2 10
    5 2 10
    -5 -2 -10
    5 3 10
    5 3 10
    -5 -3 -10
    5 4 10
    5 4 10
    -5 -4 -10
    5 5 10
    5 5 10
    -5 -5 -10
    5 6 10
    5 6 10
    -5 -6 -10
    5 7 10
    5 7 10
    5 8 10
    5 8 10
    6 -7 10
    6 -6 10
    6 -6 10
    6 -5 10
    6 -5 10
    6 -5 10
    -6 5 -10
    6 -4 10
    6 -4 10
    6 -4 10
    6 -4 10
    -6 4 -10
    6 -3 10
    6 -3 10
    6 -3 10
    6 -3 10
    -6 3 -10
    6 -2 10
    6 -2 10
    6 -2 10
    -6 2 -10
    6 -1 10
    6 -1 10
    6 -1 10
    -6 1 -10
    6 0 10
    6 0 10
    6 0 10
    -6 0 -10
    6 1 10
    6 1 10
    6 1 10
    -6 -1 -10
    6 2 10
    6 2 10
    6 2 10
    -6 -2 -10
    6 3 10
    6 3 10
    6 3 10
    -6 -3 -10
    6 4 10
    6 4 10
    -6 -4 -10
    6 5 10
    6 5 10
    -6 -5 -10
    6 6 10
    6 6 10
    -6 -6 -10
    6 7 10
    6 7 10
    -6 -7 -10
    7 -6 10
    7 -5 10
    7 -5 10
    7 -4 10
    7 -4 10
    7 -3 10
    7 -3 10
    7 -3 10
    -7 3 -10
    7 -2 10
    7 -2 10
    -7 2 -10
    7 -1 10
    7 -1 10
    -7 1 -10
    7 0 10
    7 0 10
    -7 0 -10
    7 1 10
    7 1 10
    -7 -1 -10
    7 2 10
    7 2 10
    7 2 10
    -7 -2 -10
    7 3 10
    7 3 10
    7 3 10
    -7 -3 -10
    7 4 10
    7 4 10
    -7 -4 -10
    7 5 10
    7 5 10
    -7 -5 -10
    7 6 10
    7 6 10
    -7 -6 -10
    8 -5 10
    8 -4 10
    8 -4 10
    8 -3 10
    8 -3 10
    8 -2 10
    8 -2 10
    -8 2 -10
    8 -1 10
    8 -1 10
    -8 1 -10
    8 0 10
    8 0 10
    -8 0 -10
    8 1 10
    8 1 10
    -8 -1 -10
    8 2 10
    8 2 10
    -8 -2 -10
    8 3 10
    8 3 10
    -8 -3 -10
    8 4 10
    8 4 10
    -8 -4 -10
    8 5 10
    8 5 10
    -8 -5 -10
    9 -3 10
    9 -3 10
    9 -2 10
    9 -2 10
    -9 2 -10
    9 -1 10
    9 -1 10
    -9 1 -10
    9 0 10
    9 0 10
    -9 0 -10
    9 1 10
    9 1 10
    -9 -1 -10
    9 2 10
    9 2 10
    -9 -2 -10
    9 3 10
    9 3 10
    -10 -2 11
    10 2 -11
    10 2 -11
    10 2 -11
    -10 -1 11
    10 1 -11
    10 1 -11
    10 1 -11
    -10 0 11
    10 0 -11
    10 0 -11
    10 0 -11
    10 -1 -11
    10 -1 -11
    10 -2 -11
    10 -2 -11
    -9 -4 11
    9 4 -11
    -9 -3 11
    9 3 -11
    9 3 -11
    -9 -2 11
    9 2 -11
    9 2 -11
    -9 -1 11
    9 1 -11
    9 1 -11
    9 1 -11
    -9 0 11
    9 0 -11
    9 0 -11
    9 0 -11
    9 -1 -11
    9 -1 -11
    9 -2 -11
    9 -2 -11
    9 -3 -11
    9 -3 -11
    9 -4 -11
    9 -4 -11
    -8 -6 11
    8 6 -11
    -8 -5 11
    8 5 -11
    -8 -4 11
    8 4 -11
    -8 -3 11
    8 3 -11
    8 3 -11
    -8 -2 11
    8 2 -11
    8 2 -11
    -8 -1 11
    8 1 -11
    8 1 -11
    -8 0 11
    8 0 -11
    8 0 -11
    8 0 -11
    -8 1 11
    8 -1 -11
    8 -1 -11
    8 -1 -11
    8 -2 -11
    8 -2 -11
    8 -3 -11
    8 -3 -11
    8 -4 -11
    8 -4 -11
    8 -5 -11
    8 -5 -11
    8 -6 -11
    8 -6 -11
    -7 -7 11
    7 7 -11
    -7 -6 11
    7 6 -11
    -7 -5 11
    7 5 -11
    -7 -4 11
    7 4 -11
    7 4 -11
    -7 -3 11
    7 3 -11
    7 3 -11
    -7 -2 11
    7 2 -11
    7 2 -11
    -7 -1 11
    7 1 -11
    7 1 -11
    -7 0 11
    7 0 -11
    7 0 -11
    -7 1 11
    7 -1 -11
    7 -1 -11
    7 -1 -11
    -7 2 11
    -7 2 11
    7 -2 -11
    7 -2 -11
    7 -2 -11
    -7 3 11
    7 -3 -11
    7 -3 -11
    -7 4 11
    7 -4 -11
    7 -4 -11
    7 -4 -11
    7 -5 -11
    7 -5 -11
    7 -6 -11
    7 -6 -11
    7 -7 -11
    7 -7 -11
    -6 -8 11
    6 8 -11
    -6 -7 11
    6 7 -11
    -6 -6 11
    6 6 -11
    -6 -5 11
    6 5 -11
    -6 -4 11
    6 4 -11
    6 4 -11
    -6 -3 11
    6 3 -11
    6 3 -11
    -6 -2 11
    6 2 -11
    6 2 -11
    6 2 -11
    -6 -1 11
    6 1 -11
    6 1 -11
    6 1 -11
    -6 0 11
    -6 0 11
    6 0 -11
    6 0 -11
    6 0 -11
    -6 1 11
    -6 1 11
    6 -1 -11
    6 -1 -11
    6 -1 -11
    6 -1 -11
    -6 2 11
    -6 2 11
    6 -2 -11
    6 -2 -11
    6 -2 -11
    6 -2 -11
    -6 3 11
    6 -3 -11
    6 -3 -11
    6 -3 -11
    -6 4 11
    6 -4 -11
    6 -4 -11
    6 -5 -11
    6 -5 -11
    6 -6 -11
    6 -6 -11
    6 -7 -11
    6 -7 -11
    6 -8 -11
    6 -8 -11
    -5 -8 11
    5 8 -11
    -5 -7 11
    5 7 -11
    -5 -6 11
    5 6 -11
    -5 -5 11
    5 5 -11
    -5 -4 11
    5 4 -11
    5 4 -11
    -5 -3 11
    5 3 -11
    5 3 -11
    5 3 -11
    -5 -2 11
    5 2 -11
    5 2 -11
    5 2 -11
    -5 -1 11
    -5 -1 11
    5 1 -11
    5 1 -11
    5 1 -11
    5 1 -11
    5 1 -11
    -5 0 11
    -5 0 11
    5 0 -11
    5 0 -11
    5 0 -11
    5 0 -11
    -5 1 11
    -5 1 11
    5 -1 -11
    5 -1 -11
    5 -1 -11
    5 -1 -11
    -5 2 11
    -5 2 11
    5 -2 -11
    5 -2 -11
    5 -2 -11
    5 -2 -11
    -5 3 11
    -5 3 11
    5 -3 -11
    5 -3 -11
    5 -3 -11
    -5 4 11
    5 -4 -11
    5 -4 -11
    -5 5 11
    5 -5 -11
    5 -5 -11
    5 -6 -11
    5 -6 -11
    5 -7 -11
    5 -7 -11
    5 -8 -11
    5 -8 -11
    4 9 -11
    4 8 -11
    -4 -7 11
    4 7 -11
    -4 -6 11
    4 6 -11
    -4 -5 11
    4 5 -11
    -4 -4 11
    4 4 -11
    4 4 -11
    4 4 -11
    -4 -3 11
    4 3 -11
    4 3 -11
    4 3 -11
    -4 -2 11
    4 2 -11
    4 2 -11
    4 2 -11
    4 2 -11
    4 2 -11
    -4 -1 11
    -4 -1 11
    -4 -1 11
    4 1 -11
    4 1 -11
    4 1 -11
    4 1 -11
    4 1 -11
    -4 0 11
    -4 0 11
    -4 0 11
    4 0 -11
    4 0 -11
    4 0 -11
    4 0 -11
    4 0 -11
    -4 1 11
    -4 1 11
    4 -1 -11
    4 -1 -11
    4 -1 -11
    4 -1 -11
    4 -1 -11
    -4 2 11
    -4 2 11
    4 -2 -11
    4 -2 -11
    4 -2 -11
    4 -2 -11
    -4 3 11
    -4 3 11
    4 -3 -11
    4 -3 -11
    4 -3 -11
    4 -3 -11
    -4 4 11
    -4 4 11
    4 -4 -11
    4 -4 -11
    -4 5 11
    4 -5 -11
    4 -5 -11
    -4 6 11
    4 -6 -11
    4 -6 -11
    4 -7 -11
    4 -7 -11
    4 -8 -11
    4 -8 -11
    4 -9 -11
    4 -9 -11
    -3 -9 11
    3 9 -11
    -3 -8 11
    3 8 -11
    -3 -7 11
    3 7 -11
    -3 -6 11
    -3 -6 11
    3 6 -11
    -3 -5 11
    -3 -5 11
    3 5 -11
    -3 -4 11
    -3 -4 11
    -3 -4 11
    3 4 -11
    3 4 -11
    3 4 -11
    3 4 -11
    -3 -3 11
    -3 -3 11
    3 3 -11
    3 3 -11
    3 3 -11
    3 3 -11
    -3 -2 11
    -3 -2 11
    3 2 -11
    3 2 -11
    3 2 -11
    3 2 -11
    3 2 -11
    -3 -1 11
    -3 -1 11
    -3 -1 11
    -3 -1 11
    3 1 -11
    3 1 -11
    3 1 -11
    3 1 -11
    3 1 -11
    -3 0 11
    -3 0 11
    -3 0 11
    3 0 -11
    3 0 -11
    3 0 -11
    3 0 -11
    3 0 -11
    -3 1 11
    -3 1 11
    -3 1 11
    -3 1 11
    3 -1 -11
    3 -1 -11
    3 -1 -11
    3 -1 -11
    3 -1 -11
    -3 2 11
    -3 2 11
    -3 2 11
    3 -2 -11
    3 -2 -11
    3 -2 -11
    3 -2 -11
    -3 3 11
    -3 3 11
    -3 3 11
    3 -3 -11
    3 -3 -11
    3 -3 -11
    3 -3 -11
    -3 4 11
    -3 4 11
    3 -4 -11
    3 -4 -11
    3 -4 -11
    -3 5 11
    -3 5 11
    3 -5 -11
    3 -5 -11
    3 -6 -11
    3 -6 -11
    3 -7 -11
    3 -7 -11
    3 -8 -11
    3 -8 -11
    3 -9 -11
    3 -9 -11
    -2 -9 11
    2 9 -11
    -2 -8 11
    2 8 -11
    -2 -7 11
    -2 -7 11
    2 7 -11
    -2 -6 11
    -2 -6 11
    2 6 -11
    -2 -5 11
    -2 -5 11
    -2 -5 11
    2 5 -11
    2 5 -11
    -2 -4 11
    -2 -4 11
    -2 -4 11
    -2 -4 11
    2 4 -11
    2 4 -11
    -2 -3 11
    -2 -3 11
    2 3 -11
    2 3 -11
    -2 -2 11
    -2 -2 11
    -2 -2 11
    -2 -2 11
    2 2 -11
    2 2 -11
    2 2 -11
    2 2 -11
    -2 -1 11
    -2 -1 11
    -2 -1 11
    -2 -1 11
    2 1 -11
    2 1 -11
    2 1 -11
    2 1 -11
    2 1 -11
    -2 0 11
    -2 0 11
    -2 0 11
    -2 0 11
    2 0 -11
    2 0 -11
    2 0 -11
    2 0 -11
    2 0 -11
    -2 1 11
    -2 1 11
    -2 1 11
    -2 1 11
    2 -1 -11
    2 -1 -11
    2 -1 -11
    2 -1 -11
    2 -1 -11
    -2 2 11
    -2 2 11
    -2 2 11
    -2 2 11
    2 -2 -11
    2 -2 -11
    2 -2 -11
    -2 3 11
    -2 3 11
    2 -3 -11
    2 -3 -11
    2 -3 -11
    2 -3 -11
    -2 4 11
    2 -4 -11
    2 -4 -11
    2 -4 -11
    2 -4 -11
    -2 5 11
    2 -5 -11
    2 -5 -11
    2 -6 -11
    2 -6 -11
    2 -7 -11
    2 -7 -11
    2 -8 -11
    2 -8 -11
    2 -9 -11
    2 -9 -11
    -1 -9 11
    1 9 -11
    -1 -8 11
    -1 -8 11
    1 8 -11
    -1 -7 11
    -1 -7 11
    1 7 -11
    -1 -6 11
    -1 -6 11
    1 6 -11
    -1 -5 11
    -1 -5 11
    1 5 -11
    1 5 -11
    -1 -4 11
    -1 -4 11
    1 4 -11
    1 4 -11
    -1 -3 11
    -1 -3 11
    -1 -3 11
    1 3 -11
    1 3 -11
    1 3 -11
    -1 -2 11
    -1 -2 11
    -1 -2 11
    -1 -2 11
    1 2 -11
    1 2 -11
    1 2 -11
    1 2 -11
    -1 -1 11
    -1 -1 11
    -1 -1 11
    -1 -1 11
    -1 -1 11
    1 1 -11
    1 1 -11
    1 1 -11
    1 1 -11
    -1 0 11
    -1 0 11
    -1 0 11
    -1 0 11
    1 0 -11
    1 0 -11
    1 0 -11
    1 0 -11
    -1 1 11
    -1 1 11
    -1 1 11
    -1 1 11
    1 -1 -11
    1 -1 -11
    1 -1 -11
    1 -1 -11
    -1 2 11
    -1 2 11
    -1 2 11
    1 -2 -11
    1 -2 -11
    1 -2 -11
    -1 3 11
    -1 3 11
    1 -3 -11
    1 -3 -11
    1 -3 -11
    1 -3 -11
    -1 4 11
    -1 4 11
    1 -4 -11
    1 -4 -11
    1 -4 -11
    1 -4 -11
    -1 5 11
    1 -5 -11
    1 -5 -11
    1 -5 -11
    1 -5 -11
    1 -6 -11
    1 -6 -11
    1 -7 -11
    1 -7 -11
    1 -8 -11
    1 -8 -11
    1 -9 -11
    1 -9 -11
    0 -9 11
    0 -9 11
    0 -8 11
    0 -8 11
    0 -7 11
    0 -7 11
    0 -6 11
    0 -6 11
    0 -5 11
    0 -5 11
    0 5 -11
    0 -4 11
    0 -4 11
    0 4 -11
    0 4 -11
    0 4 -11
    0 -3 11
    0 -3 11
    0 -3 11
    0 3 -11
    0 3 -11
    0 3 -11
    0 -2 11
    0 -2 11
    0 -2 11
    0 -2 11
    0 -2 11
    0 2 -11
    0 2 -11
    0 2 -11
    0 -1 11
    0 -1 11
    0 -1 11
    0 1 -11
    0 1 -11
    0 1 -11
    0 1 -11
    0 0 11
    0 0 11
    0 0 -11
    0 0 -11
    0 0 -11
    0 0 -11
    0 1 11
    0 1 11
    0 1 11
    0 -1 -11
    0 -1 -11
    0 -1 -11
    0 -1 -11
    0 2 11
    0 -2 -11
    0 -2 -11
    0 -2 -11
    0 -2 -11
    0 3 11
    0 -3 -11
    0 -3 -11
    0 -3 -11
    0 -3 -11
    0 4 11
    0 -4 -11
    0 -4 -11
    0 -4 -11
    0 -4 -11
    0 5 11
    0 5 11
    0 -5 -11
    0 -5 -11
    0 -5 -11
    0 -5 -11
    0 6 11
    0 6 11
    0 -6 -11
    0 -6 -11
    0 -6 -11
    0 -6 -11
    0 -7 -11
    0 -7 -11
    0 -7 -11
    0 -8 -11
    0 -8 -11
    0 -8 -11
    0 -9 -11
    0 -9 -11
    0 -9 -11
    1 -9 11
    1 -8 11
    1 -8 11
    1 -7 11
    1 -7 11
    1 -6 11
    1 -6 11
    -1 6 -11
    1 -5 11
    1 -5 11
    1 -5 11
    1 -5 11
    -1 5 -11
    1 -4 11
    1 -4 11
    1 -4 11
    -1 4 -11
    -1 4 -11
    1 -3 11
    1 -3 11
    1 -3 11
    1 -3 11
    -1 3 -11
    -1 3 -11
    1 -2 11
    1 -2 11
    1 -2 11
    1 -2 11
    -1 2 -11
    -1 2 -11
    -1 2 -11
    1 -1 11
    1 -1 11
    1 -1 11
    -1 1 -11
    -1 1 -11
    -1 1 -11
    -1 1 -11
    1 0 11
    1 0 11
    1 0 11
    -1 0 -11
    -1 0 -11
    -1 0 -11
    -1 0 -11
    1 1 11
    1 1 11
    1 1 11
    -1 -1 -11
    -1 -1 -11
    -1 -1 -11
    1 2 11
    -1 -2 -11
    -1 -2 -11
    -1 -2 -11
    -1 -2 -11
    1 3 11
    -1 -3 -11
    -1 -3 -11
    -1 -3 -11
    -1 -3 -11
    1 4 11
    -1 -4 -11
    -1 -4 -11
    -1 -4 -11
    -1 -4 -11
    1 5 11
    -1 -5 -11
    -1 -5 -11
    -1 -5 -11
    -1 -5 -11
    1 6 11
    -1 -6 -11
    -1 -6 -11
    -1 -6 -11
    -1 -6 -11
    -1 -7 -11
    -1 -7 -11
    -1 -7 -11
    -1 -7 -11
    -1 -8 -11
    -1 -8 -11
    -1 -8 -11
    -1 -9 -11
    -1 -9 -11
    -1 -9 -11
    2 -9 11
    2 -8 11
    2 -8 11
    2 -7 11
    2 -7 11
    2 -6 11
    2 -6 11
    2 -5 11
    2 -5 11
    2 -5 11
    2 -5 11
    2 -4 11
    2 -4 11
    2 -4 11
    2 -4 11
    -2 4 -11
    -2 4 -11
    2 -3 11
    2 -3 11
    2 -3 11
    2 -3 11
    -2 3 -11
    -2 3 -11
    2 -2 11
    2 -2 11
    2 -2 11
    2 -2 11
    -2 2 -11
    -2 2 -11
    2 -1 11
    2 -1 11
    2 -1 11
    2 -1 11
    -2 1 -11
    -2 1 -11
    -2 1 -11
    2 0 11
    2 0 11
    2 0 11
    -2 0 -11
    -2 0 -11
    -2 0 -11
    -2 0 -11
    2 1 11
    2 1 11
    2 1 11
    -2 -1 -11
    -2 -1 -11
    2 2 11
    2 2 11
    -2 -2 -11
    -2 -2 -11
    -2 -2 -11
    2 3 11
    2 3 11
    -2 -3 -11
    -2 -3 -11
    -2 -3 -11
    2 4 11
    2 4 11
    -2 -4 -11
    -2 -4 -11
    -2 -4 -11
    -2 -4 -11
    2 5 11
    2 5 11
    -2 -5 -11
    -2 -5 -11
    -2 -5 -11
    -2 -5 -11
    2 6 11
    2 6 11
    -2 -6 -11
    -2 -6 -11
    -2 -6 -11
    -2 -6 -11
    2 7 11
    2 7 11
    -2 -7 -11
    -2 -7 -11
    2 8 11
    -2 -8 -11
    -2 -8 -11
    2 9 11
    -2 -9 -11
    -2 -9 -11
    3 -9 11
    3 -8 11
    3 -7 11
    3 -7 11
    3 -6 11
    3 -6 11
    3 -6 11
    3 -5 11
    3 -5 11
    3 -5 11
    3 -4 11
    3 -4 11
    3 -4 11
    3 -4 11
    -3 4 -11
    3 -3 11
    3 -3 11
    3 -3 11
    3 -3 11
    -3 3 -11
    3 -2 11
    3 -2 11
    3 -2 11
    3 -2 11
    -3 2 -11
    3 -1 11
    3 -1 11
    3 -1 11
    3 -1 11
    -3 1 -11
    -3 1 -11
    -3 1 -11
    3 0 11
    3 0 11
    3 0 11
    -3 0 -11
    3 1 11
    3 1 11
    3 1 11
    3 1 11
    -3 -1 -11
    3 2 11
    3 2 11
    3 2 11
    -3 -2 -11
    -3 -2 -11
    3 3 11
    3 3 11
    -3 -3 -11
    -3 -3 -11
    -3 -3 -11
    3 4 11
    3 4 11
    -3 -4 -11
    -3 -4 -11
    -3 -4 -11
    3 5 11
    3 5 11
    -3 -5 -11
    -3 -5 -11
    -3 -5 -11
    -3 -5 -11
    3 6 11
    3 6 11
    -3 -6 -11
    -3 -6 -11
    3 7 11
    3 7 11
    -3 -7 -11
    -3 -7 -11
    3 8 11
    3 8 11
    -3 -8 -11
    -3 -8 -11
    3 9 11
    -3 -9 -11
    -3 -9 -11
    4 -8 11
    4 -7 11
    4 -7 11
    4 -6 11
    4 -6 11
    4 -6 11
    4 -5 11
    4 -5 11
    4 -5 11
    4 -4 11
    4 -4 11
    4 -4 11
    4 -4 11
    -4 4 -11
    4 -3 11
    4 -3 11
    4 -3 11
    4 -3 11
    -4 3 -11
    4 -2 11
    4 -2 11
    4 -2 11
    4 -2 11
    -4 2 -11
    -4 2 -11
    4 -1 11
    4 -1 11
    4 -1 11
    4 -1 11
    -4 1 -11
    -4 1 -11
    -4 1 -11
    4 0 11
    4 0 11
    4 0 11
    -4 0 -11
    4 1 11
    4 1 11
    4 1 11
    4 1 11
    -4 -1 -11
    4 2 11
    4 2 11
    -4 -2 -11
    4 3 11
    4 3 11
    4 3 11
    -4 -3 -11
    4 4 11
    4 4 11
    4 4 11
    -4 -4 -11
    -4 -4 -11
    -4 -4 -11
    4 5 11
    4 5 11
    4 5 11
    -4 -5 -11
    -4 -5 -11
    4 6 11
    4 6 11
    4 6 11
    -4 -6 -11
    -4 -6 -11
    4 7 11
    4 7 11
    4 7 11
    -4 -7 -11
    4 8 11
    4 8 11
    -4 -8 -11
    5 -8 11
    5 -7 11
    5 -6 11
    5 -6 11
    5 -6 11
    5 -5 11
    5 -5 11
    5 -5 11
    5 -4 11
    5 -4 11
    5 -4 11
    5 -4 11
    -5 4 -11
    5 -3 11
    5 -3 11
    5 -3 11
    5 -3 11
    -5 3 -11
    -5 3 -11
    5 -2 11
    5 -2 11
    5 -2 11
    5 -2 11
    -5 2 -11
    -5 2 -11
    5 -1 11
    5 -1 11
    5 -1 11
    5 -1 11
    -5 1 -11
    -5 1 -11
    5 0 11
    5 0 11
    5 0 11
    -5 0 -11
    5 1 11
    5 1 11
    5 1 11
    5 1 11
    -5 -1 -11
    5 2 11
    5 2 11
    5 2 11
    -5 -2 -11
    5 3 11
    5 3 11
    -5 -3 -11
    5 4 11
    5 4 11
    -5 -4 -11
    5 5 11
    5 5 11
    -5 -5 -11
    5 6 11
    5 6 11
    -5 -6 -11
    5 7 11
    5 7 11
    5 8 11
    5 8 11
    6 -7 11
    6 -6 11
    6 -6 11
    6 -5 11
    6 -5 11
    6 -5 11
    -6 5 -11
    6 -4 11
    6 -4 11
    6 -4 11
    6 -3 11
    6 -3 11
    6 -3 11
    -6 3 -11
    6 -2 11
    6 -2 11
    6 -2 11
    -6 2 -11
    6 -1 11
    6 -1 11
    6 -1 11
    -6 1 -11
    6 0 11
    6 0 11
    6 0 11
    -6 0 -11
    6 1 11
    6 1 11
    6 1 11
    -6 -1 -11
    6 2 11
    6 2 11
    6 2 11
    -6 -2 -11
    6 3 11
    6 3 11
    6 3 11
    -6 -3 -11
    6 4 11
    6 4 11
    -6 -4 -11
    6 5 11
    6 5 11
    -6 -5 -11
    6 6 11
    6 6 11
    -6 -6 -11
    6 7 11
    6 7 11
    -6 -7 -11
    7 -6 11
    7 -5 11
    7 -5 11
    7 -4 11
    7 -4 11
    7 -3 11
    7 -3 11
    7 -3 11
    -7 3 -11
    7 -2 11
    7 -2 11
    -7 2 -11
    7 -1 11
    7 -1 11
    -7 1 -11
    7 0 11
    7 0 11
    -7 0 -11
    7 1 11
    7 1 11
    -7 -1 -11
    7 2 11
    7 2 11
    7 2 11
    -7 -2 -11
    7 3 11
    7 3 11
    7 3 11
    -7 -3 -11
    7 4 11
    7 4 11
    -7 -4 -11
    7 5 11
    7 5 11
    -7 -5 -11
    7 6 11
    7 6 11
    -7 -6 -11
    8 -5 11
    8 -4 11
    8 -4 11
    8 -3 11
    8 -3 11
    8 -2 11
    8 -2 11
    -8 2 -11
    8 -1 11
    8 -1 11
    -8 1 -11
    8 0 11
    8 0 11
    -8 0 -11
    8 1 11
    8 1 11
    -8 -1 -11
    8 2 11
    8 2 11
    -8 -2 -11
    8 3 11
    8 3 11
    -8 -3 -11
    8 4 11
    8 4 11
    -8 -4 -11
    8 5 11
    8 5 11
    -8 -5 -11
    9 -3 11
    9 -3 11
    9 -2 11
    9 -2 11
    -9 2 -11
    9 -1 11
    9 -1 11
    -9 1 -11
    9 0 11
    9 0 11
    -9 0 -11
    9 1 11
    9 1 11
    -9 -1 -11
    9 2 11
    9 2 11
    -9 -2 -11
    9 3 11
    9 3 11
    -9 -3 -11
    -10 -1 12
    10 1 -12
    10 1 -12
    10 1 -12
    -10 0 12
    10 0 -12
    10 0 -12
    10 0 -12
    10 -1 -12
    10 -1 -12
    -9 -4 12
    9 4 -12
    -9 -3 12
    9 3 -12
    9 3 -12
    -9 -2 12
    9 2 -12
    9 2 -12
    -9 -1 12
    9 1 -12
    9 1 -12
    9 1 -12
    -9 0 12
    9 0 -12
    9 0 -12
    9 0 -12
    -9 1 12
    9 -1 -12
    9 -1 -12
    9 -2 -12
    9 -2 -12
    9 -3 -12
    9 -3 -12
    9 -4 -12
    9 -4 -12
    -8 -6 12
    8 6 -12
    -8 -5 12
    8 5 -12
    -8 -4 12
    8 4 -12
    -8 -3 12
    8 3 -12
    8 3 -12
    -8 -2 12
    8 2 -12
    8 2 -12
    -8 -1 12
    8 1 -12
    8 1 -12
    -8 0 12
    8 0 -12
    8 0 -12
    8 0 -12
    -8 1 12
    8 -1 -12
    8 -1 -12
    8 -1 -12
    8 -2 -12
    8 -2 -12
    8 -3 -12
    8 -3 -12
    8 -4 -12
    8 -4 -12
    8 -5 -12
    8 -5 -12
    8 -6 -12
    8 -6 -12
    -7 -7 12
    7 7 -12
    -7 -6 12
    7 6 -12
    -7 -5 12
    7 5 -12
    -7 -4 12
    7 4 -12
    -7 -3 12
    7 3 -12
    7 3 -12
    -7 -2 12
    7 2 -12
    7 2 -12
    -7 -1 12
    7 1 -12
    7 1 -12
    -7 0 12
    7 0 -12
    7 0 -12
    -7 1 12
    7 -1 -12
    7 -1 -12
    -7 2 12
    -7 2 12
    7 -2 -12
    7 -2 -12
    -7 3 12
    7 -3 -12
    7 -3 -12
    -7 4 12
    7 -4 -12
    7 -4 -12
    7 -4 -12
    7 -5 -12
    7 -5 -12
    7 -5 -12
    7 -6 -12
    7 -6 -12
    7 -7 -12
    7 -7 -12
    -6 -8 12
    6 8 -12
    -6 -7 12
    6 7 -12
    -6 -6 12
    6 6 -12
    -6 -5 12
    6 5 -12
    -6 -4 12
    6 4 -12
    6 4 -12
    -6 -3 12
    6 3 -12
    6 3 -12
    -6 -2 12
    6 2 -12
    6 2 -12
    6 2 -12
    6 2 -12
    -6 -1 12
    6 1 -12
    6 1 -12
    6 1 -12
    -6 0 12
    -6 0 12
    6 0 -12
    6 0 -12
    6 0 -12
    -6 1 12
    -6 1 12
    6 -1 -12
    6 -1 -12
    6 -1 -12
    6 -1 -12
    -6 2 12
    -6 2 12
    6 -2 -12
    6 -2 -12
    6 -2 -12
    6 -2 -12
    -6 3 12
    6 -3 -12
    6 -3 -12
    6 -3 -12
    -6 4 12
    6 -4 -12
    6 -4 -12
    6 -4 -12
    6 -5 -12
    6 -5 -12
    6 -6 -12
    6 -6 -12
    6 -7 -12
    6 -7 -12
    6 -8 -12
    6 -8 -12
    -5 -8 12
    5 8 -12
    -5 -7 12
    5 7 -12
    -5 -6 12
    5 6 -12
    -5 -5 12
    5 5 -12
    -5 -4 12
    5 4 -12
    5 4 -12
    -5 -3 12
    5 3 -12
    5 3 -12
    5 3 -12
    -5 -2 12
    5 2 -12
    5 2 -12
    5 2 -12
    5 2 -12
    -5 -1 12
    -5 -1 12
    -5 -1 12
    5 1 -12
    5 1 -12
    5 1 -12
    5 1 -12
    5 1 -12
    -5 0 12
    -5 0 12
    5 0 -12
    5 0 -12
    5 0 -12
    5 0 -12
    -5 1 12
    -5 1 12
    5 -1 -12
    5 -1 -12
    5 -1 -12
    5 -1 -12
    -5 2 12
    -5 2 12
    5 -2 -12
    5 -2 -12
    5 -2 -12
    5 -2 -12
    -5 3 12
    -5 3 12
    5 -3 -12
    5 -3 -12
    5 -3 -12
    -5 4 12
    5 -4 -12
    5 -4 -12
    5 -4 -12
    -5 5 12
    5 -5 -12
    5 -5 -12
    5 -6 -12
    5 -6 -12
    5 -7 -12
    5 -7 -12
    5 -8 -12
    5 -8 -12
    4 9 -12
    4 8 -12
    -4 -7 12
    4 7 -12
    -4 -6 12
    4 6 -12
    -4 -5 12
    4 5 -12
    -4 -4 12
    4 4 -12
    4 4 -12
    4 4 -12
    4 4 -12
    -4 -3 12
    4 3 -12
    4 3 -12
    4 3 -12
    4 3 -12
    -4 -2 12
    4 2 -12
    4 2 -12
    4 2 -12
    4 2 -12
    4 2 -12
    -4 -1 12
    -4 -1 12
    -4 -1 12
    4 1 -12
    4 1 -12
    4 1 -12
    4 1 -12
    4 1 -12
    -4 0 12
    -4 0 12
    -4 0 12
    4 0 -12
    4 0 -12
    4 0 -12
    4 0 -12
    4 0 -12
    -4 1 12
    -4 1 12
    4 -1 -12
    4 -1 -12
    4 -1 -12
    4 -1 -12
    -4 2 12
    -4 2 12
    4 -2 -12
    4 -2 -12
    4 -2 -12
    4 -2 -12
    -4 3 12
    -4 3 12
    -4 3 12
    4 -3 -12
    4 -3 -12
    4 -3 -12
    4 -3 -12
    -4 4 12
    -4 4 12
    4 -4 -12
    4 -4 -12
    4 -4 -12
    -4 5 12
    4 -5 -12
    4 -5 -12
    -4 6 12
    4 -6 -12
    4 -6 -12
    4 -7 -12
    4 -7 -12
    4 -8 -12
    4 -8 -12
    4 -9 -12
    4 -9 -12
    -3 -9 12
    3 9 -12
    -3 -8 12
    3 8 -12
    -3 -7 12
    3 7 -12
    -3 -6 12
    -3 -6 12
    3 6 -12
    -3 -5 12
    -3 -5 12
    3 5 -12
    -3 -4 12
    -3 -4 12
    3 4 -12
    3 4 -12
    -3 -3 12
    -3 -3 12
    3 3 -12
    3 3 -12
    3 3 -12
    3 3 -12
    -3 -2 12
    -3 -2 12
    3 2 -12
    3 2 -12
    3 2 -12
    3 2 -12
    3 2 -12
    -3 -1 12
    -3 -1 12
    -3 -1 12
    3 1 -12
    3 1 -12
    3 1 -12
    3 1 -12
    3 1 -12
    -3 0 12
    -3 0 12
    -3 0 12
    3 0 -12
    3 0 -12
    3 0 -12
    3 0 -12
    3 0 -12
    -3 1 12
    -3 1 12
    -3 1 12
    -3 1 12
    3 -1 -12
    3 -1 -12
    3 -1 -12
    3 -1 -12
    3 -1 -12
    -3 2 12
    -3 2 12
    -3 2 12
    3 -2 -12
    3 -2 -12
    3 -2 -12
    3 -2 -12
    -3 3 12
    -3 3 12
    -3 3 12
    3 -3 -12
    3 -3 -12
    3 -3 -12
    3 -3 -12
    -3 4 12
    -3 4 12
    3 -4 -12
    3 -4 -12
    3 -4 -12
    3 -4 -12
    -3 5 12
    3 -5 -12
    3 -5 -12
    3 -6 -12
    3 -6 -12
    3 -7 -12
    3 -7 -12
    3 -8 -12
    3 -8 -12
    3 -9 -12
    3 -9 -12
    -2 -9 12
    2 9 -12
    -2 -8 12
    2 8 -12
    -2 -7 12
    -2 -7 12
    2 7 -12
    -2 -6 12
    -2 -6 12
    2 6 -12
    -2 -5 12
    -2 -5 12
    -2 -5 12
    2 5 -12
    2 5 -12
    -2 -4 12
    -2 -4 12
    -2 -4 12
    2 4 -12
    2 4 -12
    -2 -3 12
    -2 -3 12
    2 3 -12
    2 3 -12
    2 3 -12
    -2 -2 12
    -2 -2 12
    -2 -2 12
    -2 -2 12
    2 2 -12
    2 2 -12
    2 2 -12
    2 2 -12
    -2 -1 12
    -2 -1 12
    -2 -1 12
    -2 -1 12
    2 1 -12
    2 1 -12
    2 1 -12
    2 1 -12
    -2 0 12
    -2 0 12
    -2 0 12
    -2 0 12
    2 0 -12
    2 0 -12
    2 0 -12
    2 0 -12
    -2 1 12
    -2 1 12
    -2 1 12
    -2 1 12
    2 -1 -12
    2 -1 -12
    2 -1 -12
    2 -1 -12
    -2 2 12
    -2 2 12
    -2 2 12
    -2 2 12
    2 -2 -12
    2 -2 -12
    2 -2 -12
    -2 3 12
    -2 3 12
    2 -3 -12
    2 -3 -12
    2 -3 -12
    -2 4 12
    -2 4 12
    2 -4 -12
    2 -4 -12
    2 -4 -12
    -2 5 12
    2 -5 -12
    2 -5 -12
    2 -5 -12
    2 -6 -12
    2 -6 -12
    2 -7 -12
    2 -8 -12
    2 -8 -12
    2 -9 -12
    2 -9 -12
    -1 -9 12
    1 9 -12
    -1 -8 12
    -1 -8 12
    1 8 -12
    -1 -7 12
    -1 -7 12
    1 7 -12
    -1 -6 12
    -1 -6 12
    1 6 -12
    -1 -5 12
    -1 -5 12
    1 5 -12
    1 5 -12
    -1 -4 12
    -1 -4 12
    1 4 -12
    1 4 -12
    -1 -3 12
    -1 -3 12
    -1 -3 12
    1 3 -12
    1 3 -12
    1 3 -12
    -1 -2 12
    -1 -2 12
    -1 -2 12
    -1 -2 12
    -1 -2 12
    1 2 -12
    1 2 -12
    1 2 -12
    1 2 -12
    -1 -1 12
    -1 -1 12
    -1 -1 12
    -1 -1 12
    1 1 -12
    1 1 -12
    1 1 -12
    1 1 -12
    -1 0 12
    -1 0 12
    -1 0 12
    -1 0 12
    1 0 -12
    1 0 -12
    1 0 -12
    1 0 -12
    -1 1 12
    -1 1 12
    -1 1 12
    -1 1 12
    1 -1 -12
    1 -1 -12
    1 -1 -12
    1 -1 -12
    -1 2 12
    -1 2 12
    -1 2 12
    -1 2 12
    1 -2 -12
    1 -2 -12
    1 -2 -12
    1 -2 -12
    -1 3 12
    -1 3 12
    -1 3 12
    1 -3 -12
    1 -3 -12
    1 -3 -12
    1 -3 -12
    -1 4 12
    -1 4 12
    1 -4 -12
    1 -4 -12
    1 -4 -12
    1 -4 -12
    -1 5 12
    -1 5 12
    1 -5 -12
    1 -5 -12
    1 -5 -12
    1 -5 -12
    1 -6 -12
    1 -6 -12
    1 -6 -12
    1 -7 -12
    1 -7 -12
    1 -8 -12
    1 -8 -12
    1 -9 -12
    1 -9 -12
    1 -9 -12
    0 -9 12
    0 -9 12
    0 9 -12
    0 -8 12
    0 -8 12
    0 -7 12
    0 -7 12
    0 -6 12
    0 -6 12
    0 -5 12
    0 -5 12
    0 5 -12
    0 5 -12
    0 -4 12
    0 -4 12
    0 4 -12
    0 4 -12
    0 4 -12
    0 -3 12
    0 -3 12
    0 -3 12
    0 3 -12
    0 3 -12
    0 3 -12
    0 -2 12
    0 -2 12
    0 -2 12
    0 -2 12
    0 2 -12
    0 2 -12
    0 2 -12
    0 -1 12
    0 -1 12
    0 -1 12
    0 1 -12
    0 1 -12
    0 1 -12
    0 1 -12
    0 0 12
    0 0 12
    0 0 -12
    0 0 -12
    0 0 -12
    0 0 -12
    0 1 12
    0 1 12
    0 1 12
    0 -1 -12
    0 -1 -12
    0 -1 -12
    0 2 12
    0 2 12
    0 -2 -12
    0 -2 -12
    0 -2 -12
    0 -2 -12
    0 3 12
    0 -3 -12
    0 -3 -12
    0 -3 -12
    0 -3 -12
    0 4 12
    0 -4 -12
    0 -4 -12
    0 -4 -12
    0 -4 -12
    0 5 12
    0 5 12
    0 -5 -12
    0 -5 -12
    0 -5 -12
    0 -5 -12
    0 6 12
    0 -6 -12
    0 -6 -12
    0 -6 -12
    0 -6 -12
    0 -7 -12
    0 -7 -12
    0 -7 -12
    0 -8 -12
    0 -8 -12
    0 -8 -12
    0 -9 -12
    0 -9 -12
    0 -9 -12
    1 -9 12
    1 -8 12
    1 -8 12
    1 -7 12
    1 -7 12
    1 -6 12
    1 -6 12
    -1 6 -12
    1 -5 12
    1 -5 12
    1 -5 12
    1 -5 12
    -1 5 -12
    1 -4 12
    1 -4 12
    1 -4 12
    -1 4 -12
    -1 4 -12
    1 -3 12
    1 -3 12
    1 -3 12
    1 -3 12
    -1 3 -12
    -1 3 -12
    -1 3 -12
    1 -2 12
    1 -2 12
    1 -2 12
    1 -2 12
    -1 2 -12
    -1 2 -12
    -1 2 -12
    1 -1 12
    1 -1 12
    1 -1 12
    -1 1 -12
    -1 1 -12
    -1 1 -12
    -1 1 -12
    1 0 12
    1 0 12
    1 0 12
    -1 0 -12
    -1 0 -12
    -1 0 -12
    -1 0 -12
    1 1 12
    1 1 12
    1 1 12
    -1 -1 -12
    -1 -1 -12
    -1 -1 -12
    1 2 12
    -1 -2 -12
    -1 -2 -12
    -1 -2 -12
    -1 -2 -12
    1 3 12
    -1 -3 -12
    -1 -3 -12
    -1 -3 -12
    -1 -3 -12
    1 4 12
    -1 -4 -12
    -1 -4 -12
    -1 -4 -12
    -1 -4 -12
    1 5 12
    -1 -5 -12
    -1 -5 -12
    -1 -5 -12
    -1 -5 -12
    1 6 12
    -1 -6 -12
    -1 -6 -12
    -1 -6 -12
    -1 -6 -12
    -1 -7 -12
    -1 -7 -12
    -1 -7 -12
    -1 -8 -12
    -1 -8 -12
    -1 -8 -12
    -1 -9 -12
    -1 -9 -12
    -1 -9 -12
    2 -9 12
    2 -8 12
    2 -8 12
    2 -7 12
    2 -6 12
    2 -6 12
    2 -5 12
    2 -5 12
    2 -5 12
    2 -5 12
    2 -4 12
    2 -4 12
    2 -4 12
    2 -4 12
    -2 4 -12
    2 -3 12
    2 -3 12
    2 -3 12
    2 -3 12
    -2 3 -12
    -2 3 -12
    2 -2 12
    2 -2 12
    2 -2 12
    2 -2 12
    -2 2 -12
    -2 2 -12
    2 -1 12
    2 -1 12
    2 -1 12
    2 -1 12
    -2 1 -12
    -2 1 -12
    -2 1 -12
    2 0 12
    2 0 12
    2 0 12
    -2 0 -12
    -2 0 -12
    -2 0 -12
    -2 0 -12
    2 1 12
    2 1 12
    2 1 12
    -2 -1 -12
    -2 -1 -12
    2 2 12
    2 2 12
    -2 -2 -12
    -2 -2 -12
    -2 -2 -12
    2 3 12
    2 3 12
    -2 -3 -12
    -2 -3 -12
    -2 -3 -12
    2 4 12
    2 4 12
    -2 -4 -12
    -2 -4 -12
    -2 -4 -12
    -2 -4 -12
    2 5 12
    2 5 12
    -2 -5 -12
    -2 -5 -12
    -2 -5 -12
    -2 -5 -12
    2 6 12
    2 6 12
    -2 -6 -12
    -2 -6 -12
    -2 -6 -12
    -2 -6 -12
    2 7 12
    2 7 12
    -2 -7 -12
    -2 -7 -12
    -2 -7 -12
    -2 -7 -12
    2 8 12
    -2 -8 -12
    -2 -8 -12
    2 9 12
    -2 -9 -12
    -2 -9 -12
    3 -9 12
    3 -8 12
    3 -7 12
    3 -7 12
    3 -6 12
    3 -6 12
    3 -5 12
    3 -5 12
    3 -5 12
    3 -4 12
    3 -4 12
    3 -4 12
    3 -4 12
    -3 4 -12
    3 -3 12
    3 -3 12
    3 -3 12
    3 -3 12
    -3 3 -12
    3 -2 12
    3 -2 12
    3 -2 12
    3 -2 12
    -3 2 -12
    3 -1 12
    3 -1 12
    3 -1 12
    3 -1 12
    -3 1 -12
    -3 1 -12
    -3 1 -12
    3 0 12
    3 0 12
    3 0 12
    -3 0 -12
    3 1 12
    3 1 12
    3 1 12
    -3 -1 -12
    3 2 12
    3 2 12
    -3 -2 -12
    -3 -2 -12
    3 3 12
    3 3 12
    -3 -3 -12
    -3 -3 -12
    -3 -3 -12
    3 4 12
    3 4 12
    -3 -4 -12
    -3 -4 -12
    -3 -4 -12
    3 5 12
    3 5 12
    -3 -5 -12
    -3 -5 -12
    -3 -5 -12
    -3 -5 -12
    3 6 12
    3 6 12
    -3 -6 -12
    -3 -6 -12
    -3 -6 -12
    -3 -6 -12
    3 7 12
    3 7 12
    -3 -7 -12
    -3 -7 -12
    3 8 12
    -3 -8 -12
    -3 -8 -12
    3 9 12
    -3 -9 -12
    -3 -9 -12
    4 -8 12
    4 -7 12
    4 -7 12
    4 -6 12
    4 -6 12
    4 -5 12
    4 -5 12
    4 -5 12
    4 -4 12
    4 -4 12
    4 -4 12
    4 -4 12
    -4 4 -12
    4 -3 12
    4 -3 12
    4 -3 12
    4 -3 12
    -4 3 -12
    4 -2 12
    4 -2 12
    4 -2 12
    4 -2 12
    -4 2 -12
    -4 2 -12
    4 -1 12
    4 -1 12
    4 -1 12
    -4 1 -12
    -4 1 -12
    -4 1 -12
    4 0 12
    4 0 12
    4 0 12
    -4 0 -12
    4 1 12
    4 1 12
    4 1 12
    4 1 12
    -4 -1 -12
    4 2 12
    4 2 12
    4 2 12
    4 2 12
    -4 -2 -12
    4 3 12
    4 3 12
    4 3 12
    -4 -3 -12
    4 4 12
    4 4 12
    4 4 12
    -4 -4 -12
    -4 -4 -12
    4 5 12
    4 5 12
    4 5 12
    -4 -5 -12
    -4 -5 -12
    4 6 12
    4 6 12
    4 6 12
    -4 -6 -12
    -4 -6 -12
    -4 -6 -12
    4 7 12
    4 7 12
    -4 -7 -12
    4 8 12
    4 8 12
    -4 -8 -12
    5 -8 12
    5 -7 12
    5 -6 12
    5 -6 12
    5 -6 12
    5 -5 12
    5 -5 12
    5 -5 12
    5 -4 12
    5 -4 12
    5 -4 12
    5 -4 12
    -5 4 -12
    5 -3 12
    5 -3 12
    5 -3 12
    5 -3 12
    -5 3 -12
    -5 3 -12
    5 -2 12
    5 -2 12
    5 -2 12
    5 -2 12
    -5 2 -12
    -5 2 -12
    5 -1 12
    5 -1 12
    5 -1 12
    -5 1 -12
    -5 1 -12
    5 0 12
    5 0 12
    5 0 12
    -5 0 -12
    5 1 12
    5 1 12
    5 1 12
    5 1 12
    -5 -1 -12
    5 2 12
    5 2 12
    5 2 12
    -5 -2 -12
    5 3 12
    5 3 12
    -5 -3 -12
    5 4 12
    5 4 12
    -5 -4 -12
    5 5 12
    5 5 12
    -5 -5 -12
    5 6 12
    5 6 12
    -5 -6 -12
    5 7 12
    5 7 12
    5 8 12
    5 8 12
    6 -6 12
    6 -6 12
    6 -5 12
    6 -5 12
    6 -4 12
    6 -4 12
    6 -3 12
    6 -3 12
    6 -3 12
    -6 3 -12
    6 -2 12
    6 -2 12
    6 -2 12
    -6 2 -12
    6 -1 12
    6 -1 12
    6 -1 12
    -6 1 -12
    6 0 12
    6 0 12
    6 0 12
    -6 0 -12
    6 1 12
    6 1 12
    6 1 12
    -6 -1 -12
    6 2 12
    6 2 12
    6 2 12
    -6 -2 -12
    6 3 12
    6 3 12
    6 3 12
    -6 -3 -12
    6 4 12
    6 4 12
    -6 -4 -12
    6 5 12
    6 5 12
    -6 -5 -12
    6 6 12
    6 6 12
    -6 -6 -12
    6 7 12
    6 7 12
    -6 -7 -12
    7 -6 12
    7 -5 12
    7 -5 12
    7 -4 12
    7 -4 12
    7 -3 12
    7 -3 12
    -7 3 -12
    7 -2 12
    7 -2 12
    -7 2 -12
    7 -1 12
    7 -1 12
    -7 1 -12
    7 0 12
    7 0 12
    -7 0 -12
    7 1 12
    7 1 12
    -7 -1 -12
    7 2 12
    7 2 12
    -7 -2 -12
    7 3 12
    7 3 12
    7 3 12
    -7 -3 -12
    7 4 12
    7 4 12
    -7 -4 -12
    7 5 12
    7 5 12
    -7 -5 -12
    7 6 12
    7 6 12
    -7 -6 -12
    8 -5 12
    8 -4 12
    8 -4 12
    8 -3 12
    8 -3 12
    8 -2 12
    8 -2 12
    -8 2 -12
    8 -1 12
    8 -1 12
    -8 1 -12
    8 0 12
    8 0 12
    -8 0 -12
    8 1 12
    8 1 12
    -8 -1 -12
    8 2 12
    8 2 12
    -8 -2 -12
    8 3 12
    8 3 12
    -8 -3 -12
    8 4 12
    8 4 12
    -8 -4 -12
    8 5 12
    -8 -5 -12
    9 -2 12
    9 -2 12
    -9 2 -12
    9 -1 12
    9 -1 12
    -9 1 -12
    9 0 12
    9 0 12
    -9 0 -12
    9 1 12
    9 1 12
    -9 -1 -12
    9 2 12
    9 2 12
    -9 -2 -12
    -10 -1 13
    10 1 -13
    10 1 -13
    10 1 -13
    -10 0 13
    10 0 -13
    10 0 -13
    10 -1 -13
    10 -1 -13
    -9 -4 13
    9 4 -13
    -9 -3 13
    9 3 -13
    9 3 -13
    -9 -2 13
    9 2 -13
    9 2 -13
    -9 -1 13
    9 1 -13
    9 1 -13
    9 1 -13
    -9 0 13
    9 0 -13
    9 0 -13
    9 0 -13
    9 -1 -13
    9 -1 -13
    9 -2 -13
    9 -2 -13
    9 -3 -13
    9 -3 -13
    9 -4 -13
    9 -4 -13
    -8 -6 13
    8 6 -13
    -8 -5 13
    8 5 -13
    -8 -4 13
    8 4 -13
    -8 -3 13
    8 3 -13
    8 3 -13
    -8 -2 13
    8 2 -13
    8 2 -13
    -8 -1 13
    8 1 -13
    8 1 -13
    -8 0 13
    8 0 -13
    8 0 -13
    -8 1 13
    8 -1 -13
    8 -1 -13
    8 -1 -13
    8 -2 -13
    8 -2 -13
    8 -3 -13
    8 -3 -13
    8 -4 -13
    8 -4 -13
    8 -5 -13
    8 -5 -13
    8 -6 -13
    8 -6 -13
    -7 -7 13
    7 7 -13
    -7 -6 13
    7 6 -13
    -7 -5 13
    7 5 -13
    -7 -4 13
    7 4 -13
    -7 -3 13
    7 3 -13
    7 3 -13
    -7 -2 13
    7 2 -13
    7 2 -13
    7 2 -13
    -7 -1 13
    7 1 -13
    7 1 -13
    -7 0 13
    7 0 -13
    7 0 -13
    -7 1 13
    7 -1 -13
    7 -1 -13
    -7 2 13
    -7 2 13
    7 -2 -13
    7 -2 -13
    -7 3 13
    7 -3 -13
    7 -3 -13
    -7 4 13
    7 -4 -13
    7 -4 -13
    7 -4 -13
    7 -5 -13
    7 -5 -13
    7 -5 -13
    7 -6 -13
    7 -6 -13
    7 -6 -13
    7 -7 -13
    7 -7 -13
    7 -7 -13
    -6 -7 13
    6 7 -13
    -6 -6 13
    6 6 -13
    -6 -5 13
    6 5 -13
    -6 -4 13
    6 4 -13
    -6 -3 13
    6 3 -13
    6 3 -13
    6 3 -13
    -6 -2 13
    6 2 -13
    6 2 -13
    6 2 -13
    -6 -1 13
    6 1 -13
    6 1 -13
    6 1 -13
    -6 0 13
    6 0 -13
    6 0 -13
    6 0 -13
    -6 1 13
    -6 1 13
    6 -1 -13
    6 -1 -13
    6 -1 -13
    -6 2 13
    -6 2 13
    6 -2 -13
    6 -2 -13
    6 -2 -13
    -6 3 13
    6 -3 -13
    6 -3 -13
    6 -3 -13
    -6 4 13
    6 -4 -13
    6 -4 -13
    6 -4 -13
    6 -5 -13
    6 -5 -13
    6 -5 -13
    6 -6 -13
    6 -6 -13
    6 -7 -13
    6 -7 -13
    -5 -8 13
    5 8 -13
    -5 -7 13
    5 7 -13
    -5 -6 13
    5 6 -13
    -5 -5 13
    5 5 -13
    -5 -4 13
    5 4 -13
    5 4 -13
    -5 -3 13
    5 3 -13
    5 3 -13
    5 3 -13
    5 3 -13
    -5 -2 13
    5 2 -13
    5 2 -13
    5 2 -13
    5 2 -13
    -5 -1 13
    -5 -1 13
    -5 -1 13
    5 1 -13
    5 1 -13
    5 1 -13
    5 1 -13
    -5 0 13
    -5 0 13
    5 0 -13
    5 0 -13
    5 0 -13
    5 0 -13
    -5 1 13
    -5 1 13
    5 -1 -13
    5 -1 -13
    5 -1 -13
    5 -1 -13
    -5 2 13
    -5 2 13
    5 -2 -13
    5 -2 -13
    5 -2 -13
    5 -2 -13
    -5 3 13
    5 -3 -13
    5 -3 -13
    5 -3 -13
    -5 4 13
    5 -4 -13
    5 -4 -13
    5 -4 -13
    -5 5 13
    5 -5 -13
    5 -5 -13
    5 -5 -13
    5 -6 -13
    5 -6 -13
    5 -7 -13
    5 -7 -13
    5 -8 -13
    5 -8 -13
    4 9 -13
    4 8 -13
    -4 -7 13
    4 7 -13
    -4 -6 13
    4 6 -13
    -4 -5 13
    4 5 -13
    -4 -4 13
    4 4 -13
    4 4 -13
    4 4 -13
    4 4 -13
    -4 -3 13
    4 3 -13
    4 3 -13
    4 3 -13
    4 3 -13
    -4 -2 13
    4 2 -13
    4 2 -13
    4 2 -13
    4 2 -13
    4 2 -13
    -4 -1 13
    -4 -1 13
    -4 -1 13
    4 1 -13
    4 1 -13
    4 1 -13
    4 1 -13
    4 1 -13
    -4 0 13
    -4 0 13
    4 0 -13
    4 0 -13
    4 0 -13
    4 0 -13
    4 0 -13
    -4 1 13
    -4 1 13
    4 -1 -13
    4 -1 -13
    4 -1 -13
    4 -1 -13
    -4 2 13
    -4 2 13
    4 -2 -13
    4 -2 -13
    4 -2 -13
    4 -2 -13
    -4 3 13
    -4 3 13
    -4 3 13
    4 -3 -13
    4 -3 -13
    4 -3 -13
    4 -3 -13
    -4 4 13
    4 -4 -13
    4 -4 -13
    4 -4 -13
    -4 5 13
    4 -5 -13
    4 -5 -13
    4 -5 -13
    4 -6 -13
    4 -6 -13
    4 -7 -13
    4 -7 -13
    4 -8 -13
    4 -8 -13
    4 -9 -13
    4 -9 -13
    -3 -9 13
    3 9 -13
    -3 -8 13
    3 8 -13
    -3 -7 13
    3 7 -13
    -3 -6 13
    -3 -6 13
    3 6 -13
    -3 -5 13
    -3 -5 13
    3 5 -13
    -3 -4 13
    -3 -4 13
    3 4 -13
    3 4 -13
    -3 -3 13
    -3 -3 13
    3 3 -13
    3 3 -13
    3 3 -13
    3 3 -13
    3 3 -13
    -3 -2 13
    -3 -2 13
    -3 -2 13
    3 2 -13
    3 2 -13
    3 2 -13
    3 2 -13
    3 2 -13
    -3 -1 13
    -3 -1 13
    -3 -1 13
    3 1 -13
    3 1 -13
    3 1 -13
    3 1 -13
    3 1 -13
    -3 0 13
    -3 0 13
    -3 0 13
    -3 0 13
    3 0 -13
    3 0 -13
    3 0 -13
    3 0 -13
    3 0 -13
    -3 1 13
    -3 1 13
    -3 1 13
    -3 1 13
    3 -1 -13
    3 -1 -13
    3 -1 -13
    3 -1 -13
    3 -1 -13
    -3 2 13
    -3 2 13
    -3 2 13
    -3 2 13
    3 -2 -13
    3 -2 -13
    3 -2 -13
    3 -2 -13
    -3 3 13
    -3 3 13
    -3 3 13
    3 -3 -13
    3 -3 -13
    3 -3 -13
    3 -3 -13
    -3 4 13
    -3 4 13
    3 -4 -13
    3 -4 -13
    3 -4 -13
    -3 5 13
    3 -5 -13
    3 -5 -13
    3 -5 -13
    -3 6 13
    3 -6 -13
    3 -6 -13
    3 -7 -13
    3 -7 -13
    3 -8 -13
    3 -8 -13
    3 -9 -13
    3 -9 -13
    -2 -9 13
    2 9 -13
    -2 -8 13
    2 8 -13
    -2 -7 13
    -2 -7 13
    2 7 -13
    -2 -6 13
    -2 -6 13
    2 6 -13
    -2 -5 13
    -2 -5 13
    2 5 -13
    2 5 -13
    -2 -4 13
    -2 -4 13
    2 4 -13
    2 4 -13
    -2 -3 13
    -2 -3 13
    2 3 -13
    2 3 -13
    2 3 -13
    -2 -2 13
    -2 -2 13
    -2 -2 13
    -2 -2 13
    2 2 -13
    2 2 -13
    2 2 -13
    2 2 -13
    -2 -1 13
    -2 -1 13
    -2 -1 13
    -2 -1 13
    2 1 -13
    2 1 -13
    2 1 -13
    2 1 -13
    -2 0 13
    -2 0 13
    -2 0 13
    -2 0 13
    2 0 -13
    2 0 -13
    2 0 -13
    2 0 -13
    -2 1 13
    -2 1 13
    -2 1 13
    -2 1 13
    2 -1 -13
    2 -1 -13
    2 -1 -13
    2 -1 -13
    -2 2 13
    -2 2 13
    -2 2 13
    -2 2 13
    2 -2 -13
    2 -2 -13
    2 -2 -13
    -2 3 13
    -2 3 13
    -2 3 13
    2 -3 -13
    2 -3 -13
    2 -3 -13
    -2 4 13
    -2 4 13
    2 -4 -13
    2 -4 -13
    2 -4 -13
    2 -4 -13
    -2 5 13
    2 -5 -13
    2 -5 -13
    2 -5 -13
    2 -6 -13
    2 -6 -13
    2 -6 -13
    2 -7 -13
    2 -7 -13
    2 -7 -13
    2 -8 -13
    2 -8 -13
    2 -9 -13
    2 -9 -13
    2 -9 -13
    -1 -9 13
    -1 -9 13
    1 9 -13
    -1 -8 13
    -1 -8 13
    1 8 -13
    -1 -7 13
    -1 -7 13
    1 7 -13
    -1 -6 13
    -1 -6 13
    1 6 -13
    -1 -5 13
    -1 -5 13
    1 5 -13
    1 5 -13
    -1 -4 13
    -1 -4 13
    1 4 -13
    1 4 -13
    1 4 -13
    -1 -3 13
    -1 -3 13
    -1 -3 13
    1 3 -13
    1 3 -13
    1 3 -13
    -1 -2 13
    -1 -2 13
    -1 -2 13
    -1 -2 13
    -1 -2 13
    1 2 -13
    1 2 -13
    1 2 -13
    1 2 -13
    -1 -1 13
    -1 -1 13
    -1 -1 13
    1 1 -13
    1 1 -13
    1 1 -13
    1 1 -13
    -1 0 13
    -1 0 13
    -1 0 13
    1 0 -13
    1 0 -13
    1 0 -13
    1 0 -13
    -1 1 13
    -1 1 13
    -1 1 13
    -1 1 13
    1 -1 -13
    1 -1 -13
    1 -1 -13
    1 -1 -13
    -1 2 13
    -1 2 13
    -1 2 13
    -1 2 13
    1 -2 -13
    1 -2 -13
    1 -2 -13
    1 -2 -13
    -1 3 13
    -1 3 13
    -1 3 13
    1 -3 -13
    1 -3 -13
    1 -3 -13
    1 -3 -13
    -1 4 13
    -1 4 13
    1 -4 -13
    1 -4 -13
    1 -4 -13
    1 -4 -13
    -1 5 13
    -1 5 13
    1 -5 -13
    1 -5 -13
    1 -5 -13
    1 -6 -13
    1 -6 -13
    1 -6 -13
    1 -7 -13
    1 -7 -13
    1 -7 -13
    1 -8 -13
    1 -8 -13
    1 -8 -13
    1 -9 -13
    1 -9 -13
    1 -9 -13
    0 -9 13
    0 -9 13
    0 9 -13
    0 -8 13
    0 -8 13
    0 8 -13
    0 -7 13
    0 -7 13
    0 7 -13
    0 -6 13
    0 -6 13
    0 6 -13
    0 -5 13
    0 -5 13
    0 5 -13
    0 5 -13
    0 -4 13
    0 -4 13
    0 4 -13
    0 4 -13
    0 4 -13
    0 -3 13
    0 -3 13
    0 -3 13
    0 -3 13
    0 -3 13
    0 3 -13
    0 3 -13
    0 3 -13
    0 -2 13
    0 -2 13
    0 -2 13
    0 -2 13
    0 2 -13
    0 2 -13
    0 2 -13
    0 -1 13
    0 -1 13
    0 -1 13
    0 1 -13
    0 1 -13
    0 1 -13
    0 1 -13
    0 0 13
    0 0 13
    0 0 -13
    0 0 -13
    0 0 -13
    0 0 -13
    0 1 13
    0 1 13
    0 -1 -13
    0 -1 -13
    0 -1 -13
    0 2 13
    0 2 13
    0 -2 -13
    0 -2 -13
    0 -2 -13
    0 -2 -13
    0 3 13
    0 -3 -13
    0 -3 -13
    0 -3 -13
    0 -3 -13
    0 4 13
    0 -4 -13
    0 -4 -13
    0 -4 -13
    0 -4 -13
    0 5 13
    0 5 13
    0 -5 -13
    0 -5 -13
    0 -5 -13
    0 -5 -13
    0 -6 -13
    0 -6 -13
    0 -6 -13
    0 -7 -13
    0 -7 -13
    0 -7 -13
    0 -8 -13
    0 -8 -13
    0 -8 -13
    0 -9 -13
    0 -9 -13
    0 -9 -13
    1 -9 13
    1 -9 13
    1 -8 13
    1 -8 13
    1 -7 13
    1 -7 13
    1 -6 13
    1 -6 13
    1 -5 13
    1 -5 13
    1 -5 13
    1 -5 13
    -1 5 -13
    1 -4 13
    1 -4 13
    1 -4 13
    -1 4 -13
    -1 4 -13
    1 -3 13
    1 -3 13
    1 -3 13
    1 -3 13
    -1 3 -13
    -1 3 -13
    -1 3 -13
    1 -2 13
    1 -2 13
    1 -2 13
    1 -2 13
    -1 2 -13
    -1 2 -13
    -1 2 -13
    1 -1 13
    1 -1 13
    1 -1 13
    -1 1 -13
    -1 1 -13
    -1 1 -13
    -1 1 -13
    1 0 13
    1 0 13
    1 0 13
    -1 0 -13
    -1 0 -13
    -1 0 -13
    -1 0 -13
    1 1 13
    1 1 13
    1 1 13
    -1 -1 -13
    -1 -1 -13
    -1 -1 -13
    1 2 13
    -1 -2 -13
    -1 -2 -13
    -1 -2 -13
    -1 -2 -13
    1 3 13
    -1 -3 -13
    -1 -3 -13
    -1 -3 -13
    -1 -3 -13
    1 4 13
    -1 -4 -13
    -1 -4 -13
    -1 -4 -13
    -1 -4 -13
    1 5 13
    -1 -5 -13
    -1 -5 -13
    -1 -5 -13
    -1 -5 -13
    1 6 13
    -1 -6 -13
    -1 -6 -13
    -1 -6 -13
    -1 -6 -13
    -1 -7 -13
    -1 -7 -13
    -1 -7 -13
    -1 -8 -13
    -1 -8 -13
    -1 -8 -13
    -1 -9 -13
    -1 -9 -13
    -1 -9 -13
    2 -9 13
    2 -8 13
    2 -8 13
    2 -7 13
    2 -7 13
    2 -6 13
    2 -6 13
    2 -5 13
    2 -5 13
    2 -5 13
    2 -5 13
    2 -4 13
    2 -4 13
    2 -4 13
    2 -4 13
    -2 4 -13
    2 -3 13
    2 -3 13
    2 -3 13
    2 -3 13
    -2 3 -13
    2 -2 13
    2 -2 13
    2 -2 13
    2 -2 13
    -2 2 -13
    -2 2 -13
    -2 2 -13
    2 -1 13
    2 -1 13
    2 -1 13
    -2 1 -13
    -2 1 -13
    -2 1 -13
    2 0 13
    2 0 13
    2 0 13
    -2 0 -13
    -2 0 -13
    -2 0 -13
    2 1 13
    2 1 13
    2 1 13
    -2 -1 -13
    -2 -1 -13
    2 2 13
    2 2 13
    -2 -2 -13
    -2 -2 -13
    -2 -2 -13
    2 3 13
    2 3 13
    -2 -3 -13
    -2 -3 -13
    -2 -3 -13
    -2 -3 -13
    2 4 13
    2 4 13
    -2 -4 -13
    -2 -4 -13
    -2 -4 -13
    -2 -4 -13
    2 5 13
    2 5 13
    -2 -5 -13
    -2 -5 -13
    -2 -5 -13
    -2 -5 -13
    2 6 13
    2 6 13
    -2 -6 -13
    -2 -6 -13
    -2 -6 -13
    -2 -6 -13
    2 7 13
    2 7 13
    -2 -7 -13
    -2 -7 -13
    -2 -7 -13
    -2 -7 -13
    2 8 13
    -2 -8 -13
    -2 -8 -13
    2 9 13
    -2 -9 -13
    -2 -9 -13
    3 -9 13
    3 -8 13
    3 -8 13
    3 -7 13
    3 -7 13
    3 -6 13
    3 -6 13
    3 -5 13
    3 -5 13
    3 -5 13
    3 -4 13
    3 -4 13
    3 -4 13
    3 -4 13
    -3 4 -13
    3 -3 13
    3 -3 13
    3 -3 13
    3 -3 13
    -3 3 -13
    3 -2 13
    3 -2 13
    3 -2 13
    3 -2 13
    -3 2 -13
    3 -1 13
    3 -1 13
    3 -1 13
    3 -1 13
    -3 1 -13
    -3 1 -13
    -3 1 -13
    3 0 13
    3 0 13
    3 0 13
    -3 0 -13
    3 1 13
    3 1 13
    3 1 13
    -3 -1 -13
    3 2 13
    3 2 13
    -3 -2 -13
    -3 -2 -13
    3 3 13
    3 3 13
    -3 -3 -13
    -3 -3 -13
    -3 -3 -13
    3 4 13
    3 4 13
    -3 -4 -13
    -3 -4 -13
    -3 -4 -13
    3 5 13
    3 5 13
    -3 -5 -13
    -3 -5 -13
    -3 -5 -13
    -3 -5 -13
    3 6 13
    3 6 13
    -3 -6 -13
    -3 -6 -13
    -3 -6 -13
    -3 -6 -13
    3 7 13
    3 7 13
    -3 -7 -13
    -3 -7 -13
    3 8 13
    -3 -8 -13
    -3 -8 -13
    3 9 13
    -3 -9 -13
    4 -8 13
    4 -7 13
    4 -7 13
    4 -6 13
    4 -6 13
    4 -5 13
    4 -5 13
    4 -5 13
    4 -4 13
    4 -4 13
    4 -4 13
    4 -4 13
    -4 4 -13
    4 -3 13
    4 -3 13
    4 -3 13
    4 -3 13
    -4 3 -13
    4 -2 13
    4 -2 13
    4 -2 13
    4 -2 13
    -4 2 -13
    -4 2 -13
    4 -1 13
    4 -1 13
    4 -1 13
    -4 1 -13
    -4 1 -13
    -4 1 -13
    4 0 13
    4 0 13
    4 0 13
    -4 0 -13
    4 1 13
    4 1 13
    4 1 13
    -4 -1 -13
    4 2 13
    4 2 13
    4 2 13
    4 2 13
    -4 -2 -13
    4 3 13
    4 3 13
    -4 -3 -13
    4 4 13
    4 4 13
    -4 -4 -13
    -4 -4 -13
    4 5 13
    4 5 13
    -4 -5 -13
    -4 -5 -13
    4 6 13
    4 6 13
    -4 -6 -13
    -4 -6 -13
    -4 -6 -13
    4 7 13
    4 7 13
    -4 -7 -13
    4 8 13
    4 8 13
    -4 -8 -13
    5 -8 13
    5 -7 13
    5 -6 13
    5 -6 13
    5 -5 13
    5 -5 13
    5 -5 13
    5 -4 13
    5 -4 13
    5 -4 13
    5 -4 13
    -5 4 -13
    5 -3 13
    5 -3 13
    5 -3 13
    5 -3 13
    -5 3 -13
    -5 3 -13
    5 -2 13
    5 -2 13
    5 -2 13
    -5 2 -13
    5 -1 13
    5 -1 13
    5 -1 13
    -5 1 -13
    5 0 13
    5 0 13
    5 0 13
    -5 0 -13
    5 1 13
    5 1 13
    5 1 13
    -5 -1 -13
    5 2 13
    5 2 13
    5 2 13
    -5 -2 -13
    5 3 13
    5 3 13
    -5 -3 -13
    5 4 13
    5 4 13
    -5 -4 -13
    5 5 13
    5 5 13
    -5 -5 -13
    5 6 13
    5 6 13
    -5 -6 -13
    5 7 13
    5 7 13
    5 8 13
    5 8 13
    6 -6 13
    6 -5 13
    6 -5 13
    6 -4 13
    6 -4 13
    6 -3 13
    6 -3 13
    6 -3 13
    -6 3 -13
    6 -2 13
    6 -2 13
    6 -2 13
    -6 2 -13
    6 -1 13
    6 -1 13
    6 -1 13
    -6 1 -13
    6 0 13
    6 0 13
    6 0 13
    -6 0 -13
    6 1 13
    6 1 13
    6 1 13
    -6 -1 -13
    6 2 13
    6 2 13
    6 2 13
    -6 -2 -13
    6 3 13
    6 3 13
    6 3 13
    -6 -3 -13
    6 4 13
    6 4 13
    -6 -4 -13
    6 5 13
    6 5 13
    -6 -5 -13
    6 6 13
    6 6 13
    -6 -6 -13
    6 7 13
    6 7 13
    -6 -7 -13
    7 -5 13
    7 -5 13
    7 -4 13
    7 -4 13
    7 -3 13
    7 -3 13
    -7 3 -13
    7 -2 13
    7 -2 13
    -7 2 -13
    7 -1 13
    7 -1 13
    -7 1 -13
    7 0 13
    7 0 13
    -7 0 -13
    7 1 13
    7 1 13
    -7 -1 -13
    7 2 13
    7 2 13
    -7 -2 -13
    7 3 13
    7 3 13
    -7 -3 -13
    7 4 13
    7 4 13
    -7 -4 -13
    7 5 13
    7 5 13
    -7 -5 -13
    7 6 13
    7 6 13
    -7 -6 -13
    8 -4 13
    8 -4 13
    8 -3 13
    8 -3 13
    8 -2 13
    8 -2 13
    -8 2 -13
    8 -1 13
    8 -1 13
    -8 1 -13
    8 0 13
    8 0 13
    -8 0 -13
    8 1 13
    8 1 13
    -8 -1 -13
    8 2 13
    8 2 13
    -8 -2 -13
    8 3 13
    8 3 13
    -8 -3 -13
    8 4 13
    8 4 13
    -8 -4 -13
    9 -2 13
    9 -2 13
    -9 2 -13
    9 -1 13
    9 -1 13
    -9 1 -13
    9 0 13
    9 0 13
    -9 0 -13
    9 1 13
    9 1 13
    -9 -1 -13
    9 2 13
    9 2 13
    -9 -2 -13
    -10 -1 14
    10 1 -14
    -10 0 14
    10 0 -14
    10 0 -14
    10 -1 -14
    -9 -4 14
    9 4 -14
    -9 -3 14
    9 3 -14
    -9 -2 14
    9 2 -14
    9 2 -14
    -9 -1 14
    9 1 -14
    9 1 -14
    -9 0 14
    9 0 -14
    9 0 -14
    9 0 -14
    9 -1 -14
    9 -1 -14
    9 -2 -14
    9 -2 -14
    9 -3 -14
    9 -3 -14
    9 -4 -14
    9 -4 -14
    -8 -5 14
    8 5 -14
    -8 -4 14
    8 4 -14
    -8 -3 14
    8 3 -14
    8 3 -14
    -8 -2 14
    8 2 -14
    8 2 -14
    -8 -1 14
    8 1 -14
    8 1 -14
    -8 0 14
    8 0 -14
    8 0 -14
    -8 1 14
    8 -1 -14
    8 -1 -14
    8 -1 -14
    8 -2 -14
    8 -2 -14
    8 -3 -14
    8 -3 -14
    8 -4 -14
    8 -4 -14
    8 -5 -14
    8 -5 -14
    -7 -7 14
    7 7 -14
    -7 -6 14
    7 6 -14
    -7 -5 14
    7 5 -14
    -7 -4 14
    7 4 -14
    -7 -3 14
    7 3 -14
    7 3 -14
    -7 -2 14
    7 2 -14
    7 2 -14
    7 2 -14
    -7 -1 14
    7 1 -14
    7 1 -14
    -7 0 14
    7 0 -14
    7 0 -14
    -7 1 14
    7 -1 -14
    7 -1 -14
    -7 2 14
    7 -2 -14
    7 -2 -14
    -7 3 14
    7 -3 -14
    7 -3 -14
    7 -4 -14
    7 -4 -14
    7 -4 -14
    7 -5 -14
    7 -5 -14
    7 -5 -14
    7 -6 -14
    7 -6 -14
    7 -6 -14
    7 -7 -14
    7 -7 -14
    7 -7 -14
    -6 -7 14
    6 7 -14
    -6 -6 14
    6 6 -14
    -6 -5 14
    6 5 -14
    -6 -4 14
    6 4 -14
    -6 -3 14
    6 3 -14
    6 3 -14
    -6 -2 14
    6 2 -14
    6 2 -14
    6 2 -14
    -6 -1 14
    6 1 -14
    6 1 -14
    6 1 -14
    -6 0 14
    6 0 -14
    6 0 -14
    6 0 -14
    -6 1 14
    -6 1 14
    6 -1 -14
    6 -1 -14
    6 -1 -14
    -6 2 14
    -6 2 14
    6 -2 -14
    6 -2 -14
    6 -2 -14
    -6 3 14
    6 -3 -14
    6 -3 -14
    6 -3 -14
    -6 4 14
    6 -4 -14
    6 -4 -14
    6 -4 -14
    6 -5 -14
    6 -5 -14
    6 -5 -14
    6 -6 -14
    6 -6 -14
    6 -6 -14
    6 -7 -14
    6 -7 -14
    6 -7 -14
    5 8 -14
    -5 -7 14
    5 7 -14
    -5 -6 14
    5 6 -14
    -5 -5 14
    5 5 -14
    -5 -4 14
    5 4 -14
    -5 -3 14
    5 3 -14
    5 3 -14
    5 3 -14
    5 3 -14
    -5 -2 14
    5 2 -14
    5 2 -14
    5 2 -14
    5 2 -14
    -5 -1 14
    -5 -1 14
    -5 -1 14
    5 1 -14
    5 1 -14
    5 1 -14
    5 1 -14
    -5 0 14
    -5 0 14
    5 0 -14
    5 0 -14
    5 0 -14
    5 0 -14
    -5 1 14
    -5 1 14
    5 -1 -14
    5 -1 -14
    5 -1 -14
    5 -1 -14
    -5 2 14
    -5 2 14
    5 -2 -14
    5 -2 -14
    5 -2 -14
    5 -2 -14
    -5 3 14
    5 -3 -14
    5 -3 -14
    5 -3 -14
    -5 4 14
    5 -4 -14
    5 -4 -14
    5 -4 -14
    5 -5 -14
    5 -5 -14
    5 -5 -14
    5 -6 -14
    5 -6 -14
    5 -6 -14
    5 -7 -14
    5 -7 -14
    5 -7 -14
    5 -8 -14
    5 -8 -14
    5 -8 -14
    4 8 -14
    -4 -7 14
    4 7 -14
    -4 -6 14
    4 6 -14
    -4 -5 14
    4 5 -14
    -4 -4 14
    4 4 -14
    4 4 -14
    4 4 -14
    -4 -3 14
    -4 -3 14
    4 3 -14
    4 3 -14
    4 3 -14
    4 3 -14
    -4 -2 14
    -4 -2 14
    4 2 -14
    4 2 -14
    4 2 -14
    4 2 -14
    4 2 -14
    -4 -1 14
    -4 -1 14
    -4 -1 14
    -4 -1 14
    4 1 -14
    4 1 -14
    4 1 -14
    4 1 -14
    4 1 -14
    -4 0 14
    -4 0 14
    4 0 -14
    4 0 -14
    4 0 -14
    4 0 -14
    -4 1 14
    -4 1 14
    4 -1 -14
    4 -1 -14
    4 -1 -14
    4 -1 -14
    -4 2 14
    -4 2 14
    -4 2 14
    4 -2 -14
    4 -2 -14
    4 -2 -14
    4 -2 -14
    -4 3 14
    -4 3 14
    -4 3 14
    4 -3 -14
    4 -3 -14
    4 -3 -14
    4 -3 -14
    -4 4 14
    4 -4 -14
    4 -4 -14
    4 -4 -14
    -4 5 14
    4 -5 -14
    4 -5 -14
    4 -5 -14
    4 -6 -14
    4 -6 -14
    4 -6 -14
    4 -7 -14
    4 -7 -14
    4 -7 -14
    4 -8 -14
    4 -8 -14
    4 -8 -14
    -3 -9 14
    3 9 -14
    -3 -8 14
    3 8 -14
    -3 -7 14
    3 7 -14
    -3 -6 14
    -3 -6 14
    3 6 -14
    -3 -5 14
    -3 -5 14
    3 5 -14
    -3 -4 14
    -3 -4 14
    3 4 -14
    3 4 -14
    -3 -3 14
    -3 -3 14
    3 3 -14
    3 3 -14
    3 3 -14
    3 3 -14
    -3 -2 14
    -3 -2 14
    -3 -2 14
    -3 -2 14
    3 2 -14
    3 2 -14
    3 2 -14
    3 2 -14
    3 2 -14
    -3 -1 14
    -3 -1 14
    -3 -1 14
    3 1 -14
    3 1 -14
    3 1 -14
    3 1 -14
    3 1 -14
    -3 0 14
    -3 0 14
    -3 0 14
    -3 0 14
    3 0 -14
    3 0 -14
    3 0 -14
    3 0 -14
    3 0 -14
    -3 1 14
    -3 1 14
    -3 1 14
    -3 1 14
    3 -1 -14
    3 -1 -14
    3 -1 -14
    3 -1 -14
    3 -1 -14
    -3 2 14
    -3 2 14
    -3 2 14
    -3 2 14
    3 -2 -14
    3 -2 -14
    3 -2 -14
    3 -2 -14
    -3 3 14
    -3 3 14
    -3 3 14
    3 -3 -14
    3 -3 -14
    3 -3 -14
    -3 4 14
    -3 4 14
    3 -4 -14
    3 -4 -14
    3 -4 -14
    -3 5 14
    3 -5 -14
    3 -5 -14
    3 -5 -14
    -3 6 14
    3 -6 -14
    3 -6 -14
    3 -6 -14
    3 -7 -14
    3 -7 -14
    3 -7 -14
    3 -8 -14
    3 -8 -14
    3 -8 -14
    3 -9 -14
    3 -9 -14
    3 -9 -14
    -2 -9 14
    2 9 -14
    -2 -8 14
    -2 -8 14
    2 8 -14
    -2 -7 14
    -2 -7 14
    2 7 -14
    -2 -6 14
    -2 -6 14
    2 6 -14
    -2 -5 14
    -2 -5 14
    2 5 -14
    2 5 -14
    -2 -4 14
    -2 -4 14
    2 4 -14
    2 4 -14
    -2 -3 14
    -2 -3 14
    2 3 -14
    2 3 -14
    2 3 -14
    -2 -2 14
    -2 -2 14
    -2 -2 14
    2 2 -14
    2 2 -14
    2 2 -14
    2 2 -14
    -2 -1 14
    -2 -1 14
    -2 -1 14
    -2 -1 14
    2 1 -14
    2 1 -14
    2 1 -14
    2 1 -14
    -2 0 14
    -2 0 14
    -2 0 14
    -2 0 14
    2 0 -14
    2 0 -14
    2 0 -14
    2 0 -14
    -2 1 14
    -2 1 14
    -2 1 14
    -2 1 14
    2 -1 -14
    2 -1 -14
    2 -1 -14
    2 -1 -14
    -2 2 14
    -2 2 14
    -2 2 14
    -2 2 14
    2 -2 -14
    2 -2 -14
    2 -2 -14
    -2 3 14
    -2 3 14
    -2 3 14
    2 -3 -14
    2 -3 -14
    2 -3 -14
    -2 4 14
    -2 4 14
    2 -4 -14
    2 -4 -14
    2 -4 -14
    2 -5 -14
    2 -5 -14
    2 -5 -14
    2 -6 -14
    2 -6 -14
    2 -6 -14
    2 -7 -14
    2 -7 -14
    2 -7 -14
    2 -8 -14
    2 -8 -14
    2 -8 -14
    2 -9 -14
    2 -9 -14
    2 -9 -14
    -1 -9 14
    -1 -9 14
    1 9 -14
    -1 -8 14
    -1 -8 14
    1 8 -14
    -1 -7 14
    -1 -7 14
    1 7 -14
    -1 -6 14
    -1 -6 14
    1 6 -14
    -1 -5 14
    -1 -5 14
    1 5 -14
    1 5 -14
    -1 -4 14
    -1 -4 14
    1 4 -14
    1 4 -14
    1 4 -14
    -1 -3 14
    -1 -3 14
    1 3 -14
    1 3 -14
    1 3 -14
    -1 -2 14
    -1 -2 14
    -1 -2 14
    -1 -2 14
    -1 -2 14
    1 2 -14
    1 2 -14
    1 2 -14
    1 2 -14
    -1 -1 14
    -1 -1 14
    -1 -1 14
    1 1 -14
    1 1 -14
    1 1 -14
    1 1 -14
    -1 0 14
    -1 0 14
    -1 0 14
    1 0 -14
    1 0 -14
    1 0 -14
    1 0 -14
    -1 1 14
    -1 1 14
    -1 1 14
    1 -1 -14
    1 -1 -14
    1 -1 -14
    1 -1 -14
    -1 2 14
    -1 2 14
    -1 2 14
    -1 2 14
    1 -2 -14
    1 -2 -14
    1 -2 -14
    -1 3 14
    -1 3 14
    -1 3 14
    1 -3 -14
    1 -3 -14
    1 -3 -14
    1 -3 -14
    -1 4 14
    -1 4 14
    1 -4 -14
    1 -4 -14
    1 -4 -14
    1 -4 -14
    -1 5 14
    1 -5 -14
    1 -5 -14
    1 -5 -14
    1 -6 -14
    1 -6 -14
    1 -6 -14
    1 -7 -14
    1 -7 -14
    1 -7 -14
    1 -8 -14
    1 -8 -14
    1 -8 -14
    1 -9 -14
    1 -9 -14
    1 -9 -14
    0 -9 14
    0 -9 14
    0 9 -14
    0 -8 14
    0 -8 14
    0 8 -14
    0 -7 14
    0 -7 14
    0 7 -14
    0 -6 14
    0 -6 14
    0 6 -14
    0 -5 14
    0 -5 14
    0 5 -14
    0 5 -14
    0 -4 14
    0 -4 14
    0 4 -14
    0 4 -14
    0 4 -14
    0 -3 14
    0 -3 14
    0 -3 14
    0 -3 14
    0 -3 14
    0 3 -14
    0 3 -14
    0 3 -14
    0 -2 14
    0 -2 14
    0 -2 14
    0 2 -14
    0 2 -14
    0 2 -14
    0 2 -14
    0 -1 14
    0 -1 14
    0 -1 14
    0 1 -14
    0 1 -14
    0 1 -14
    0 1 -14
    0 0 14
    0 0 14
    0 0 -14
    0 0 -14
    0 0 -14
    0 0 -14
    0 1 14
    0 1 14
    0 -1 -14
    0 -1 -14
    0 -1 -14
    0 2 14
    0 2 14
    0 -2 -14
    0 -2 -14
    0 -2 -14
    0 3 14
    0 -3 -14
    0 -3 -14
    0 -3 -14
    0 -3 -14
    0 4 14
    0 -4 -14
    0 -4 -14
    0 -4 -14
    0 -4 -14
    0 5 14
    0 5 14
    0 -5 -14
    0 -5 -14
    0 -5 -14
    0 -5 -14
    0 -6 -14
    0 -6 -14
    0 -6 -14
    0 -7 -14
    0 -7 -14
    0 -7 -14
    0 -8 -14
    0 -8 -14
    0 -8 -14
    0 -9 -14
    0 -9 -14
    0 -9 -14
    1 -9 14
    1 -9 14
    1 -8 14
    1 -8 14
    1 -7 14
    1 -7 14
    1 -6 14
    1 -6 14
    1 -5 14
    1 -5 14
    1 -5 14
    1 -4 14
    1 -4 14
    1 -4 14
    1 -4 14
    -1 4 -14
    -1 4 -14
    1 -3 14
    1 -3 14
    1 -3 14
    1 -3 14
    -1 3 -14
    -1 3 -14
    -1 3 -14
    1 -2 14
    1 -2 14
    1 -2 14
    1 -2 14
    -1 2 -14
    -1 2 -14
    -1 2 -14
    1 -1 14
    1 -1 14
    1 -1 14
    -1 1 -14
    -1 1 -14
    -1 1 -14
    -1 1 -14
    1 0 14
    1 0 14
    1 0 14
    -1 0 -14
    -1 0 -14
    -1 0 -14
    -1 0 -14
    1 1 14
    1 1 14
    1 1 14
    -1 -1 -14
    -1 -1 -14
    -1 -1 -14
    -1 -1 -14
    1 2 14
    1 2 14
    -1 -2 -14
    -1 -2 -14
    -1 -2 -14
    -1 -2 -14
    1 3 14
    -1 -3 -14
    -1 -3 -14
    -1 -3 -14
    -1 -3 -14
    1 4 14
    -1 -4 -14
    -1 -4 -14
    -1 -4 -14
    -1 -4 -14
    1 5 14
    -1 -5 -14
    -1 -5 -14
    -1 -5 -14
    -1 -5 -14
    1 6 14
    -1 -6 -14
    -1 -6 -14
    -1 -6 -14
    -1 -6 -14
    -1 -7 -14
    -1 -7 -14
    -1 -7 -14
    -1 -8 -14
    -1 -8 -14
    -1 -8 -14
    -1 -9 -14
    -1 -9 -14
    -1 -9 -14
    2 -9 14
    2 -8 14
    2 -8 14
    2 -7 14
    2 -7 14
    2 -6 14
    2 -6 14
    2 -5 14
    2 -5 14
    2 -5 14
    2 -4 14
    2 -4 14
    2 -4 14
    2 -4 14
    -2 4 -14
    2 -3 14
    2 -3 14
    2 -3 14
    2 -3 14
    -2 3 -14
    2 -2 14
    2 -2 14
    2 -2 14
    2 -2 14
    -2 2 -14
    -2 2 -14
    2 -1 14
    2 -1 14
    2 -1 14
    -2 1 -14
    -2 1 -14
    -2 1 -14
    2 0 14
    2 0 14
    2 0 14
    -2 0 -14
    -2 0 -14
    2 1 14
    2 1 14
    2 1 14
    -2 -1 -14
    -2 -1 -14
    2 2 14
    2 2 14
    2 2 14
    -2 -2 -14
    -2 -2 -14
    -2 -2 -14
    2 3 14
    2 3 14
    -2 -3 -14
    -2 -3 -14
    -2 -3 -14
    -2 -3 -14
    2 4 14
    2 4 14
    -2 -4 -14
    -2 -4 -14
    -2 -4 -14
    -2 -4 -14
    2 5 14
    2 5 14
    -2 -5 -14
    -2 -5 -14
    -2 -5 -14
    -2 -5 -14
    2 6 14
    2 6 14
    -2 -6 -14
    -2 -6 -14
    -2 -6 -14
    -2 -6 -14
    2 7 14
    2 7 14
    -2 -7 -14
    -2 -7 -14
    -2 -7 -14
    2 8 14
    -2 -8 -14
    -2 -8 -14
    -2 -8 -14
    2 9 14
    -2 -9 -14
    -2 -9 -14
    3 -8 14
    3 -8 14
    3 -7 14
    3 -7 14
    3 -6 14
    3 -6 14
    3 -5 14
    3 -5 14
    3 -5 14
    3 -4 14
    3 -4 14
    3 -4 14
    3 -4 14
    -3 4 -14
    3 -3 14
    3 -3 14
    3 -3 14
    3 -3 14
    -3 3 -14
    3 -2 14
    3 -2 14
    3 -2 14
    3 -2 14
    -3 2 -14
    3 -1 14
    3 -1 14
    3 -1 14
    -3 1 -14
    -3 1 -14
    -3 1 -14
    3 0 14
    3 0 14
    3 0 14
    -3 0 -14
    3 1 14
    3 1 14
    3 1 14
    -3 -1 -14
    -3 -1 -14
    3 2 14
    3 2 14
    3 2 14
    3 2 14
    -3 -2 -14
    -3 -2 -14
    3 3 14
    3 3 14
    -3 -3 -14
    -3 -3 -14
    -3 -3 -14
    3 4 14
    3 4 14
    -3 -4 -14
    -3 -4 -14
    -3 -4 -14
    3 5 14
    3 5 14
    -3 -5 -14
    -3 -5 -14
    -3 -5 -14
    -3 -5 -14
    3 6 14
    3 6 14
    -3 -6 -14
    -3 -6 -14
    -3 -6 -14
    -3 -6 -14
    3 7 14
    3 7 14
    -3 -7 -14
    -3 -7 -14
    3 8 14
    -3 -8 -14
    4 -8 14
    4 -7 14
    4 -7 14
    4 -6 14
    4 -6 14
    4 -5 14
    4 -5 14
    4 -5 14
    4 -4 14
    4 -4 14
    4 -4 14
    4 -4 14
    4 -3 14
    4 -3 14
    4 -3 14
    4 -3 14
    -4 3 -14
    4 -2 14
    4 -2 14
    4 -2 14
    4 -2 14
    -4 2 -14
    -4 2 -14
    4 -1 14
    4 -1 14
    4 -1 14
    -4 1 -14
    -4 1 -14
    -4 1 -14
    4 0 14
    4 0 14
    4 0 14
    -4 0 -14
    4 1 14
    4 1 14
    4 1 14
    -4 -1 -14
    4 2 14
    4 2 14
    4 2 14
    4 2 14
    -4 -2 -14
    4 3 14
    4 3 14
    -4 -3 -14
    -4 -3 -14
    4 4 14
    4 4 14
    -4 -4 -14
    -4 -4 -14
    4 5 14
    4 5 14
    -4 -5 -14
    -4 -5 -14
    4 6 14
    4 6 14
    -4 -6 -14
    -4 -6 -14
    4 7 14
    4 7 14
    -4 -7 -14
    4 8 14
    4 8 14
    -4 -8 -14
    5 -7 14
    5 -6 14
    5 -6 14
    5 -5 14
    5 -5 14
    5 -5 14
    5 -4 14
    5 -4 14
    5 -4 14
    5 -4 14
    -5 4 -14
    5 -3 14
    5 -3 14
    5 -3 14
    -5 3 -14
    -5 3 -14
    5 -2 14
    5 -2 14
    5 -2 14
    -5 2 -14
    5 -1 14
    5 -1 14
    5 -1 14
    -5 1 -14
    5 0 14
    5 0 14
    5 0 14
    -5 0 -14
    5 1 14
    5 1 14
    5 1 14
    -5 -1 -14
    5 2 14
    5 2 14
    5 2 14
    -5 -2 -14
    5 3 14
    5 3 14
    5 3 14
    -5 -3 -14
    5 4 14
    5 4 14
    -5 -4 -14
    5 5 14
    5 5 14
    -5 -5 -14
    5 6 14
    5 6 14
    -5 -6 -14
    5 7 14
    5 7 14
    6 -6 14
    6 -5 14
    6 -5 14
    6 -4 14
    6 -4 14
    6 -3 14
    6 -3 14
    6 -3 14
    -6 3 -14
    6 -2 14
    6 -2 14
    6 -2 14
    -6 2 -14
    6 -1 14
    6 -1 14
    6 -1 14
    -6 1 -14
    6 0 14
    6 0 14
    6 0 14
    -6 0 -14
    6 1 14
    6 1 14
    6 1 14
    -6 -1 -14
    6 2 14
    6 2 14
    6 2 14
    -6 -2 -14
    6 3 14
    6 3 14
    6 3 14
    -6 -3 -14
    6 4 14
    6 4 14
    -6 -4 -14
    6 5 14
    6 5 14
    -6 -5 -14
    6 6 14
    6 6 14
    -6 -6 -14
    6 7 14
    6 7 14
    -6 -7 -14
    7 -5 14
    7 -5 14
    7 -4 14
    7 -4 14
    7 -3 14
    7 -3 14
    7 -2 14
    7 -2 14
    -7 2 -14
    7 -1 14
    7 -1 14
    -7 1 -14
    7 0 14
    7 0 14
    -7 0 -14
    7 1 14
    7 1 14
    -7 -1 -14
    7 2 14
    7 2 14
    -7 -2 -14
    7 3 14
    7 3 14
    -7 -3 -14
    7 4 14
    7 4 14
    -7 -4 -14
    7 5 14
    7 5 14
    -7 -5 -14
    8 -4 14
    8 -4 14
    8 -3 14
    8 -3 14
    8 -2 14
    8 -2 14
    -8 2 -14
    8 -1 14
    8 -1 14
    -8 1 -14
    8 0 14
    8 0 14
    -8 0 -14
    8 1 14
    8 1 14
    -8 -1 -14
    8 2 14
    8 2 14
    -8 -2 -14
    8 3 14
    8 3 14
    -8 -3 -14
    8 4 14
    8 4 14
    -8 -4 -14
    9 -1 14
    9 -1 14
    -9 1 -14
    9 0 14
    9 0 14
    -9 0 -14
    9 1 14
    9 1 14
    -9 -1 -14
    -9 -4 15
    9 4 -15
    -9 -3 15
    9 3 -15
    -9 -2 15
    9 2 -15
    9 2 -15
    -9 -1 15
    9 1 -15
    9 1 -15
    -9 0 15
    9 0 -15
    9 0 -15
    9 0 -15
    9 -1 -15
    9 -1 -15
    9 -2 -15
    9 -2 -15
    9 -3 -15
    9 -3 -15
    9 -4 -15
    9 -4 -15
    -8 -5 15
    8 5 -15
    -8 -4 15
    8 4 -15
    -8 -3 15
    8 3 -15
    8 3 -15
    -8 -2 15
    8 2 -15
    8 2 -15
    -8 -1 15
    8 1 -15
    8 1 -15
    -8 0 15
    8 0 -15
    8 0 -15
    -8 1 15
    8 -1 -15
    8 -1 -15
    8 -2 -15
    8 -2 -15
    8 -3 -15
    8 -3 -15
    8 -4 -15
    8 -4 -15
    8 -5 -15
    8 -5 -15
    -7 -6 15
    7 6 -15
    -7 -5 15
    7 5 -15
    -7 -4 15
    7 4 -15
    -7 -3 15
    7 3 -15
    7 3 -15
    -7 -2 15
    7 2 -15
    7 2 -15
    7 2 -15
    -7 -1 15
    7 1 -15
    7 1 -15
    -7 0 15
    7 0 -15
    7 0 -15
    -7 1 15
    7 -1 -15
    7 -1 -15
    -7 2 15
    7 -2 -15
    7 -2 -15
    -7 3 15
    7 -3 -15
    7 -3 -15
    7 -4 -15
    7 -4 -15
    7 -4 -15
    7 -5 -15
    7 -5 -15
    7 -5 -15
    7 -6 -15
    7 -6 -15
    7 -6 -15
    -6 -7 15
    6 7 -15
    -6 -6 15
    6 6 -15
    -6 -5 15
    6 5 -15
    -6 -4 15
    6 4 -15
    -6 -3 15
    6 3 -15
    6 3 -15
    -6 -2 15
    6 2 -15
    6 2 -15
    6 2 -15
    -6 -1 15
    -6 -1 15
    6 1 -15
    6 1 -15
    6 1 -15
    -6 0 15
    6 0 -15
    6 0 -15
    6 0 -15
    -6 1 15
    -6 1 15
    6 -1 -15
    6 -1 -15
    6 -1 -15
    -6 2 15
    -6 2 15
    6 -2 -15
    6 -2 -15
    6 -2 -15
    -6 3 15
    6 -3 -15
    6 -3 -15
    6 -3 -15
    -6 4 15
    6 -4 -15
    6 -4 -15
    6 -4 -15
    6 -5 -15
    6 -5 -15
    6 -5 -15
    6 -6 -15
    6 -6 -15
    6 -6 -15
    6 -7 -15
    6 -7 -15
    6 -7 -15
    5 8 -15
    -5 -7 15
    5 7 -15
    -5 -6 15
    5 6 -15
    -5 -5 15
    5 5 -15
    -5 -4 15
    5 4 -15
    -5 -3 15
    5 3 -15
    5 3 -15
    5 3 -15
    5 3 -15
    -5 -2 15
    5 2 -15
    5 2 -15
    5 2 -15
    -5 -1 15
    -5 -1 15
    5 1 -15
    5 1 -15
    5 1 -15
    -5 0 15
    -5 0 15
    5 0 -15
    5 0 -15
    5 0 -15
    5 0 -15
    -5 1 15
    -5 1 15
    5 -1 -15
    5 -1 -15
    5 -1 -15
    5 -1 -15
    -5 2 15
    -5 2 15
    5 -2 -15
    5 -2 -15
    5 -2 -15
    5 -2 -15
    -5 3 15
    5 -3 -15
    5 -3 -15
    5 -3 -15
    -5 4 15
    5 -4 -15
    5 -4 -15
    5 -4 -15
    5 -5 -15
    5 -5 -15
    5 -5 -15
    5 -6 -15
    5 -6 -15
    5 -6 -15
    5 -7 -15
    5 -7 -15
    5 -7 -15
    5 -8 -15
    5 -8 -15
    5 -8 -15
    4 8 -15
    -4 -7 15
    4 7 -15
    -4 -6 15
    4 6 -15
    -4 -5 15
    4 5 -15
    -4 -4 15
    -4 -4 15
    4 4 -15
    4 4 -15
    -4 -3 15
    -4 -3 15
    4 3 -15
    4 3 -15
    4 3 -15
    4 3 -15
    -4 -2 15
    -4 -2 15
    4 2 -15
    4 2 -15
    4 2 -15
    4 2 -15
    4 2 -15
    -4 -1 15
    -4 -1 15
    -4 -1 15
    4 1 -15
    4 1 -15
    4 1 -15
    4 1 -15
    -4 0 15
    -4 0 15
    -4 0 15
    4 0 -15
    4 0 -15
    4 0 -15
    4 0 -15
    -4 1 15
    -4 1 15
    4 -1 -15
    4 -1 -15
    4 -1 -15
    4 -1 -15
    -4 2 15
    -4 2 15
    -4 2 15
    4 -2 -15
    4 -2 -15
    4 -2 -15
    4 -2 -15
    -4 3 15
    -4 3 15
    4 -3 -15
    4 -3 -15
    4 -3 -15
    4 -3 -15
    -4 4 15
    4 -4 -15
    4 -4 -15
    4 -4 -15
    -4 5 15
    4 -5 -15
    4 -5 -15
    4 -5 -15
    4 -6 -15
    4 -6 -15
    4 -6 -15
    4 -7 -15
    4 -7 -15
    4 -7 -15
    4 -8 -15
    4 -8 -15
    4 -8 -15
    -3 -9 15
    3 9 -15
    -3 -8 15
    3 8 -15
    3 7 -15
    -3 -6 15
    -3 -6 15
    3 6 -15
    -3 -5 15
    -3 -5 15
    3 5 -15
    -3 -4 15
    -3 -4 15
    3 4 -15
    3 4 -15
    -3 -3 15
    -3 -3 15
    3 3 -15
    3 3 -15
    3 3 -15
    -3 -2 15
    -3 -2 15
    -3 -2 15
    -3 -2 15
    3 2 -15
    3 2 -15
    3 2 -15
    3 2 -15
    -3 -1 15
    -3 -1 15
    -3 -1 15
    3 1 -15
    3 1 -15
    3 1 -15
    3 1 -15
    3 1 -15
    -3 0 15
    -3 0 15
    -3 0 15
    -3 0 15
    3 0 -15
    3 0 -15
    3 0 -15
    3 0 -15
    3 0 -15
    -3 1 15
    -3 1 15
    -3 1 15
    -3 1 15
    3 -1 -15
    3 -1 -15
    3 -1 -15
    3 -1 -15
    3 -1 -15
    -3 2 15
    -3 2 15
    -3 2 15
    -3 2 15
    3 -2 -15
    3 -2 -15
    3 -2 -15
    -3 3 15
    -3 3 15
    -3 3 15
    3 -3 -15
    3 -3 -15
    3 -3 -15
    -3 4 15
    -3 4 15
    3 -4 -15
    3 -4 -15
    3 -4 -15
    -3 5 15
    3 -5 -15
    3 -5 -15
    3 -5 -15
    -3 6 15
    3 -6 -15
    3 -6 -15
    3 -6 -15
    3 -7 -15
    3 -7 -15
    3 -7 -15
    3 -8 -15
    3 -8 -15
    3 -8 -15
    3 -9 -15
    3 -9 -15
    3 -9 -15
    -2 -9 15
    2 9 -15
    -2 -8 15
    -2 -8 15
    2 8 -15
    -2 -7 15
    -2 -7 15
    2 7 -15
    -2 -6 15
    -2 -6 15
    2 6 -15
    -2 -5 15
    2 5 -15
    2 5 -15
    -2 -4 15
    -2 -4 15
    2 4 -15
    2 4 -15
    -2 -3 15
    -2 -3 15
    2 3 -15
    2 3 -15
    2 3 -15
    -2 -2 15
    -2 -2 15
    -2 -2 15
    -2 -2 15
    2 2 -15
    2 2 -15
    2 2 -15
    2 2 -15
    -2 -1 15
    -2 -1 15
    -2 -1 15
    -2 -1 15
    2 1 -15
    2 1 -15
    2 1 -15
    2 1 -15
    -2 0 15
    -2 0 15
    -2 0 15
    -2 0 15
    2 0 -15
    2 0 -15
    2 0 -15
    2 0 -15
    -2 1 15
    -2 1 15
    -2 1 15
    -2 1 15
    2 -1 -15
    2 -1 -15
    2 -1 -15
    2 -1 -15
    -2 2 15
    -2 2 15
    -2 2 15
    -2 2 15
    2 -2 -15
    2 -2 -15
    2 -2 -15
    -2 3 15
    -2 3 15
    -2 3 15
    2 -3 -15
    2 -3 -15
    2 -3 -15
    -2 4 15
    -2 4 15
    2 -4 -15
    2 -4 -15
    2 -4 -15
    -2 5 15
    2 -5 -15
    2 -5 -15
    2 -5 -15
    2 -6 -15
    2 -6 -15
    2 -6 -15
    2 -7 -15
    2 -7 -15
    2 -7 -15
    2 -8 -15
    2 -8 -15
    2 -8 -15
    2 -9 -15
    2 -9 -15
    2 -9 -15
    -1 -9 15
    -1 -9 15
    1 9 -15
    -1 -8 15
    -1 -8 15
    1 8 -15
    -1 -7 15
    -1 -7 15
    1 7 -15
    -1 -6 15
    -1 -6 15
    1 6 -15
    -1 -5 15
    -1 -5 15
    1 5 -15
    1 5 -15
    -1 -4 15
    -1 -4 15
    1 4 -15
    1 4 -15
    -1 -3 15
    -1 -3 15
    1 3 -15
    1 3 -15
    1 3 -15
    -1 -2 15
    -1 -2 15
    -1 -2 15
    -1 -2 15
    1 2 -15
    1 2 -15
    1 2 -15
    1 2 -15
    -1 -1 15
    -1 -1 15
    -1 -1 15
    1 1 -15
    1 1 -15
    1 1 -15
    1 1 -15
    -1 0 15
    -1 0 15
    -1 0 15
    1 0 -15
    1 0 -15
    1 0 -15
    1 0 -15
    -1 1 15
    -1 1 15
    -1 1 15
    1 -1 -15
    1 -1 -15
    1 -1 -15
    1 -1 -15
    -1 2 15
    -1 2 15
    -1 2 15
    -1 2 15
    1 -2 -15
    1 -2 -15
    1 -2 -15
    -1 3 15
    -1 3 15
    -1 3 15
    1 -3 -15
    1 -3 -15
    1 -3 -15
    -1 4 15
    -1 4 15
    -1 4 15
    1 -4 -15
    1 -4 -15
    1 -4 -15
    1 -4 -15
    1 -5 -15
    1 -5 -15
    1 -5 -15
    1 -6 -15
    1 -6 -15
    1 -6 -15
    1 -7 -15
    1 -7 -15
    1 -7 -15
    1 -8 -15
    1 -8 -15
    1 -8 -15
    1 -9 -15
    1 -9 -15
    1 -9 -15
    0 -9 15
    0 -9 15
    0 9 -15
    0 -8 15
    0 -8 15
    0 8 -15
    0 -7 15
    0 -7 15
    0 7 -15
    0 -6 15
    0 -6 15
    0 6 -15
    0 -5 15
    0 -5 15
    0 5 -15
    0 5 -15
    0 -4 15
    0 -4 15
    0 4 -15
    0 4 -15
    0 4 -15
    0 -3 15
    0 -3 15
    0 -3 15
    0 -3 15
    0 -3 15
    0 3 -15
    0 3 -15
    0 3 -15
    0 -2 15
    0 -2 15
    0 -2 15
    0 2 -15
    0 2 -15
    0 2 -15
    0 2 -15
    0 -1 15
    0 -1 15
    0 -1 15
    0 1 -15
    0 1 -15
    0 1 -15
    0 1 -15
    0 0 15
    0 0 15
    0 0 -15
    0 0 -15
    0 0 -15
    0 0 -15
    0 1 15
    0 1 15
    0 -1 -15
    0 -1 -15
    0 -1 -15
    0 2 15
    0 2 15
    0 -2 -15
    0 -2 -15
    0 -2 -15
    0 -2 -15
    0 3 15
    0 3 15
    0 -3 -15
    0 -3 -15
    0 -3 -15
    0 -3 -15
    0 4 15
    0 -4 -15
    0 -4 -15
    0 -4 -15
    0 -4 -15
    0 5 15
    0 -5 -15
    0 -5 -15
    0 -5 -15
    0 -6 -15
    0 -6 -15
    0 -6 -15
    0 -7 -15
    0 -7 -15
    0 -7 -15
    0 -8 -15
    0 -8 -15
    0 -8 -15
    0 -9 -15
    0 -9 -15
    0 -9 -15
    1 -9 15
    1 -9 15
    -1 9 -15
    1 -8 15
    1 -8 15
    -1 8 -15
    1 -7 15
    1 -7 15
    -1 7 -15
    1 -6 15
    1 -6 15
    -1 6 -15
    1 -5 15
    1 -5 15
    -1 5 -15
    1 -4 15
    1 -4 15
    1 -4 15
    1 -4 15
    -1 4 -15
    -1 4 -15
    1 -3 15
    1 -3 15
    1 -3 15
    1 -3 15
    -1 3 -15
    -1 3 -15
    1 -2 15
    1 -2 15
    1 -2 15
    -1 2 -15
    -1 2 -15
    -1 2 -15
    1 -1 15
    1 -1 15
    1 -1 15
    -1 1 -15
    -1 1 -15
    -1 1 -15
    -1 1 -15
    1 0 15
    1 0 15
    1 0 15
    -1 0 -15
    -1 0 -15
    -1 0 -15
    -1 0 -15
    1 1 15
    1 1 15
    1 1 15
    -1 -1 -15
    -1 -1 -15
    -1 -1 -15
    1 2 15
    1 2 15
    -1 -2 -15
    -1 -2 -15
    -1 -2 -15
    -1 -2 -15
    1 3 15
    -1 -3 -15
    -1 -3 -15
    -1 -3 -15
    -1 -3 -15
    1 4 15
    -1 -4 -15
    -1 -4 -15
    -1 -4 -15
    -1 -4 -15
    1 5 15
    -1 -5 -15
    -1 -5 -15
    -1 -5 -15
    -1 -5 -15
    1 6 15
    -1 -6 -15
    -1 -6 -15
    -1 -6 -15
    -1 -7 -15
    -1 -7 -15
    -1 -7 -15
    -1 -8 -15
    -1 -8 -15
    -1 -8 -15
    -1 -9 -15
    -1 -9 -15
    -1 -9 -15
    2 -9 15
    2 -8 15
    2 -8 15
    2 -7 15
    2 -7 15
    2 -6 15
    2 -6 15
    2 -5 15
    2 -5 15
    2 -4 15
    2 -4 15
    2 -4 15
    2 -4 15
    -2 4 -15
    2 -3 15
    2 -3 15
    2 -3 15
    2 -3 15
    -2 3 -15
    -2 3 -15
    2 -2 15
    2 -2 15
    2 -2 15
    2 -2 15
    -2 2 -15
    -2 2 -15
    2 -1 15
    2 -1 15
    2 -1 15
    -2 1 -15
    -2 1 -15
    -2 1 -15
    2 0 15
    2 0 15
    2 0 15
    -2 0 -15
    -2 0 -15
    2 1 15
    2 1 15
    2 1 15
    -2 -1 -15
    -2 -1 -15
    2 2 15
    2 2 15
    2 2 15
    -2 -2 -15
    -2 -2 -15
    -2 -2 -15
    2 3 15
    2 3 15
    -2 -3 -15
    -2 -3 -15
    -2 -3 -15
    -2 -3 -15
    2 4 15
    2 4 15
    -2 -4 -15
    -2 -4 -15
    -2 -4 -15
    -2 -4 -15
    2 5 15
    2 5 15
    -2 -5 -15
    -2 -5 -15
    -2 -5 -15
    -2 -5 -15
    2 6 15
    2 6 15
    -2 -6 -15
    -2 -6 -15
    -2 -6 -15
    2 7 15
    -2 -7 -15
    -2 -7 -15
    -2 -7 -15
    2 8 15
    -2 -8 -15
    -2 -8 -15
    -2 -8 -15
    2 9 15
    -2 -9 -15
    -2 -9 -15
    3 -8 15
    3 -8 15
    3 -7 15
    3 -7 15
    3 -6 15
    3 -6 15
    3 -5 15
    3 -5 15
    3 -5 15
    3 -4 15
    3 -4 15
    3 -4 15
    3 -4 15
    -3 4 -15
    3 -3 15
    3 -3 15
    3 -3 15
    3 -3 15
    -3 3 -15
    3 -2 15
    3 -2 15
    3 -2 15
    3 -2 15
    -3 2 -15
    -3 2 -15
    3 -1 15
    3 -1 15
    3 -1 15
    -3 1 -15
    -3 1 -15
    -3 1 -15
    3 0 15
    3 0 15
    3 0 15
    -3 0 -15
    3 1 15
    3 1 15
    3 1 15
    -3 -1 -15
    -3 -1 -15
    3 2 15
    3 2 15
    3 2 15
    3 2 15
    -3 -2 -15
    -3 -2 -15
    3 3 15
    3 3 15
    -3 -3 -15
    -3 -3 -15
    3 4 15
    3 4 15
    -3 -4 -15
    -3 -4 -15
    -3 -4 -15
    -3 -4 -15
    3 5 15
    3 5 15
    -3 -5 -15
    -3 -5 -15
    -3 -5 -15
    3 6 15
    3 6 15
    -3 -6 -15
    -3 -6 -15
    3 7 15
    3 7 15
    -3 -7 -15
    -3 -7 -15
    3 8 15
    -3 -8 -15
    4 -8 15
    4 -7 15
    4 -7 15
    4 -6 15
    4 -6 15
    4 -5 15
    4 -5 15
    4 -5 15
    4 -4 15
    4 -4 15
    4 -4 15
    4 -4 15
    4 -3 15
    4 -3 15
    4 -3 15
    4 -3 15
    -4 3 -15
    4 -2 15
    4 -2 15
    4 -2 15
    4 -2 15
    -4 2 -15
    -4 2 -15
    4 -1 15
    4 -1 15
    4 -1 15
    -4 1 -15
    -4 1 -15
    -4 1 -15
    4 0 15
    4 0 15
    4 0 15
    -4 0 -15
    4 1 15
    4 1 15
    4 1 15
    -4 -1 -15
    4 2 15
    4 2 15
    4 2 15
    -4 -2 -15
    4 3 15
    4 3 15
    -4 -3 -15
    -4 -3 -15
    4 4 15
    4 4 15
    -4 -4 -15
    -4 -4 -15
    4 5 15
    4 5 15
    -4 -5 -15
    -4 -5 -15
    4 6 15
    4 6 15
    -4 -6 -15
    -4 -6 -15
    4 7 15
    4 7 15
    -4 -7 -15
    4 8 15
    -4 -8 -15
    5 -7 15
    5 -7 15
    5 -6 15
    5 -6 15
    5 -5 15
    5 -5 15
    5 -4 15
    5 -4 15
    5 -4 15
    -5 4 -15
    5 -3 15
    5 -3 15
    5 -3 15
    -5 3 -15
    5 -2 15
    5 -2 15
    5 -2 15
    -5 2 -15
    5 -1 15
    5 -1 15
    5 -1 15
    -5 1 -15
    5 0 15
    5 0 15
    5 0 15
    -5 0 -15
    5 1 15
    5 1 15
    5 1 15
    -5 -1 -15
    5 2 15
    5 2 15
    5 2 15
    -5 -2 -15
    5 3 15
    5 3 15
    5 3 15
    -5 -3 -15
    5 4 15
    5 4 15
    -5 -4 -15
    5 5 15
    5 5 15
    -5 -5 -15
    5 6 15
    5 6 15
    -5 -6 -15
    5 7 15
    5 7 15
    6 -6 15
    6 -5 15
    6 -5 15
    6 -4 15
    6 -4 15
    6 -3 15
    6 -3 15
    6 -3 15
    -6 3 -15
    6 -2 15
    6 -2 15
    6 -2 15
    -6 2 -15
    6 -1 15
    6 -1 15
    -6 1 -15
    6 0 15
    6 0 15
    -6 0 -15
    6 1 15
    6 1 15
    6 1 15
    -6 -1 -15
    6 2 15
    6 2 15
    6 2 15
    -6 -2 -15
    6 3 15
    6 3 15
    6 3 15
    -6 -3 -15
    6 4 15
    6 4 15
    -6 -4 -15
    6 5 15
    6 5 15
    -6 -5 -15
    6 6 15
    6 6 15
    -6 -6 -15
    7 -5 15
    7 -5 15
    7 -4 15
    7 -4 15
    7 -3 15
    7 -3 15
    7 -2 15
    7 -2 15
    -7 2 -15
    7 -1 15
    7 -1 15
    -7 1 -15
    7 0 15
    7 0 15
    -7 0 -15
    7 1 15
    7 1 15
    -7 -1 -15
    7 2 15
    7 2 15
    -7 -2 -15
    7 3 15
    7 3 15
    -7 -3 -15
    7 4 15
    7 4 15
    -7 -4 -15
    7 5 15
    7 5 15
    -7 -5 -15
    8 -4 15
    8 -4 15
    8 -3 15
    8 -3 15
    8 -2 15
    8 -2 15
    -8 2 -15
    8 -1 15
    8 -1 15
    -8 1 -15
    8 0 15
    8 0 15
    -8 0 -15
    8 1 15
    8 1 15
    -8 -1 -15
    8 2 15
    8 2 15
    -8 -2 -15
    8 3 15
    8 3 15
    -8 -3 -15
    8 4 15
    8 4 15
    -8 -4 -15
    -9 -3 16
    9 3 -16
    -9 -2 16
    9 2 -16
    9 2 -16
    -9 -1 16
    9 1 -16
    9 1 -16
    -9 0 16
    9 0 -16
    9 0 -16
    9 0 -16
    9 -1 -16
    9 -1 -16
    9 -2 -16
    9 -2 -16
    9 -3 -16
    9 -3 -16
    -8 -5 16
    8 5 -16
    -8 -4 16
    8 4 -16
    -8 -3 16
    8 3 -16
    -8 -2 16
    8 2 -16
    8 2 -16
    -8 -1 16
    8 1 -16
    8 1 -16
    -8 0 16
    8 0 -16
    8 0 -16
    8 -1 -16
    8 -1 -16
    8 -2 -16
    8 -2 -16
    8 -3 -16
    8 -3 -16
    8 -4 -16
    8 -4 -16
    8 -5 -16
    8 -5 -16
    -7 -6 16
    7 6 -16
    -7 -5 16
    7 5 -16
    -7 -4 16
    7 4 -16
    -7 -3 16
    7 3 -16
    7 3 -16
    -7 -2 16
    7 2 -16
    7 2 -16
    -7 -1 16
    7 1 -16
    7 1 -16
    -7 0 16
    7 0 -16
    7 0 -16
    -7 1 16
    7 -1 -16
    7 -1 -16
    7 -2 -16
    7 -2 -16
    -7 3 16
    7 -3 -16
    7 -3 -16
    7 -4 -16
    7 -4 -16
    7 -4 -16
    7 -5 -16
    7 -5 -16
    7 -5 -16
    7 -6 -16
    7 -6 -16
    7 -6 -16
    -6 -7 16
    6 7 -16
    -6 -6 16
    6 6 -16
    -6 -5 16
    6 5 -16
    -6 -4 16
    6 4 -16
    -6 -3 16
    6 3 -16
    6 3 -16
    -6 -2 16
    6 2 -16
    6 2 -16
    6 2 -16
    -6 -1 16
    6 1 -16
    6 1 -16
    6 1 -16
    -6 0 16
    6 0 -16
    6 0 -16
    6 0 -16
    -6 1 16
    -6 1 16
    6 -1 -16
    6 -1 -16
    6 -1 -16
    -6 2 16
    6 -2 -16
    6 -2 -16
    6 -2 -16
    -6 3 16
    6 -3 -16
    6 -3 -16
    6 -3 -16
    6 -4 -16
    6 -4 -16
    6 -4 -16
    6 -5 -16
    6 -5 -16
    6 -5 -16
    6 -6 -16
    6 -6 -16
    6 -6 -16
    6 -7 -16
    6 -7 -16
    6 -7 -16
    5 8 -16
    -5 -7 16
    5 7 -16
    -5 -6 16
    5 6 -16
    -5 -5 16
    5 5 -16
    -5 -4 16
    5 4 -16
    -5 -3 16
    5 3 -16
    5 3 -16
    -5 -2 16
    5 2 -16
    5 2 -16
    5 2 -16
    -5 -1 16
    -5 -1 16
    5 1 -16
    5 1 -16
    5 1 -16
    -5 0 16
    -5 0 16
    5 0 -16
    5 0 -16
    5 0 -16
    5 0 -16
    -5 1 16
    -5 1 16
    5 -1 -16
    5 -1 -16
    5 -1 -16
    5 -1 -16
    -5 2 16
    -5 2 16
    5 -2 -16
    5 -2 -16
    5 -2 -16
    -5 3 16
    5 -3 -16
    5 -3 -16
    5 -3 -16
    -5 4 16
    5 -4 -16
    5 -4 -16
    5 -4 -16
    5 -5 -16
    5 -5 -16
    5 -5 -16
    5 -6 -16
    5 -6 -16
    5 -6 -16
    5 -7 -16
    5 -7 -16
    5 -7 -16
    5 -8 -16
    5 -8 -16
    5 -8 -16
    4 8 -16
    -4 -7 16
    4 7 -16
    -4 -6 16
    4 6 -16
    -4 -5 16
    4 5 -16
    -4 -4 16
    -4 -4 16
    4 4 -16
    4 4 -16
    -4 -3 16
    -4 -3 16
    4 3 -16
    4 3 -16
    4 3 -16
    4 3 -16
    -4 -2 16
    -4 -2 16
    -4 -2 16
    4 2 -16
    4 2 -16
    4 2 -16
    -4 -1 16
    -4 -1 16
    -4 -1 16
    4 1 -16
    4 1 -16
    4 1 -16
    4 1 -16
    -4 0 16
    -4 0 16
    -4 0 16
    4 0 -16
    4 0 -16
    4 0 -16
    4 0 -16
    -4 1 16
    -4 1 16
    -4 1 16
    4 -1 -16
    4 -1 -16
    4 -1 -16
    4 -1 -16
    -4 2 16
    -4 2 16
    -4 2 16
    4 -2 -16
    4 -2 -16
    4 -2 -16
    4 -2 -16
    -4 3 16
    -4 3 16
    4 -3 -16
    4 -3 -16
    4 -3 -16
    -4 4 16
    4 -4 -16
    4 -4 -16
    4 -4 -16
    -4 5 16
    4 -5 -16
    4 -5 -16
    4 -5 -16
    4 -6 -16
    4 -6 -16
    4 -6 -16
    4 -7 -16
    4 -7 -16
    4 -7 -16
    4 -8 -16
    4 -8 -16
    4 -8 -16
    3 9 -16
    3 8 -16
    -3 -7 16
    3 7 -16
    -3 -6 16
    -3 -6 16
    3 6 -16
    -3 -5 16
    -3 -5 16
    3 5 -16
    -3 -4 16
    -3 -4 16
    3 4 -16
    3 4 -16
    -3 -3 16
    -3 -3 16
    3 3 -16
    3 3 -16
    3 3 -16
    -3 -2 16
    -3 -2 16
    -3 -2 16
    3 2 -16
    3 2 -16
    3 2 -16
    3 2 -16
    -3 -1 16
    -3 -1 16
    -3 -1 16
    3 1 -16
    3 1 -16
    3 1 -16
    3 1 -16
    -3 0 16
    -3 0 16
    -3 0 16
    -3 0 16
    3 0 -16
    3 0 -16
    3 0 -16
    -3 1 16
    -3 1 16
    -3 1 16
    -3 1 16
    3 -1 -16
    3 -1 -16
    3 -1 -16
    -3 2 16
    -3 2 16
    -3 2 16
    -3 2 16
    3 -2 -16
    3 -2 -16
    3 -2 -16
    -3 3 16
    -3 3 16
    -3 3 16
    3 -3 -16
    3 -3 -16
    3 -3 -16
    -3 4 16
    3 -4 -16
    3 -4 -16
    3 -4 -16
    -3 5 16
    3 -5 -16
    3 -5 -16
    3 -5 -16
    -3 6 16
    3 -6 -16
    3 -6 -16
    3 -6 -16
    3 -7 -16
    3 -7 -16
    3 -7 -16
    3 -8 -16
    3 -8 -16
    3 -8 -16
    3 -9 -16
    3 -9 -16
    3 -9 -16
    -2 -9 16
    2 9 -16
    -2 -8 16
    -2 -8 16
    2 8 -16
    -2 -7 16
    -2 -7 16
    2 7 -16
    -2 -6 16
    -2 -6 16
    2 6 -16
    -2 -5 16
    2 5 -16
    2 5 -16
    -2 -4 16
    -2 -4 16
    2 4 -16
    2 4 -16
    -2 -3 16
    -2 -3 16
    2 3 -16
    2 3 -16
    2 3 -16
    -2 -2 16
    -2 -2 16
    -2 -2 16
    -2 -2 16
    2 2 -16
    2 2 -16
    2 2 -16
    2 2 -16
    -2 -1 16
    -2 -1 16
    -2 -1 16
    -2 -1 16
    2 1 -16
    2 1 -16
    2 1 -16
    2 1 -16
    -2 0 16
    -2 0 16
    -2 0 16
    -2 0 16
    2 0 -16
    2 0 -16
    2 0 -16
    2 0 -16
    -2 1 16
    -2 1 16
    -2 1 16
    -2 1 16
    2 -1 -16
    2 -1 -16
    2 -1 -16
    2 -1 -16
    -2 2 16
    -2 2 16
    -2 2 16
    -2 2 16
    2 -2 -16
    2 -2 -16
    2 -2 -16
    -2 3 16
    -2 3 16
    -2 3 16
    2 -3 -16
    2 -3 -16
    2 -3 -16
    -2 4 16
    -2 4 16
    2 -4 -16
    2 -4 -16
    2 -4 -16
    -2 5 16
    2 -5 -16
    2 -5 -16
    2 -5 -16
    2 -6 -16
    2 -6 -16
    2 -6 -16
    2 -7 -16
    2 -7 -16
    2 -7 -16
    2 -8 -16
    2 -8 -16
    2 -8 -16
    2 -9 -16
    2 -9 -16
    2 -9 -16
    -1 -9 16
    -1 -9 16
    1 9 -16
    -1 -8 16
    -1 -8 16
    1 8 -16
    -1 -7 16
    -1 -7 16
    1 7 -16
    -1 -6 16
    -1 -6 16
    1 6 -16
    -1 -5 16
    -1 -5 16
    1 5 -16
    1 5 -16
    -1 -4 16
    1 4 -16
    1 4 -16
    -1 -3 16
    -1 -3 16
    1 3 -16
    1 3 -16
    1 3 -16
    -1 -2 16
    -1 -2 16
    -1 -2 16
    -1 -2 16
    1 2 -16
    1 2 -16
    1 2 -16
    1 2 -16
    -1 -1 16
    -1 -1 16
    -1 -1 16
    1 1 -16
    1 1 -16
    1 1 -16
    1 1 -16
    -1 0 16
    -1 0 16
    -1 0 16
    1 0 -16
    1 0 -16
    1 0 -16
    1 0 -16
    -1 1 16
    -1 1 16
    -1 1 16
    1 -1 -16
    1 -1 -16
    1 -1 -16
    1 -1 -16
    -1 2 16
    -1 2 16
    -1 2 16
    -1 2 16
    1 -2 -16
    1 -2 -16
    1 -2 -16
    -1 3 16
    -1 3 16
    -1 3 16
    1 -3 -16
    1 -3 -16
    1 -3 -16
    -1 4 16
    -1 4 16
    -1 4 16
    1 -4 -16
    1 -4 -16
    1 -4 -16
    1 -5 -16
    1 -5 -16
    1 -5 -16
    1 -6 -16
    1 -6 -16
    1 -6 -16
    1 -7 -16
    1 -7 -16
    1 -7 -16
    1 -8 -16
    1 -8 -16
    1 -8 -16
    1 -9 -16
    1 -9 -16
    1 -9 -16
    0 -9 16
    0 -9 16
    0 9 -16
    0 -8 16
    0 -8 16
    0 8 -16
    0 -7 16
    0 -7 16
    0 7 -16
    0 -6 16
    0 -6 16
    0 6 -16
    0 -5 16
    0 -5 16
    0 5 -16
    0 -4 16
    0 -4 16
    0 4 -16
    0 -3 16
    0 -3 16
    0 -3 16
    0 -3 16
    0 3 -16
    0 3 -16
    0 3 -16
    0 -2 16
    0 -2 16
    0 -2 16
    0 2 -16
    0 2 -16
    0 2 -16
    0 2 -16
    0 -1 16
    0 -1 16
    0 -1 16
    0 1 -16
    0 1 -16
    0 1 -16
    0 1 -16
    0 0 16
    0 0 16
    0 0 -16
    0 0 -16
    0 0 -16
    0 0 -16
    0 1 16
    0 1 16
    0 -1 -16
    0 -1 -16
    0 -1 -16
    0 2 16
    0 2 16
    0 -2 -16
    0 -2 -16
    0 -2 -16
    0 3 16
    0 3 16
    0 -3 -16
    0 -3 -16
    0 -3 -16
    0 -3 -16
    0 4 16
    0 -4 -16
    0 -4 -16
    0 -4 -16
    0 -4 -16
    0 5 16
    0 -5 -16
    0 -5 -16
    0 -5 -16
    0 -6 -16
    0 -6 -16
    0 -6 -16
    0 -7 -16
    0 -7 -16
    0 -7 -16
    0 -8 -16
    0 -8 -16
    0 -8 -16
    0 -9 -16
    0 -9 -16
    0 -9 -16
    1 -9 16
    1 -9 16
    -1 9 -16
    1 -8 16
    1 -8 16
    -1 8 -16
    1 -7 16
    1 -7 16
    -1 7 -16
    1 -6 16
    1 -6 16
    -1 6 -16
    1 -5 16
    1 -5 16
    -1 5 -16
    1 -4 16
    1 -4 16
    1 -4 16
    1 -4 16
    -1 4 -16
    -1 4 -16
    1 -3 16
    1 -3 16
    1 -3 16
    1 -3 16
    -1 3 -16
    -1 3 -16
    1 -2 16
    1 -2 16
    1 -2 16
    -1 2 -16
    -1 2 -16
    1 -1 16
    1 -1 16
    1 -1 16
    -1 1 -16
    -1 1 -16
    -1 1 -16
    -1 1 -16
    1 0 16
    1 0 16
    1 0 16
    -1 0 -16
    -1 0 -16
    -1 0 -16
    -1 0 -16
    1 1 16
    1 1 16
    1 1 16
    -1 -1 -16
    -1 -1 -16
    -1 -1 -16
    1 2 16
    1 2 16
    -1 -2 -16
    -1 -2 -16
    -1 -2 -16
    -1 -2 -16
    1 3 16
    -1 -3 -16
    -1 -3 -16
    -1 -3 -16
    -1 -3 -16
    1 4 16
    -1 -4 -16
    -1 -4 -16
    -1 -4 -16
    -1 -4 -16
    1 5 16
    -1 -5 -16
    -1 -5 -16
    -1 -5 -16
    1 6 16
    -1 -6 -16
    -1 -6 -16
    -1 -6 -16
    -1 -7 -16
    -1 -7 -16
    -1 -7 -16
    -1 -8 -16
    -1 -8 -16
    -1 -8 -16
    -1 -9 -16
    -1 -9 -16
    -1 -9 -16
    2 -8 16
    2 -8 16
    2 -7 16
    2 -7 16
    2 -6 16
    2 -6 16
    2 -5 16
    2 -5 16
    2 -4 16
    2 -4 16
    2 -4 16
    2 -4 16
    -2 4 -16
    -2 4 -16
    2 -3 16
    2 -3 16
    2 -3 16
    2 -3 16
    -2 3 -16
    -2 3 -16
    2 -2 16
    2 -2 16
    2 -2 16
    -2 2 -16
    -2 2 -16
    2 -1 16
    2 -1 16
    2 -1 16
    -2 1 -16
    -2 1 -16
    -2 1 -16
    2 0 16
    2 0 16
    2 0 16
    -2 0 -16
    -2 0 -16
    2 1 16
    2 1 16
    2 1 16
    -2 -1 -16
    -2 -1 -16
    2 2 16
    2 2 16
    2 2 16
    -2 -2 -16
    -2 -2 -16
    -2 -2 -16
    -2 -2 -16
    2 3 16
    2 3 16
    -2 -3 -16
    -2 -3 -16
    -2 -3 -16
    -2 -3 -16
    2 4 16
    2 4 16
    -2 -4 -16
    -2 -4 -16
    -2 -4 -16
    -2 -4 -16
    2 5 16
    2 5 16
    -2 -5 -16
    -2 -5 -16
    -2 -5 -16
    2 6 16
    2 6 16
    -2 -6 -16
    -2 -6 -16
    -2 -6 -16
    2 7 16
    -2 -7 -16
    -2 -7 -16
    -2 -7 -16
    2 8 16
    -2 -8 -16
    -2 -8 -16
    -2 -8 -16
    3 -8 16
    3 -8 16
    3 -7 16
    3 -7 16
    3 -6 16
    3 -6 16
    3 -5 16
    3 -5 16
    3 -4 16
    3 -4 16
    3 -4 16
    3 -4 16
    3 -3 16
    3 -3 16
    3 -3 16
    3 -3 16
    -3 3 -16
    -3 3 -16
    3 -2 16
    3 -2 16
    3 -2 16
    3 -2 16
    -3 2 -16
    -3 2 -16
    3 -1 16
    3 -1 16
    3 -1 16
    -3 1 -16
    -3 1 -16
    -3 1 -16
    3 0 16
    3 0 16
    3 0 16
    -3 0 -16
    3 1 16
    3 1 16
    3 1 16
    -3 -1 -16
    -3 -1 -16
    3 2 16
    3 2 16
    3 2 16
    -3 -2 -16
    -3 -2 -16
    3 3 16
    3 3 16
    -3 -3 -16
    -3 -3 -16
    3 4 16
    3 4 16
    -3 -4 -16
    -3 -4 -16
    3 5 16
    3 5 16
    -3 -5 -16
    -3 -5 -16
    3 6 16
    3 6 16
    -3 -6 -16
    -3 -6 -16
    3 7 16
    3 7 16
    -3 -7 -16
    -3 -7 -16
    3 8 16
    -3 -8 -16
    4 -8 16
    4 -7 16
    4 -7 16
    4 -6 16
    4 -6 16
    4 -5 16
    4 -5 16
    4 -5 16
    4 -4 16
    4 -4 16
    4 -4 16
    4 -4 16
    4 -3 16
    4 -3 16
    4 -3 16
    4 -3 16
    -4 3 -16
    4 -2 16
    4 -2 16
    4 -2 16
    -4 2 -16
    -4 2 -16
    4 -1 16
    4 -1 16
    4 -1 16
    -4 1 -16
    -4 1 -16
    4 0 16
    4 0 16
    4 0 16
    -4 0 -16
    4 1 16
    4 1 16
    4 1 16
    -4 -1 -16
    4 2 16
    4 2 16
    4 2 16
    -4 -2 -16
    4 3 16
    4 3 16
    -4 -3 -16
    -4 -3 -16
    4 4 16
    4 4 16
    -4 -4 -16
    -4 -4 -16
    4 5 16
    4 5 16
    -4 -5 -16
    -4 -5 -16
    4 6 16
    4 6 16
    -4 -6 -16
    -4 -6 -16
    4 7 16
    4 7 16
    -4 -7 -16
    -4 -7 -16
    4 8 16
    -4 -8 -16
    5 -7 16
    5 -6 16
    5 -5 16
    5 -5 16
    5 -4 16
    5 -4 16
    5 -3 16
    5 -3 16
    5 -3 16
    -5 3 -16
    5 -2 16
    5 -2 16
    5 -2 16
    -5 2 -16
    5 -1 16
    5 -1 16
    5 -1 16
    -5 1 -16
    5 0 16
    5 0 16
    5 0 16
    -5 0 -16
    5 1 16
    5 1 16
    5 1 16
    -5 -1 -16
    5 2 16
    5 2 16
    5 2 16
    -5 -2 -16
    5 3 16
    5 3 16
    5 3 16
    -5 -3 -16
    5 4 16
    5 4 16
    -5 -4 -16
    5 5 16
    5 5 16
    -5 -5 -16
    5 6 16
    5 6 16
    -5 -6 -16
    5 7 16
    5 7 16
    -5 -7 -16
    6 -6 16
    6 -5 16
    6 -5 16
    6 -4 16
    6 -4 16
    6 -3 16
    6 -3 16
    6 -3 16
    -6 3 -16
    6 -2 16
    6 -2 16
    -6 2 -16
    6 -1 16
    6 -1 16
    -6 1 -16
    6 0 16
    6 0 16
    -6 0 -16
    6 1 16
    6 1 16
    -6 -1 -16
    6 2 16
    6 2 16
    6 2 16
    -6 -2 -16
    6 3 16
    6 3 16
    6 3 16
    -6 -3 -16
    6 4 16
    6 4 16
    -6 -4 -16
    6 5 16
    6 5 16
    -6 -5 -16
    6 6 16
    6 6 16
    -6 -6 -16
    7 -5 16
    7 -5 16
    7 -4 16
    7 -4 16
    7 -3 16
    7 -3 16
    7 -2 16
    7 -2 16
    -7 2 -16
    7 -1 16
    7 -1 16
    -7 1 -16
    7 0 16
    7 0 16
    -7 0 -16
    7 1 16
    7 1 16
    -7 -1 -16
    7 2 16
    7 2 16
    -7 -2 -16
    7 3 16
    7 3 16
    -7 -3 -16
    7 4 16
    7 4 16
    -7 -4 -16
    7 5 16
    7 5 16
    -7 -5 -16
    8 -3 16
    8 -3 16
    8 -2 16
    8 -2 16
    -8 2 -16
    8 -1 16
    8 -1 16
    -8 1 -16
    8 0 16
    8 0 16
    -8 0 -16
    8 1 16
    8 1 16
    -8 -1 -16
    8 2 16
    8 2 16
    -8 -2 -16
    8 3 16
    8 3 16
    -8 -3 -16
    -9 -3 17
    9 3 -17
    -9 -2 17
    9 2 -17
    9 2 -17
    -9 -1 17
    9 1 -17
    9 1 -17
    -9 0 17
    9 0 -17
    9 0 -17
    9 -1 -17
    9 -1 -17
    9 -2 -17
    9 -2 -17
    9 -3 -17
    9 -3 -17
    -8 -5 17
    8 5 -17
    -8 -4 17
    8 4 -17
    -8 -3 17
    8 3 -17
    -8 -2 17
    8 2 -17
    8 2 -17
    -8 -1 17
    8 1 -17
    8 1 -17
    -8 0 17
    8 0 -17
    8 0 -17
    8 -1 -17
    8 -1 -17
    8 -2 -17
    8 -2 -17
    8 -3 -17
    8 -3 -17
    8 -4 -17
    8 -4 -17
    8 -5 -17
    8 -5 -17
    -7 -6 17
    7 6 -17
    -7 -5 17
    7 5 -17
    -7 -4 17
    7 4 -17
    -7 -3 17
    7 3 -17
    -7 -2 17
    7 2 -17
    7 2 -17
    -7 -1 17
    7 1 -17
    7 1 -17
    -7 0 17
    7 0 -17
    7 0 -17
    -7 1 17
    7 -1 -17
    7 -1 -17
    7 -2 -17
    7 -2 -17
    -7 3 17
    7 -3 -17
    7 -3 -17
    7 -4 -17
    7 -4 -17
    7 -4 -17
    7 -5 -17
    7 -5 -17
    7 -5 -17
    7 -6 -17
    7 -6 -17
    7 -6 -17
    -6 -7 17
    6 7 -17
    -6 -6 17
    6 6 -17
    -6 -5 17
    6 5 -17
    6 4 -17
    -6 -3 17
    6 3 -17
    6 3 -17
    -6 -2 17
    6 2 -17
    6 2 -17
    6 2 -17
    -6 -1 17
    6 1 -17
    6 1 -17
    6 1 -17
    -6 0 17
    6 0 -17
    6 0 -17
    6 0 -17
    -6 1 17
    -6 1 17
    6 -1 -17
    6 -1 -17
    -6 2 17
    6 -2 -17
    6 -2 -17
    6 -2 -17
    -6 3 17
    6 -3 -17
    6 -3 -17
    6 -3 -17
    6 -4 -17
    6 -4 -17
    6 -4 -17
    6 -5 -17
    6 -5 -17
    6 -5 -17
    6 -6 -17
    6 -6 -17
    6 -6 -17
    6 -7 -17
    6 -7 -17
    6 -7 -17
    5 8 -17
    -5 -7 17
    5 7 -17
    -5 -6 17
    5 6 -17
    -5 -5 17
    5 5 -17
    -5 -4 17
    5 4 -17
    -5 -3 17
    5 3 -17
    5 3 -17
    -5 -2 17
    5 2 -17
    5 2 -17
    5 2 -17
    -5 -1 17
    5 1 -17
    5 1 -17
    5 1 -17
    -5 0 17
    -5 0 17
    5 0 -17
    5 0 -17
    5 0 -17
    5 0 -17
    -5 1 17
    -5 1 17
    5 -1 -17
    5 -1 -17
    5 -1 -17
    5 -1 -17
    -5 2 17
    -5 2 17
    5 -2 -17
    5 -2 -17
    5 -2 -17
    -5 3 17
    5 -3 -17
    5 -3 -17
    5 -3 -17
    -5 4 17
    5 -4 -17
    5 -4 -17
    5 -4 -17
    5 -5 -17
    5 -5 -17
    5 -5 -17
    5 -6 -17
    5 -6 -17
    5 -6 -17
    5 -7 -17
    5 -7 -17
    5 -7 -17
    5 -8 -17
    5 -8 -17
    5 -8 -17
    4 8 -17
    4 7 -17
    -4 -6 17
    4 6 -17
    -4 -5 17
    -4 -5 17
    4 5 -17
    -4 -4 17
    -4 -4 17
    4 4 -17
    4 4 -17
    -4 -3 17
    -4 -3 17
    4 3 -17
    4 3 -17
    -4 -2 17
    -4 -2 17
    -4 -2 17
    4 2 -17
    4 2 -17
    4 2 -17
    -4 -1 17
    -4 -1 17
    -4 -1 17
    4 1 -17
    4 1 -17
    4 1 -17
    4 1 -17
    -4 0 17
    -4 0 17
    -4 0 17
    4 0 -17
    4 0 -17
    4 0 -17
    4 0 -17
    -4 1 17
    -4 1 17
    -4 1 17
    -4 1 17
    4 -1 -17
    4 -1 -17
    4 -1 -17
    4 -1 -17
    -4 2 17
    -4 2 17
    -4 2 17
    4 -2 -17
    4 -2 -17
    4 -2 -17
    4 -2 -17
    -4 3 17
    -4 3 17
    4 -3 -17
    4 -3 -17
    4 -3 -17
    -4 4 17
    4 -4 -17
    4 -4 -17
    4 -4 -17
    -4 5 17
    4 -5 -17
    4 -5 -17
    4 -5 -17
    4 -6 -17
    4 -6 -17
    4 -6 -17
    4 -7 -17
    4 -7 -17
    4 -7 -17
    4 -8 -17
    4 -8 -17
    4 -8 -17
    3 8 -17
    -3 -7 17
    3 7 -17
    -3 -6 17
    3 6 -17
    -3 -5 17
    -3 -5 17
    3 5 -17
    -3 -4 17
    -3 -4 17
    3 4 -17
    3 4 -17
    -3 -3 17
    -3 -3 17
    3 3 -17
    3 3 -17
    3 3 -17
    -3 -2 17
    -3 -2 17
    -3 -2 17
    3 2 -17
    3 2 -17
    3 2 -17
    -3 -1 17
    -3 -1 17
    -3 -1 17
    -3 -1 17
    3 1 -17
    3 1 -17
    3 1 -17
    -3 0 17
    -3 0 17
    -3 0 17
    -3 0 17
    3 0 -17
    3 0 -17
    3 0 -17
    -3 1 17
    -3 1 17
    -3 1 17
    -3 1 17
    3 -1 -17
    3 -1 -17
    3 -1 -17
    -3 2 17
    -3 2 17
    -3 2 17
    -3 2 17
    3 -2 -17
    3 -2 -17
    3 -2 -17
    -3 3 17
    -3 3 17
    -3 3 17
    3 -3 -17
    3 -3 -17
    3 -3 -17
    -3 4 17
    3 -4 -17
    3 -4 -17
    3 -4 -17
    -3 5 17
    3 -5 -17
    3 -5 -17
    3 -5 -17
    -3 6 17
    3 -6 -17
    3 -6 -17
    3 -6 -17
    3 -7 -17
    3 -7 -17
    3 -7 -17
    3 -8 -17
    3 -8 -17
    3 -8 -17
    -2 -9 17
    2 9 -17
    -2 -8 17
    -2 -8 17
    2 8 -17
    -2 -7 17
    -2 -7 17
    2 7 -17
    -2 -6 17
    2 6 -17
    -2 -5 17
    2 5 -17
    2 5 -17
    -2 -4 17
    -2 -4 17
    2 4 -17
    2 4 -17
    -2 -3 17
    -2 -3 17
    2 3 -17
    2 3 -17
    2 3 -17
    -2 -2 17
    -2 -2 17
    -2 -2 17
    -2 -2 17
    2 2 -17
    2 2 -17
    2 2 -17
    2 2 -17
    -2 -1 17
    -2 -1 17
    -2 -1 17
    -2 -1 17
    2 1 -17
    2 1 -17
    2 1 -17
    2 1 -17
    -2 0 17
    -2 0 17
    -2 0 17
    -2 0 17
    2 0 -17
    2 0 -17
    2 0 -17
    2 0 -17
    -2 1 17
    -2 1 17
    -2 1 17
    -2 1 17
    2 -1 -17
    2 -1 -17
    2 -1 -17
    2 -1 -17
    -2 2 17
    -2 2 17
    -2 2 17
    -2 2 17
    2 -2 -17
    2 -2 -17
    2 -2 -17
    -2 3 17
    -2 3 17
    -2 3 17
    2 -3 -17
    2 -3 -17
    2 -3 -17
    -2 4 17
    -2 4 17
    2 -4 -17
    2 -4 -17
    2 -4 -17
    -2 5 17
    2 -5 -17
    2 -5 -17
    2 -5 -17
    -2 6 17
    2 -6 -17
    2 -6 -17
    2 -6 -17
    2 -7 -17
    2 -7 -17
    2 -7 -17
    2 -8 -17
    2 -8 -17
    2 -8 -17
    2 -9 -17
    2 -9 -17
    2 -9 -17
    -1 -9 17
    -1 -9 17
    1 9 -17
    -1 -8 17
    -1 -8 17
    1 8 -17
    -1 -7 17
    -1 -7 17
    1 7 -17
    -1 -6 17
    -1 -6 17
    1 6 -17
    -1 -5 17
    -1 -5 17
    1 5 -17
    -1 -4 17
    1 4 -17
    1 4 -17
    -1 -3 17
    -1 -3 17
    1 3 -17
    1 3 -17
    1 3 -17
    -1 -2 17
    -1 -2 17
    -1 -2 17
    1 2 -17
    1 2 -17
    1 2 -17
    1 2 -17
    -1 -1 17
    -1 -1 17
    -1 -1 17
    1 1 -17
    1 1 -17
    1 1 -17
    1 1 -17
    -1 0 17
    -1 0 17
    -1 0 17
    1 0 -17
    1 0 -17
    1 0 -17
    1 0 -17
    -1 1 17
    -1 1 17
    -1 1 17
    1 -1 -17
    1 -1 -17
    1 -1 -17
    1 -1 -17
    -1 2 17
    -1 2 17
    -1 2 17
    -1 2 17
    1 -2 -17
    1 -2 -17
    1 -2 -17
    -1 3 17
    -1 3 17
    -1 3 17
    1 -3 -17
    1 -3 -17
    1 -3 -17
    -1 4 17
    -1 4 17
    -1 4 17
    1 -4 -17
    1 -4 -17
    1 -4 -17
    1 -5 -17
    1 -5 -17
    1 -5 -17
    1 -6 -17
    1 -6 -17
    1 -6 -17
    1 -7 -17
    1 -7 -17
    1 -7 -17
    1 -8 -17
    1 -8 -17
    1 -8 -17
    1 -9 -17
    1 -9 -17
    1 -9 -17
    0 -9 17
    0 -9 17
    0 9 -17
    0 -8 17
    0 -8 17
    0 8 -17
    0 -7 17
    0 -7 17
    0 7 -17
    0 -6 17
    0 -6 17
    0 6 -17
    0 -5 17
    0 -5 17
    0 5 -17
    0 -4 17
    0 -4 17
    0 -4 17
    0 4 -17
    0 -3 17
    0 -3 17
    0 -3 17
    0 3 -17
    0 3 -17
    0 -2 17
    0 -2 17
    0 -2 17
    0 2 -17
    0 2 -17
    0 2 -17
    0 -1 17
    0 -1 17
    0 -1 17
    0 1 -17
    0 1 -17
    0 1 -17
    0 1 -17
    0 0 17
    0 0 17
    0 0 -17
    0 0 -17
    0 0 -17
    0 0 -17
    0 1 17
    0 1 17
    0 -1 -17
    0 -1 -17
    0 -1 -17
    0 2 17
    0 2 17
    0 -2 -17
    0 -2 -17
    0 -2 -17
    0 -2 -17
    0 3 17
    0 3 17
    0 -3 -17
    0 -3 -17
    0 -3 -17
    0 -3 -17
    0 4 17
    0 -4 -17
    0 -4 -17
    0 -4 -17
    0 5 17
    0 -5 -17
    0 -5 -17
    0 -5 -17
    0 -6 -17
    0 -6 -17
    0 -6 -17
    0 -7 -17
    0 -7 -17
    0 -7 -17
    0 -8 -17
    0 -8 -17
    0 -8 -17
    0 -9 -17
    0 -9 -17
    0 -9 -17
    1 -9 17
    1 -9 17
    -1 9 -17
    1 -8 17
    1 -8 17
    -1 8 -17
    1 -7 17
    1 -7 17
    -1 7 -17
    1 -6 17
    1 -6 17
    -1 6 -17
    1 -5 17
    1 -5 17
    -1 5 -17
    1 -4 17
    1 -4 17
    1 -4 17
    1 -4 17
    -1 4 -17
    1 -3 17
    1 -3 17
    1 -3 17
    1 -3 17
    -1 3 -17
    -1 3 -17
    1 -2 17
    1 -2 17
    1 -2 17
    -1 2 -17
    -1 2 -17
    1 -1 17
    1 -1 17
    1 -1 17
    -1 1 -17
    -1 1 -17
    -1 1 -17
    -1 1 -17
    1 0 17
    1 0 17
    1 0 17
    -1 0 -17
    -1 0 -17
    -1 0 -17
    -1 0 -17
    1 1 17
    1 1 17
    1 1 17
    -1 -1 -17
    -1 -1 -17
    -1 -1 -17
    1 2 17
    1 2 17
    -1 -2 -17
    -1 -2 -17
    -1 -2 -17
    1 3 17
    1 3 17
    -1 -3 -17
    -1 -3 -17
    -1 -3 -17
    -1 -3 -17
    1 4 17
    -1 -4 -17
    -1 -4 -17
    -1 -4 -17
    1 5 17
    -1 -5 -17
    -1 -5 -17
    -1 -5 -17
    1 6 17
    -1 -6 -17
    -1 -6 -17
    -1 -6 -17
    -1 -7 -17
    -1 -7 -17
    -1 -7 -17
    -1 -8 -17
    -1 -8 -17
    -1 -8 -17
    -1 -9 -17
    -1 -9 -17
    -1 -9 -17
    2 -8 17
    2 -8 17
    -2 8 -17
    2 -7 17
    2 -7 17
    -2 7 -17
    2 -6 17
    2 -6 17
    -2 6 -17
    2 -5 17
    2 -5 17
    -2 5 -17
    2 -4 17
    2 -4 17
    2 -4 17
    2 -4 17
    -2 4 -17
    2 -3 17
    2 -3 17
    2 -3 17
    2 -3 17
    -2 3 -17
    -2 3 -17
    2 -2 17
    2 -2 17
    2 -2 17
    -2 2 -17
    -2 2 -17
    2 -1 17
    2 -1 17
    2 -1 17
    -2 1 -17
    -2 1 -17
    2 0 17
    2 0 17
    2 0 17
    -2 0 -17
    -2 0 -17
    2 1 17
    2 1 17
    2 1 17
    -2 -1 -17
    -2 -1 -17
    2 2 17
    2 2 17
    2 2 17
    -2 -2 -17
    -2 -2 -17
    -2 -2 -17
    -2 -2 -17
    2 3 17
    2 3 17
    -2 -3 -17
    -2 -3 -17
    -2 -3 -17
    2 4 17
    2 4 17
    -2 -4 -17
    -2 -4 -17
    -2 -4 -17
    2 5 17
    2 5 17
    -2 -5 -17
    -2 -5 -17
    -2 -5 -17
    2 6 17
    2 6 17
    -2 -6 -17
    -2 -6 -17
    -2 -6 -17
    2 7 17
    -2 -7 -17
    -2 -7 -17
    -2 -7 -17
    2 8 17
    -2 -8 -17
    -2 -8 -17
    3 -8 17
    3 -8 17
    3 -7 17
    3 -7 17
    3 -6 17
    3 -6 17
    3 -5 17
    3 -5 17
    3 -4 17
    3 -4 17
    3 -4 17
    3 -4 17
    3 -3 17
    3 -3 17
    3 -3 17
    3 -3 17
    -3 3 -17
    -3 3 -17
    3 -2 17
    3 -2 17
    3 -2 17
    -3 2 -17
    3 -1 17
    3 -1 17
    3 -1 17
    -3 1 -17
    -3 1 -17
    3 0 17
    3 0 17
    3 0 17
    -3 0 -17
    3 1 17
    3 1 17
    3 1 17
    -3 -1 -17
    -3 -1 -17
    3 2 17
    3 2 17
    3 2 17
    -3 -2 -17
    -3 -2 -17
    3 3 17
    3 3 17
    -3 -3 -17
    -3 -3 -17
    3 4 17
    3 4 17
    -3 -4 -17
    -3 -4 -17
    3 5 17
    3 5 17
    -3 -5 -17
    -3 -5 -17
    3 6 17
    3 6 17
    -3 -6 -17
    -3 -6 -17
    3 7 17
    3 7 17
    -3 -7 -17
    -3 -7 -17
    3 8 17
    -3 -8 -17
    4 -7 17
    4 -7 17
    4 -6 17
    4 -6 17
    4 -5 17
    4 -5 17
    4 -4 17
    4 -4 17
    4 -4 17
    4 -4 17
    4 -3 17
    4 -3 17
    4 -3 17
    -4 3 -17
    4 -2 17
    4 -2 17
    4 -2 17
    -4 2 -17
    4 -1 17
    4 -1 17
    4 -1 17
    -4 1 -17
    -4 1 -17
    4 0 17
    4 0 17
    4 0 17
    -4 0 -17
    4 1 17
    4 1 17
    4 1 17
    -4 -1 -17
    4 2 17
    4 2 17
    4 2 17
    -4 -2 -17
    4 3 17
    4 3 17
    4 3 17
    -4 -3 -17
    -4 -3 -17
    4 4 17
    4 4 17
    -4 -4 -17
    -4 -4 -17
    4 5 17
    4 5 17
    -4 -5 -17
    -4 -5 -17
    4 6 17
    4 6 17
    -4 -6 -17
    -4 -6 -17
    4 7 17
    4 7 17
    -4 -7 -17
    -4 -7 -17
    5 -7 17
    5 -6 17
    5 -5 17
    5 -4 17
    5 -4 17
    5 -3 17
    5 -3 17
    -5 3 -17
    5 -2 17
    5 -2 17
    5 -2 17
    -5 2 -17
    5 -1 17
    5 -1 17
    5 -1 17
    -5 1 -17
    5 0 17
    5 0 17
    5 0 17
    -5 0 -17
    5 1 17
    5 1 17
    5 1 17
    -5 -1 -17
    5 2 17
    5 2 17
    5 2 17
    -5 -2 -17
    5 3 17
    5 3 17
    5 3 17
    -5 -3 -17
    5 4 17
    5 4 17
    -5 -4 -17
    5 5 17
    5 5 17
    -5 -5 -17
    5 6 17
    5 6 17
    -5 -6 -17
    5 7 17
    5 7 17
    -5 -7 -17
    6 -6 17
    6 -5 17
    6 -5 17
    6 -4 17
    6 -4 17
    6 -3 17
    6 -3 17
    6 -3 17
    -6 3 -17
    6 -2 17
    6 -2 17
    -6 2 -17
    6 -1 17
    -6 1 -17
    6 0 17
    6 0 17
    -6 0 -17
    6 1 17
    6 1 17
    -6 -1 -17
    6 2 17
    6 2 17
    -6 -2 -17
    6 3 17
    6 3 17
    6 3 17
    -6 -3 -17
    6 4 17
    6 4 17
    -6 -4 -17
    6 5 17
    6 5 17
    -6 -5 -17
    6 6 17
    6 6 17
    -6 -6 -17
    7 -5 17
    7 -5 17
    7 -4 17
    7 -4 17
    7 -3 17
    7 -3 17
    7 -2 17
    7 -2 17
    -7 2 -17
    7 -1 17
    7 -1 17
    -7 1 -17
    7 0 17
    7 0 17
    -7 0 -17
    7 1 17
    7 1 17
    -7 -1 -17
    7 2 17
    7 2 17
    -7 -2 -17
    7 3 17
    7 3 17
    -7 -3 -17
    7 4 17
    7 4 17
    -7 -4 -17
    7 5 17
    7 5 17
    -7 -5 -17
    8 -3 17
    8 -3 17
    8 -2 17
    8 -2 17
    -8 2 -17
    8 -1 17
    8 -1 17
    -8 1 -17
    8 0 17
    8 0 17
    -8 0 -17
    8 1 17
    8 1 17
    -8 -1 -17
    8 2 17
    8 2 17
    -8 -2 -17
    8 3 17
    8 3 17
    -8 -3 -17
    -9 -3 18
    9 3 -18
    -9 -2 18
    9 2 -18
    -9 -1 18
    9 1 -18
    9 1 -18
    9 0 -18
    9 0 -18
    9 -1 -18
    9 -1 -18
    9 -2 -18
    9 -2 -18
    9 -3 -18
    9 -3 -18
    -8 -5 18
    8 5 -18
    -8 -4 18
    8 4 -18
    -8 -3 18
    8 3 -18
    -8 -2 18
    8 2 -18
    8 2 -18
    -8 -1 18
    8 1 -18
    8 1 -18
    -8 0 18
    8 0 -18
    8 0 -18
    8 -1 -18
    8 -1 -18
    8 -2 -18
    8 -2 -18
    8 -3 -18
    8 -3 -18
    8 -4 -18
    8 -4 -18
    8 -5 -18
    8 -5 -18
    -7 -6 18
    7 6 -18
    -7 -5 18
    7 5 -18
    -7 -4 18
    7 4 -18
    -7 -3 18
    7 3 -18
    -7 -2 18
    7 2 -18
    7 2 -18
    -7 -1 18
    7 1 -18
    7 1 -18
    -7 0 18
    7 0 -18
    7 0 -18
    -7 1 18
    7 -1 -18
    7 -1 -18
    7 -2 -18
    7 -2 -18
    -7 3 18
    7 -3 -18
    7 -3 -18
    7 -4 -18
    7 -4 -18
    7 -4 -18
    7 -5 -18
    7 -5 -18
    7 -5 -18
    7 -6 -18
    7 -6 -18
    7 -6 -18
    -6 -7 18
    6 7 -18
    -6 -6 18
    6 6 -18
    -6 -5 18
    6 5 -18
    -6 -4 18
    6 4 -18
    -6 -3 18
    6 3 -18
    -6 -2 18
    6 2 -18
    6 2 -18
    -6 -1 18
    6 1 -18
    6 1 -18
    6 1 -18
    -6 0 18
    6 0 -18
    6 0 -18
    6 0 -18
    -6 1 18
    -6 1 18
    6 -1 -18
    6 -1 -18
    -6 2 18
    6 -2 -18
    6 -2 -18
    6 -2 -18
    -6 3 18
    6 -3 -18
    6 -3 -18
    6 -3 -18
    6 -4 -18
    6 -4 -18
    6 -4 -18
    6 -5 -18
    6 -5 -18
    6 -5 -18
    6 -6 -18
    6 -6 -18
    6 -6 -18
    6 -7 -18
    6 -7 -18
    6 -7 -18
    -5 -7 18
    5 7 -18
    -5 -6 18
    5 6 -18
    -5 -5 18
    5 5 -18
    -5 -4 18
    5 4 -18
    -5 -3 18
    5 3 -18
    5 3 -18
    -5 -2 18
    5 2 -18
    5 2 -18
    5 2 -18
    -5 -1 18
    5 1 -18
    5 1 -18
    5 1 -18
    -5 0 18
    -5 0 18
    5 0 -18
    5 0 -18
    5 0 -18
    5 0 -18
    -5 1 18
    -5 1 18
    5 -1 -18
    5 -1 -18
    5 -1 -18
    5 -1 -18
    -5 2 18
    5 -2 -18
    5 -2 -18
    5 -2 -18
    -5 3 18
    5 -3 -18
    5 -3 -18
    5 -3 -18
    -5 4 18
    5 -4 -18
    5 -4 -18
    5 -4 -18
    5 -5 -18
    5 -5 -18
    5 -5 -18
    5 -6 -18
    5 -6 -18
    5 -6 -18
    5 -7 -18
    5 -7 -18
    5 -7 -18
    4 8 -18
    4 7 -18
    -4 -6 18
    4 6 -18
    -4 -5 18
    -4 -5 18
    4 5 -18
    -4 -4 18
    -4 -4 18
    4 4 -18
    -4 -3 18
    -4 -3 18
    4 3 -18
    4 3 -18
    -4 -2 18
    -4 -2 18
    -4 -2 18
    4 2 -18
    4 2 -18
    -4 -1 18
    -4 -1 18
    -4 -1 18
    4 1 -18
    4 1 -18
    4 1 -18
    4 1 -18
    -4 0 18
    -4 0 18
    -4 0 18
    4 0 -18
    4 0 -18
    4 0 -18
    4 0 -18
    -4 1 18
    -4 1 18
    -4 1 18
    -4 1 18
    4 -1 -18
    4 -1 -18
    4 -1 -18
    4 -1 -18
    -4 2 18
    -4 2 18
    -4 2 18
    4 -2 -18
    4 -2 -18
    4 -2 -18
    4 -2 -18
    -4 3 18
    4 -3 -18
    4 -3 -18
    4 -3 -18
    -4 4 18
    4 -4 -18
    4 -4 -18
    4 -4 -18
    4 -5 -18
    4 -5 -18
    4 -5 -18
    4 -6 -18
    4 -6 -18
    4 -6 -18
    4 -7 -18
    4 -7 -18
    4 -7 -18
    4 -8 -18
    4 -8 -18
    4 -8 -18
    3 8 -18
    -3 -7 18
    3 7 -18
    -3 -6 18
    3 6 -18
    -3 -5 18
    -3 -5 18
    3 5 -18
    -3 -4 18
    -3 -4 18
    3 4 -18
    -3 -3 18
    -3 -3 18
    3 3 -18
    3 3 -18
    -3 -2 18
    -3 -2 18
    -3 -2 18
    3 2 -18
    3 2 -18
    3 2 -18
    -3 -1 18
    -3 -1 18
    -3 -1 18
    -3 -1 18
    3 1 -18
    3 1 -18
    3 1 -18
    -3 0 18
    -3 0 18
    -3 0 18
    -3 0 18
    3 0 -18
    3 0 -18
    3 0 -18
    -3 1 18
    -3 1 18
    -3 1 18
    -3 1 18
    3 -1 -18
    3 -1 -18
    3 -1 -18
    -3 2 18
    -3 2 18
    -3 2 18
    -3 2 18
    3 -2 -18
    3 -2 -18
    3 -2 -18
    -3 3 18
    -3 3 18
    -3 3 18
    3 -3 -18
    3 -3 -18
    3 -3 -18
    -3 4 18
    3 -4 -18
    3 -4 -18
    3 -4 -18
    -3 5 18
    3 -5 -18
    3 -5 -18
    3 -5 -18
    3 -6 -18
    3 -6 -18
    3 -6 -18
    3 -7 -18
    3 -7 -18
    3 -7 -18
    3 -8 -18
    3 -8 -18
    3 -8 -18
    -2 -8 18
    -2 -8 18
    2 8 -18
    -2 -7 18
    2 7 -18
    -2 -6 18
    2 6 -18
    -2 -5 18
    2 5 -18
    -2 -4 18
    -2 -4 18
    2 4 -18
    -2 -3 18
    -2 -3 18
    -2 -3 18
    2 3 -18
    2 3 -18
    2 3 -18
    -2 -2 18
    -2 -2 18
    -2 -2 18
    -2 -2 18
    2 2 -18
    2 2 -18
    2 2 -18
    -2 -1 18
    -2 -1 18
    -2 -1 18
    -2 -1 18
    2 1 -18
    2 1 -18
    2 1 -18
    -2 0 18
    -2 0 18
    -2 0 18
    -2 0 18
    2 0 -18
    2 0 -18
    2 0 -18
    -2 1 18
    -2 1 18
    -2 1 18
    -2 1 18
    2 -1 -18
    2 -1 -18
    2 -1 -18
    2 -1 -18
    -2 2 18
    -2 2 18
    -2 2 18
    -2 2 18
    2 -2 -18
    2 -2 -18
    2 -2 -18
    -2 3 18
    -2 3 18
    -2 3 18
    2 -3 -18
    2 -3 -18
    2 -3 -18
    -2 4 18
    2 -4 -18
    2 -4 -18
    2 -4 -18
    -2 5 18
    2 -5 -18
    2 -5 -18
    2 -5 -18
    -2 6 18
    2 -6 -18
    2 -6 -18
    2 -6 -18
    -2 7 18
    2 -7 -18
    2 -7 -18
    2 -7 -18
    2 -8 -18
    2 -8 -18
    2 -8 -18
    -1 -9 18
    -1 -9 18
    1 9 -18
    -1 -8 18
    -1 -8 18
    1 8 -18
    -1 -7 18
    -1 -7 18
    1 7 -18
    -1 -6 18
    -1 -6 18
    1 6 -18
    -1 -5 18
    1 5 -18
    -1 -4 18
    1 4 -18
    -1 -3 18
    -1 -3 18
    -1 -3 18
    -1 -3 18
    1 3 -18
    1 3 -18
    -1 -2 18
    -1 -2 18
    -1 -2 18
    1 2 -18
    1 2 -18
    1 2 -18
    -1 -1 18
    -1 -1 18
    -1 -1 18
    1 1 -18
    1 1 -18
    1 1 -18
    -1 0 18
    -1 0 18
    -1 0 18
    1 0 -18
    1 0 -18
    1 0 -18
    1 0 -18
    -1 1 18
    -1 1 18
    -1 1 18
    1 -1 -18
    1 -1 -18
    1 -1 -18
    1 -1 -18
    -1 2 18
    -1 2 18
    -1 2 18
    -1 2 18
    1 -2 -18
    1 -2 -18
    1 -2 -18
    -1 3 18
    -1 3 18
    -1 3 18
    1 -3 -18
    1 -3 -18
    1 -3 -18
    -1 4 18
    -1 4 18
    -1 4 18
    1 -4 -18
    1 -4 -18
    1 -4 -18
    -1 5 18
    1 -5 -18
    1 -5 -18
    1 -5 -18
    1 -6 -18
    1 -6 -18
    1 -6 -18
    1 -7 -18
    1 -7 -18
    1 -7 -18
    1 -8 -18
    1 -8 -18
    1 -8 -18
    1 -9 -18
    1 -9 -18
    1 -9 -18
    0 -9 18
    0 -9 18
    0 9 -18
    0 -8 18
    0 -8 18
    0 8 -18
    0 -7 18
    0 -7 18
    0 7 -18
    0 -6 18
    0 -6 18
    0 6 -18
    0 -5 18
    0 -5 18
    0 5 -18
    0 -4 18
    0 -4 18
    0 4 -18
    0 -3 18
    0 -3 18
    0 -3 18
    0 3 -18
    0 3 -18
    0 -2 18
    0 -2 18
    0 -2 18
    0 2 -18
    0 2 -18
    0 2 -18
    0 -1 18
    0 -1 18
    0 -1 18
    0 1 -18
    0 1 -18
    0 1 -18
    0 0 18
    0 0 18
    0 0 -18
    0 0 -18
    0 0 -18
    0 0 -18
    0 1 18
    0 1 18
    0 -1 -18
    0 -1 -18
    0 -1 -18
    0 2 18
    0 2 18
    0 -2 -18
    0 -2 -18
    0 -2 -18
    0 -2 -18
    0 3 18
    0 3 18
    0 -3 -18
    0 -3 -18
    0 -3 -18
    0 4 18
    0 4 18
    0 -4 -18
    0 -4 -18
    0 -4 -18
    0 5 18
    0 -5 -18
    0 -5 -18
    0 -5 -18
    0 -6 -18
    0 -6 -18
    0 -6 -18
    0 -7 -18
    0 -7 -18
    0 -7 -18
    0 -8 -18
    0 -8 -18
    0 -8 -18
    0 -9 -18
    0 -9 -18
    0 -9 -18
    1 -8 18
    1 -8 18
    -1 8 -18
    1 -7 18
    1 -7 18
    -1 7 -18
    1 -6 18
    1 -6 18
    -1 6 -18
    1 -5 18
    1 -5 18
    -1 5 -18
    1 -4 18
    1 -4 18
    1 -4 18
    1 -4 18
    -1 4 -18
    1 -3 18
    1 -3 18
    1 -3 18
    -1 3 -18
    -1 3 -18
    1 -2 18
    1 -2 18
    1 -2 18
    -1 2 -18
    -1 2 -18
    1 -1 18
    1 -1 18
    1 -1 18
    -1 1 -18
    -1 1 -18
    -1 1 -18
    1 0 18
    1 0 18
    1 0 18
    -1 0 -18
    -1 0 -18
    -1 0 -18
    -1 0 -18
    1 1 18
    1 1 18
    1 1 18
    -1 -1 -18
    -1 -1 -18
    -1 -1 -18
    1 2 18
    1 2 18
    -1 -2 -18
    -1 -2 -18
    -1 -2 -18
    1 3 18
    1 3 18
    -1 -3 -18
    -1 -3 -18
    -1 -3 -18
    1 4 18
    -1 -4 -18
    -1 -4 -18
    -1 -4 -18
    1 5 18
    -1 -5 -18
    -1 -5 -18
    -1 -5 -18
    -1 -6 -18
    -1 -6 -18
    -1 -6 -18
    -1 -7 -18
    -1 -7 -18
    -1 -7 -18
    -1 -8 -18
    -1 -8 -18
    -1 -8 -18
    2 -8 18
    2 -8 18
    -2 8 -18
    2 -7 18
    2 -7 18
    -2 7 -18
    2 -6 18
    2 -6 18
    -2 6 -18
    2 -5 18
    2 -5 18
    -2 5 -18
    2 -4 18
    2 -4 18
    2 -4 18
    2 -4 18
    -2 4 -18
    2 -3 18
    2 -3 18
    2 -3 18
    2 -3 18
    -2 3 -18
    -2 3 -18
    2 -2 18
    2 -2 18
    2 -2 18
    -2 2 -18
    -2 2 -18
    2 -1 18
    2 -1 18
    2 -1 18
    -2 1 -18
    -2 1 -18
    2 0 18
    2 0 18
    2 0 18
    -2 0 -18
    -2 0 -18
    2 1 18
    2 1 18
    2 1 18
    -2 -1 -18
    -2 -1 -18
    2 2 18
    2 2 18
    2 2 18
    -2 -2 -18
    -2 -2 -18
    -2 -2 -18
    2 3 18
    2 3 18
    2 3 18
    -2 -3 -18
    -2 -3 -18
    -2 -3 -18
    2 4 18
    2 4 18
    -2 -4 -18
    -2 -4 -18
    -2 -4 -18
    2 5 18
    2 5 18
    -2 -5 -18
    -2 -5 -18
    -2 -5 -18
    2 6 18
    2 6 18
    -2 -6 -18
    -2 -6 -18
    2 7 18
    -2 -7 -18
    -2 -7 -18
    2 8 18
    -2 -8 -18
    -2 -8 -18
    3 -8 18
    3 -8 18
    3 -7 18
    3 -7 18
    3 -6 18
    3 -6 18
    3 -5 18
    3 -5 18
    -3 5 -18
    3 -4 18
    3 -4 18
    3 -4 18
    3 -4 18
    -3 4 -18
    3 -3 18
    3 -3 18
    3 -3 18
    3 -3 18
    -3 3 -18
    -3 3 -18
    3 -2 18
    3 -2 18
    3 -2 18
    -3 2 -18
    3 -1 18
    3 -1 18
    3 -1 18
    -3 1 -18
    -3 1 -18
    3 0 18
    3 0 18
    3 0 18
    -3 0 -18
    3 1 18
    3 1 18
    3 1 18
    -3 -1 -18
    -3 -1 -18
    3 2 18
    3 2 18
    3 2 18
    -3 -2 -18
    -3 -2 -18
    3 3 18
    3 3 18
    3 3 18
    -3 -3 -18
    -3 -3 -18
    3 4 18
    3 4 18
    -3 -4 -18
    -3 -4 -18
    3 5 18
    3 5 18
    -3 -5 -18
    -3 -5 -18
    3 6 18
    3 6 18
    -3 -6 -18
    -3 -6 -18
    3 7 18
    3 7 18
    -3 -7 -18
    -3 -7 -18
    3 8 18
    -3 -8 -18
    4 -7 18
    4 -7 18
    4 -6 18
    4 -6 18
    4 -5 18
    4 -4 18
    4 -4 18
    4 -3 18
    4 -3 18
    4 -3 18
    -4 3 -18
    4 -2 18
    4 -2 18
    4 -2 18
    -4 2 -18
    4 -1 18
    4 -1 18
    4 -1 18
    -4 1 -18
    -4 1 -18
    4 0 18
    4 0 18
    4 0 18
    -4 0 -18
    4 1 18
    4 1 18
    4 1 18
    -4 -1 -18
    4 2 18
    4 2 18
    4 2 18
    -4 -2 -18
    4 3 18
    4 3 18
    4 3 18
    -4 -3 -18
    -4 -3 -18
    4 4 18
    4 4 18
    -4 -4 -18
    -4 -4 -18
    4 5 18
    4 5 18
    -4 -5 -18
    -4 -5 -18
    4 6 18
    4 6 18
    -4 -6 -18
    -4 -6 -18
    4 7 18
    4 7 18
    -4 -7 -18
    -4 -7 -18
    5 -7 18
    5 -6 18
    5 -5 18
    5 -4 18
    5 -4 18
    5 -3 18
    5 -3 18
    5 -3 18
    -5 3 -18
    5 -2 18
    5 -2 18
    5 -2 18
    -5 2 -18
    5 -1 18
    5 -1 18
    5 -1 18
    -5 1 -18
    5 0 18
    5 0 18
    5 0 18
    -5 0 -18
    5 1 18
    5 1 18
    5 1 18
    -5 -1 -18
    5 2 18
    5 2 18
    5 2 18
    -5 -2 -18
    5 3 18
    5 3 18
    5 3 18
    -5 -3 -18
    5 4 18
    5 4 18
    -5 -4 -18
    5 5 18
    5 5 18
    -5 -5 -18
    5 6 18
    5 6 18
    -5 -6 -18
    5 7 18
    5 7 18
    -5 -7 -18
    6 -6 18
    6 -5 18
    6 -4 18
    6 -4 18
    6 -3 18
    6 -3 18
    -6 3 -18
    6 -2 18
    6 -2 18
    -6 2 -18
    6 -1 18
    6 -1 18
    -6 1 -18
    6 0 18
    6 0 18
    -6 0 -18
    6 1 18
    6 1 18
    -6 -1 -18
    6 2 18
    6 2 18
    -6 -2 -18
    6 3 18
    6 3 18
    -6 -3 -18
    6 4 18
    6 4 18
    -6 -4 -18
    6 5 18
    6 5 18
    -6 -5 -18
    6 6 18
    6 6 18
    -6 -6 -18
    7 -4 18
    7 -4 18
    7 -3 18
    7 -3 18
    7 -2 18
    7 -2 18
    -7 2 -18
    7 -1 18
    7 -1 18
    -7 1 -18
    7 0 18
    7 0 18
    -7 0 -18
    7 1 18
    7 1 18
    -7 -1 -18
    7 2 18
    7 2 18
    -7 -2 -18
    7 3 18
    7 3 18
    -7 -3 -18
    7 4 18
    7 4 18
    -7 -4 -18
    8 -2 18
    8 -2 18
    -8 2 -18
    8 -1 18
    8 -1 18
    -8 1 -18
    8 0 18
    8 0 18
    -8 0 -18
    8 1 18
    8 1 18
    -8 -1 -18
    8 2 18
    8 2 18
    -8 -2 -18
    -9 -3 19
    9 3 -19
    -9 -2 19
    9 2 -19
    -9 -1 19
    9 1 -19
    9 1 -19
    9 0 -19
    9 0 -19
    9 -1 -19
    9 -1 -19
    9 -2 -19
    9 -2 -19
    9 -3 -19
    9 -3 -19
    -8 -5 19
    8 5 -19
    -8 -4 19
    8 4 -19
    -8 -3 19
    8 3 -19
    -8 -2 19
    8 2 -19
    8 2 -19
    -8 -1 19
    8 1 -19
    8 1 -19
    -8 0 19
    8 0 -19
    8 0 -19
    8 -1 -19
    8 -1 -19
    8 -2 -19
    8 -2 -19
    8 -3 -19
    8 -3 -19
    8 -4 -19
    8 -4 -19
    8 -5 -19
    8 -5 -19
    -7 -6 19
    7 6 -19
    -7 -5 19
    7 5 -19
    -7 -4 19
    7 4 -19
    -7 -3 19
    7 3 -19
    -7 -2 19
    7 2 -19
    7 2 -19
    -7 -1 19
    7 1 -19
    7 1 -19
    -7 0 19
    7 0 -19
    7 0 -19
    7 -1 -19
    7 -1 -19
    7 -2 -19
    7 -2 -19
    -7 3 19
    7 -3 -19
    7 -3 -19
    7 -4 -19
    7 -4 -19
    7 -4 -19
    7 -5 -19
    7 -5 -19
    7 -5 -19
    7 -6 -19
    7 -6 -19
    7 -6 -19
    -6 -7 19
    6 7 -19
    -6 -6 19
    6 6 -19
    -6 -5 19
    6 5 -19
    -6 -4 19
    6 4 -19
    -6 -3 19
    6 3 -19
    -6 -2 19
    6 2 -19
    6 2 -19
    -6 -1 19
    6 1 -19
    6 1 -19
    6 1 -19
    -6 0 19
    6 0 -19
    6 0 -19
    6 0 -19
    -6 1 19
    -6 1 19
    6 -1 -19
    6 -1 -19
    -6 2 19
    6 -2 -19
    6 -2 -19
    6 -2 -19
    -6 3 19
    6 -3 -19
    6 -3 -19
    6 -3 -19
    6 -4 -19
    6 -4 -19
    6 -4 -19
    6 -5 -19
    6 -5 -19
    6 -5 -19
    6 -6 -19
    6 -6 -19
    6 -6 -19
    6 -7 -19
    6 -7 -19
    6 -7 -19
    -5 -7 19
    5 7 -19
    -5 -6 19
    5 6 -19
    -5 -5 19
    5 5 -19
    -5 -4 19
    5 4 -19
    -5 -3 19
    5 3 -19
    -5 -2 19
    5 2 -19
    5 2 -19
    5 2 -19
    -5 -1 19
    5 1 -19
    5 1 -19
    5 1 -19
    -5 0 19
    5 0 -19
    5 0 -19
    5 0 -19
    5 0 -19
    -5 1 19
    -5 1 19
    5 -1 -19
    5 -1 -19
    5 -1 -19
    5 -1 -19
    -5 2 19
    5 -2 -19
    5 -2 -19
    5 -2 -19
    -5 3 19
    5 -3 -19
    5 -3 -19
    5 -3 -19
    5 -4 -19
    5 -4 -19
    5 -4 -19
    5 -5 -19
    5 -5 -19
    5 -5 -19
    5 -6 -19
    5 -6 -19
    5 -6 -19
    5 -7 -19
    5 -7 -19
    5 -7 -19
    4 8 -19
    4 7 -19
    -4 -6 19
    -4 -6 19
    4 6 -19
    -4 -5 19
    -4 -5 19
    4 5 -19
    -4 -4 19
    -4 -4 19
    4 4 -19
    -4 -3 19
    -4 -3 19
    4 3 -19
    -4 -2 19
    -4 -2 19
    4 2 -19
    4 2 -19
    -4 -1 19
    -4 -1 19
    -4 -1 19
    4 1 -19
    4 1 -19
    4 1 -19
    -4 0 19
    -4 0 19
    -4 0 19
    4 0 -19
    4 0 -19
    4 0 -19
    -4 1 19
    -4 1 19
    -4 1 19
    -4 1 19
    4 -1 -19
    4 -1 -19
    4 -1 -19
    -4 2 19
    -4 2 19
    -4 2 19
    4 -2 -19
    4 -2 -19
    4 -2 -19
    -4 3 19
    4 -3 -19
    4 -3 -19
    4 -3 -19
    -4 4 19
    4 -4 -19
    4 -4 -19
    4 -4 -19
    4 -5 -19
    4 -5 -19
    4 -5 -19
    4 -6 -19
    4 -6 -19
    4 -6 -19
    4 -7 -19
    4 -7 -19
    4 -7 -19
    4 -8 -19
    4 -8 -19
    4 -8 -19
    -3 -8 19
    3 8 -19
    -3 -7 19
    3 7 -19
    -3 -6 19
    3 6 -19
    -3 -5 19
    -3 -5 19
    3 5 -19
    -3 -4 19
    -3 -4 19
    3 4 -19
    -3 -3 19
    -3 -3 19
    3 3 -19
    3 3 -19
    -3 -2 19
    -3 -2 19
    -3 -2 19
    3 2 -19
    3 2 -19
    3 2 -19
    -3 -1 19
    -3 -1 19
    -3 -1 19
    -3 -1 19
    3 1 -19
    3 1 -19
    3 1 -19
    -3 0 19
    -3 0 19
    -3 0 19
    -3 0 19
    3 0 -19
    3 0 -19
    3 0 -19
    -3 1 19
    -3 1 19
    -3 1 19
    -3 1 19
    3 -1 -19
    3 -1 -19
    3 -1 -19
    -3 2 19
    -3 2 19
    -3 2 19
    -3 2 19
    3 -2 -19
    3 -2 -19
    3 -2 -19
    -3 3 19
    -3 3 19
    -3 3 19
    3 -3 -19
    3 -3 -19
    3 -3 -19
    -3 4 19
    3 -4 -19
    3 -4 -19
    3 -4 -19
    -3 5 19
    3 -5 -19
    3 -5 -19
    3 -5 -19
    3 -6 -19
    3 -6 -19
    3 -6 -19
    3 -7 -19
    3 -7 -19
    3 -7 -19
    3 -8 -19
    3 -8 -19
    3 -8 -19
    -2 -8 19
    2 8 -19
    -2 -7 19
    2 7 -19
    -2 -6 19
    2 6 -19
    -2 -5 19
    2 5 -19
    -2 -4 19
    -2 -4 19
    2 4 -19
    -2 -3 19
    -2 -3 19
    -2 -3 19
    2 3 -19
    2 3 -19
    -2 -2 19
    -2 -2 19
    -2 -2 19
    -2 -2 19
    2 2 -19
    2 2 -19
    2 2 -19
    -2 -1 19
    -2 -1 19
    -2 -1 19
    -2 -1 19
    2 1 -19
    2 1 -19
    2 1 -19
    -2 0 19
    -2 0 19
    -2 0 19
    -2 0 19
    2 0 -19
    2 0 -19
    2 0 -19
    -2 1 19
    -2 1 19
    -2 1 19
    -2 1 19
    2 -1 -19
    2 -1 -19
    2 -1 -19
    2 -1 -19
    -2 2 19
    -2 2 19
    -2 2 19
    -2 2 19
    2 -2 -19
    2 -2 -19
    2 -2 -19
    -2 3 19
    -2 3 19
    -2 3 19
    2 -3 -19
    2 -3 -19
    2 -3 -19
    -2 4 19
    2 -4 -19
    2 -4 -19
    2 -4 -19
    -2 5 19
    2 -5 -19
    2 -5 -19
    2 -5 -19
    -2 6 19
    2 -6 -19
    2 -6 -19
    2 -7 -19
    2 -7 -19
    2 -7 -19
    2 -8 -19
    2 -8 -19
    2 -8 -19
    -1 -8 19
    -1 -8 19
    1 8 -19
    -1 -7 19
    -1 -7 19
    1 7 -19
    -1 -6 19
    -1 -6 19
    1 6 -19
    -1 -5 19
    1 5 -19
    -1 -4 19
    1 4 -19
    -1 -3 19
    -1 -3 19
    -1 -3 19
    -1 -3 19
    1 3 -19
    1 3 -19
    -1 -2 19
    -1 -2 19
    -1 -2 19
    -1 -2 19
    1 2 -19
    1 2 -19
    1 2 -19
    -1 -1 19
    -1 -1 19
    -1 -1 19
    1 1 -19
    1 1 -19
    1 1 -19
    -1 0 19
    -1 0 19
    -1 0 19
    1 0 -19
    1 0 -19
    1 0 -19
    -1 1 19
    -1 1 19
    -1 1 19
    1 -1 -19
    1 -1 -19
    1 -1 -19
    1 -1 -19
    -1 2 19
    -1 2 19
    -1 2 19
    -1 2 19
    1 -2 -19
    1 -2 -19
    1 -2 -19
    -1 3 19
    -1 3 19
    -1 3 19
    1 -3 -19
    1 -3 -19
    1 -3 -19
    -1 4 19
    -1 4 19
    1 -4 -19
    1 -4 -19
    1 -4 -19
    -1 5 19
    1 -5 -19
    1 -5 -19
    1 -5 -19
    -1 6 19
    1 -6 -19
    1 -6 -19
    1 -6 -19
    1 -7 -19
    1 -7 -19
    1 -7 -19
    1 -8 -19
    1 -8 -19
    1 -8 -19
    0 -8 19
    0 -8 19
    0 8 -19
    0 -7 19
    0 -7 19
    0 7 -19
    0 -6 19
    0 -6 19
    0 6 -19
    0 -5 19
    0 -5 19
    0 5 -19
    0 -4 19
    0 4 -19
    0 -3 19
    0 -3 19
    0 -3 19
    0 3 -19
    0 3 -19
    0 -2 19
    0 -2 19
    0 -2 19
    0 2 -19
    0 2 -19
    0 2 -19
    0 -1 19
    0 -1 19
    0 -1 19
    0 1 -19
    0 1 -19
    0 1 -19
    0 0 19
    0 0 19
    0 0 -19
    0 0 -19
    0 0 -19
    0 0 -19
    0 1 19
    0 1 19
    0 -1 -19
    0 -1 -19
    0 -1 -19
    0 2 19
    0 2 19
    0 -2 -19
    0 -2 -19
    0 -2 -19
    0 3 19
    0 3 19
    0 -3 -19
    0 -3 -19
    0 -3 -19
    0 4 19
    0 4 19
    0 -4 -19
    0 -4 -19
    0 -4 -19
    0 5 19
    0 -5 -19
    0 -5 -19
    0 -5 -19
    0 -6 -19
    0 -6 -19
    0 -6 -19
    0 -7 -19
    0 -7 -19
    0 -7 -19
    0 -8 -19
    0 -8 -19
    0 -8 -19
    1 -8 19
    1 -8 19
    -1 8 -19
    1 -7 19
    1 -7 19
    -1 7 -19
    1 -6 19
    1 -6 19
    -1 6 -19
    1 -5 19
    1 -5 19
    -1 5 -19
    1 -4 19
    1 -4 19
    -1 4 -19
    1 -3 19
    1 -3 19
    1 -3 19
    -1 3 -19
    -1 3 -19
    1 -2 19
    1 -2 19
    1 -2 19
    -1 2 -19
    -1 2 -19
    1 -1 19
    1 -1 19
    1 -1 19
    -1 1 -19
    -1 1 -19
    -1 1 -19
    1 0 19
    1 0 19
    1 0 19
    -1 0 -19
    -1 0 -19
    -1 0 -19
    -1 0 -19
    1 1 19
    1 1 19
    1 1 19
    -1 -1 -19
    -1 -1 -19
    -1 -1 -19
    1 2 19
    1 2 19
    -1 -2 -19
    -1 -2 -19
    -1 -2 -19
    1 3 19
    1 3 19
    -1 -3 -19
    -1 -3 -19
    -1 -3 -19
    1 4 19
    -1 -4 -19
    -1 -4 -19
    -1 -4 -19
    1 5 19
    -1 -5 -19
    -1 -5 -19
    -1 -5 -19
    -1 -6 -19
    -1 -6 -19
    -1 -6 -19
    -1 -7 -19
    -1 -7 -19
    -1 -7 -19
    -1 -8 -19
    -1 -8 -19
    -1 -8 -19
    2 -8 19
    2 -8 19
    -2 8 -19
    2 -7 19
    2 -7 19
    -2 7 -19
    2 -6 19
    2 -6 19
    -2 6 -19
    2 -5 19
    2 -5 19
    -2 5 -19
    2 -4 19
    2 -4 19
    2 -4 19
    -2 4 -19
    2 -3 19
    2 -3 19
    2 -3 19
    -2 3 -19
    -2 3 -19
    2 -2 19
    2 -2 19
    2 -2 19
    -2 2 -19
    -2 2 -19
    2 -1 19
    2 -1 19
    2 -1 19
    -2 1 -19
    -2 1 -19
    2 0 19
    2 0 19
    2 0 19
    -2 0 -19
    -2 0 -19
    2 1 19
    2 1 19
    2 1 19
    -2 -1 -19
    -2 -1 -19
    2 2 19
    2 2 19
    2 2 19
    -2 -2 -19
    -2 -2 -19
    2 3 19
    2 3 19
    2 3 19
    -2 -3 -19
    -2 -3 -19
    2 4 19
    2 4 19
    -2 -4 -19
    -2 -4 -19
    2 5 19
    2 5 19
    -2 -5 -19
    -2 -5 -19
    2 6 19
    2 6 19
    -2 -6 -19
    -2 -6 -19
    2 7 19
    -2 -7 -19
    -2 -7 -19
    2 8 19
    -2 -8 -19
    -2 -8 -19
    3 -8 19
    3 -8 19
    -3 8 -19
    3 -7 19
    3 -7 19
    -3 7 -19
    3 -6 19
    3 -6 19
    -3 6 -19
    3 -5 19
    3 -5 19
    -3 5 -19
    3 -4 19
    3 -4 19
    3 -4 19
    -3 4 -19
    3 -3 19
    3 -3 19
    3 -3 19
    3 -3 19
    -3 3 -19
    -3 3 -19
    3 -2 19
    3 -2 19
    3 -2 19
    -3 2 -19
    3 -1 19
    3 -1 19
    3 -1 19
    -3 1 -19
    3 0 19
    3 0 19
    3 0 19
    -3 0 -19
    3 1 19
    3 1 19
    3 1 19
    -3 -1 -19
    -3 -1 -19
    3 2 19
    3 2 19
    3 2 19
    -3 -2 -19
    -3 -2 -19
    3 3 19
    3 3 19
    3 3 19
    -3 -3 -19
    -3 -3 -19
    3 4 19
    3 4 19
    -3 -4 -19
    -3 -4 -19
    3 5 19
    3 5 19
    -3 -5 -19
    -3 -5 -19
    3 6 19
    3 6 19
    -3 -6 -19
    -3 -6 -19
    3 7 19
    -3 -7 -19
    -3 -7 -19
    3 8 19
    -3 -8 -19
    -3 -8 -19
    4 -7 19
    4 -6 19
    4 -5 19
    4 -4 19
    4 -4 19
    4 -3 19
    4 -3 19
    4 -3 19
    -4 3 -19
    4 -2 19
    4 -2 19
    4 -2 19
    -4 2 -19
    4 -1 19
    4 -1 19
    4 -1 19
    -4 1 -19
    4 0 19
    4 0 19
    4 0 19
    -4 0 -19
    4 1 19
    4 1 19
    4 1 19
    4 2 19
    4 2 19
    4 2 19
    -4 -2 -19
    4 3 19
    4 3 19
    4 3 19
    -4 -3 -19
    -4 -3 -19
    4 4 19
    4 4 19
    -4 -4 -19
    -4 -4 -19
    4 5 19
    4 5 19
    -4 -5 -19
    -4 -5 -19
    4 6 19
    4 6 19
    -4 -6 -19
    -4 -6 -19
    4 7 19
    4 7 19
    -4 -7 -19
    -4 -7 -19
    5 -6 19
    5 -5 19
    5 -4 19
    5 -4 19
    5 -3 19
    5 -3 19
    5 -3 19
    -5 3 -19
    5 -2 19
    5 -2 19
    5 -2 19
    -5 2 -19
    5 -1 19
    5 -1 19
    -5 1 -19
    5 0 19
    5 0 19
    -5 0 -19
    5 1 19
    5 1 19
    5 1 19
    -5 -1 -19
    5 2 19
    5 2 19
    5 2 19
    -5 -2 -19
    5 3 19
    5 3 19
    5 3 19
    -5 -3 -19
    5 4 19
    5 4 19
    -5 -4 -19
    5 5 19
    5 5 19
    -5 -5 -19
    5 6 19
    5 6 19
    -5 -6 -19
    6 -5 19
    6 -4 19
    6 -4 19
    6 -3 19
    6 -3 19
    6 -2 19
    6 -2 19
    -6 2 -19
    6 -1 19
    6 -1 19
    -6 1 -19
    6 0 19
    6 0 19
    -6 0 -19
    6 1 19
    6 1 19
    -6 -1 -19
    6 2 19
    6 2 19
    -6 -2 -19
    6 3 19
    6 3 19
    -6 -3 -19
    6 4 19
    6 4 19
    -6 -4 -19
    6 5 19
    6 5 19
    -6 -5 -19
    7 -4 19
    7 -4 19
    7 -3 19
    7 -3 19
    7 -2 19
    7 -2 19
    -7 2 -19
    7 -1 19
    7 -1 19
    -7 1 -19
    7 0 19
    7 0 19
    -7 0 -19
    7 1 19
    7 1 19
    -7 -1 -19
    7 2 19
    7 2 19
    -7 -2 -19
    7 3 19
    7 3 19
    -7 -3 -19
    7 4 19
    7 4 19
    -7 -4 -19
    8 -2 19
    8 -2 19
    -8 2 -19
    8 -1 19
    8 -1 19
    -8 1 -19
    8 0 19
    8 0 19
    -8 0 -19
    8 1 19
    8 1 19
    -8 -1 -19
    8 2 19
    8 2 19
    -8 -2 -19
    -9 -2 20
    9 2 -20
    -9 -1 20
    9 1 -20
    9 1 -20
    9 0 -20
    9 0 -20
    9 -1 -20
    9 -1 -20
    9 -2 -20
    9 -2 -20
    -8 -4 20
    8 4 -20
    -8 -3 20
    8 3 -20
    -8 -2 20
    8 2 -20
    -8 -1 20
    8 1 -20
    8 1 -20
    -8 0 20
    8 0 -20
    8 0 -20
    8 -1 -20
    8 -1 -20
    8 -2 -20
    8 -2 -20
    8 -3 -20
    8 -3 -20
    8 -4 -20
    8 -4 -20
    -7 -6 20
    7 6 -20
    -7 -5 20
    7 5 -20
    -7 -4 20
    7 4 -20
    -7 -3 20
    7 3 -20
    -7 -2 20
    7 2 -20
    7 2 -20
    -7 -1 20
    7 1 -20
    7 1 -20
    -7 0 20
    7 0 -20
    7 0 -20
    7 -1 -20
    7 -1 -20
    7 -2 -20
    7 -2 -20
    -7 3 20
    7 -3 -20
    7 -3 -20
    7 -4 -20
    7 -4 -20
    7 -4 -20
    7 -5 -20
    7 -5 -20
    7 -5 -20
    7 -6 -20
    7 -6 -20
    7 -6 -20
    -6 -6 20
    6 6 -20
    -6 -5 20
    6 5 -20
    -6 -4 20
    6 4 -20
    -6 -3 20
    6 3 -20
    -6 -2 20
    6 2 -20
    6 2 -20
    -6 -1 20
    6 1 -20
    6 1 -20
    6 1 -20
    -6 0 20
    6 0 -20
    6 0 -20
    -6 1 20
    6 -1 -20
    6 -1 -20
    -6 2 20
    6 -2 -20
    6 -2 -20
    6 -2 -20
    -6 3 20
    6 -3 -20
    6 -3 -20
    6 -3 -20
    6 -4 -20
    6 -4 -20
    6 -4 -20
    6 -5 -20
    6 -5 -20
    6 -5 -20
    6 -6 -20
    6 -6 -20
    6 -6 -20
    -5 -7 20
    5 7 -20
    -5 -6 20
    5 6 -20
    -5 -5 20
    5 5 -20
    -5 -4 20
    5 4 -20
    -5 -3 20
    5 3 -20
    -5 -2 20
    -5 -2 20
    5 2 -20
    5 2 -20
    -5 -1 20
    5 1 -20
    5 1 -20
    5 1 -20
    -5 0 20
    -5 0 20
    5 0 -20
    5 0 -20
    5 0 -20
    5 0 -20
    -5 1 20
    -5 1 20
    5 -1 -20
    5 -1 -20
    5 -1 -20
    5 -1 -20
    -5 2 20
    5 -2 -20
    5 -2 -20
    5 -2 -20
    -5 3 20
    5 -3 -20
    5 -3 -20
    5 -3 -20
    5 -4 -20
    5 -4 -20
    5 -4 -20
    5 -5 -20
    5 -5 -20
    5 -5 -20
    5 -6 -20
    5 -6 -20
    5 -6 -20
    5 -7 -20
    5 -7 -20
    5 -7 -20
    4 8 -20
    4 7 -20
    -4 -6 20
    -4 -6 20
    4 6 -20
    -4 -5 20
    -4 -5 20
    4 5 -20
    -4 -4 20
    -4 -4 20
    4 4 -20
    -4 -3 20
    -4 -3 20
    4 3 -20
    -4 -2 20
    -4 -2 20
    4 2 -20
    4 2 -20
    -4 -1 20
    -4 -1 20
    -4 -1 20
    4 1 -20
    4 1 -20
    4 1 -20
    -4 0 20
    -4 0 20
    -4 0 20
    -4 0 20
    4 0 -20
    4 0 -20
    4 0 -20
    -4 1 20
    -4 1 20
    -4 1 20
    -4 1 20
    4 -1 -20
    4 -1 -20
    4 -1 -20
    -4 2 20
    -4 2 20
    -4 2 20
    4 -2 -20
    4 -2 -20
    4 -2 -20
    -4 3 20
    4 -3 -20
    4 -3 -20
    4 -3 -20
    -4 4 20
    4 -4 -20
    4 -4 -20
    4 -4 -20
    4 -5 -20
    4 -5 -20
    4 -5 -20
    4 -6 -20
    4 -6 -20
    4 -6 -20
    4 -7 -20
    4 -7 -20
    4 -7 -20
    4 -8 -20
    4 -8 -20
    4 -8 -20
    -3 -8 20
    3 8 -20
    -3 -7 20
    3 7 -20
    -3 -6 20
    3 6 -20
    -3 -5 20
    -3 -5 20
    3 5 -20
    -3 -4 20
    -3 -4 20
    3 4 -20
    -3 -3 20
    -3 -3 20
    -3 -3 20
    3 3 -20
    -3 -2 20
    -3 -2 20
    -3 -2 20
    3 2 -20
    3 2 -20
    3 2 -20
    -3 -1 20
    -3 -1 20
    -3 -1 20
    -3 -1 20
    3 1 -20
    3 1 -20
    3 1 -20
    -3 0 20
    -3 0 20
    -3 0 20
    -3 0 20
    3 0 -20
    3 0 -20
    3 0 -20
    -3 1 20
    -3 1 20
    -3 1 20
    -3 1 20
    3 -1 -20
    3 -1 -20
    3 -1 -20
    -3 2 20
    -3 2 20
    -3 2 20
    3 -2 -20
    3 -2 -20
    3 -2 -20
    -3 3 20
    -3 3 20
    3 -3 -20
    3 -3 -20
    3 -3 -20
    -3 4 20
    3 -4 -20
    3 -4 -20
    3 -4 -20
    -3 5 20
    3 -5 -20
    3 -5 -20
    3 -5 -20
    3 -6 -20
    3 -6 -20
    3 -6 -20
    3 -7 -20
    3 -7 -20
    3 -7 -20
    3 -8 -20
    3 -8 -20
    3 -8 -20
    -2 -8 20
    2 8 -20
    -2 -7 20
    2 7 -20
    -2 -6 20
    2 6 -20
    -2 -5 20
    2 5 -20
    -2 -4 20
    -2 -4 20
    2 4 -20
    -2 -3 20
    -2 -3 20
    2 3 -20
    2 3 -20
    -2 -2 20
    -2 -2 20
    -2 -2 20
    -2 -2 20
    2 2 -20
    2 2 -20
    2 2 -20
    -2 -1 20
    -2 -1 20
    -2 -1 20
    -2 -1 20
    2 1 -20
    2 1 -20
    2 1 -20
    -2 0 20
    -2 0 20
    -2 0 20
    -2 0 20
    2 0 -20
    2 0 -20
    2 0 -20
    -2 1 20
    -2 1 20
    -2 1 20
    -2 1 20
    2 -1 -20
    2 -1 -20
    2 -1 -20
    -2 2 20
    -2 2 20
    -2 2 20
    2 -2 -20
    2 -2 -20
    2 -2 -20
    -2 3 20
    -2 3 20
    -2 3 20
    2 -3 -20
    2 -3 -20
    2 -3 -20
    -2 4 20
    2 -4 -20
    2 -4 -20
    2 -4 -20
    -2 5 20
    2 -5 -20
    2 -5 -20
    2 -5 -20
    -2 6 20
    2 -6 -20
    2 -6 -20
    2 -6 -20
    2 -7 -20
    2 -7 -20
    2 -7 -20
    2 -8 -20
    2 -8 -20
    2 -8 -20
    -1 -8 20
    -1 -8 20
    1 8 -20
    -1 -7 20
    -1 -7 20
    1 7 -20
    -1 -6 20
    1 6 -20
    -1 -5 20
    1 5 -20
    -1 -4 20
    1 4 -20
    -1 -3 20
    -1 -3 20
    -1 -3 20
    -1 -3 20
    1 3 -20
    1 3 -20
    -1 -2 20
    -1 -2 20
    -1 -2 20
    1 2 -20
    1 2 -20
    1 2 -20
    -1 -1 20
    -1 -1 20
    -1 -1 20
    1 1 -20
    1 1 -20
    1 1 -20
    -1 0 20
    -1 0 20
    -1 0 20
    1 0 -20
    1 0 -20
    1 0 -20
    -1 1 20
    -1 1 20
    -1 1 20
    1 -1 -20
    1 -1 -20
    1 -1 -20
    1 -1 -20
    -1 2 20
    -1 2 20
    -1 2 20
    1 -2 -20
    1 -2 -20
    1 -2 -20
    -1 3 20
    -1 3 20
    -1 3 20
    1 -3 -20
    1 -3 -20
    1 -3 -20
    -1 4 20
    -1 4 20
    1 -4 -20
    1 -4 -20
    1 -4 -20
    -1 5 20
    1 -5 -20
    1 -5 -20
    1 -5 -20
    -1 6 20
    1 -6 -20
    1 -6 -20
    1 -6 -20
    1 -7 -20
    1 -7 -20
    1 -7 -20
    1 -8 -20
    1 -8 -20
    1 -8 -20
    0 -8 20
    0 -8 20
    0 8 -20
    0 -7 20
    0 -7 20
    0 7 -20
    0 -6 20
    0 -6 20
    0 6 -20
    0 -5 20
    0 -5 20
    0 5 -20
    0 -4 20
    0 4 -20
    0 -3 20
    0 -3 20
    0 -3 20
    0 3 -20
    0 3 -20
    0 -2 20
    0 -2 20
    0 -2 20
    0 2 -20
    0 2 -20
    0 2 -20
    0 -1 20
    0 -1 20
    0 -1 20
    0 1 -20
    0 1 -20
    0 1 -20
    0 0 20
    0 0 20
    0 0 -20
    0 0 -20
    0 0 -20
    0 0 -20
    0 1 20
    0 1 20
    0 -1 -20
    0 -1 -20
    0 -1 -20
    0 2 20
    0 2 20
    0 -2 -20
    0 -2 -20
    0 -2 -20
    0 3 20
    0 3 20
    0 -3 -20
    0 -3 -20
    0 -3 -20
    0 4 20
    0 4 20
    0 -4 -20
    0 -4 -20
    0 -4 -20
    0 5 20
    0 -5 -20
    0 -5 -20
    0 -5 -20
    0 -6 -20
    0 -6 -20
    0 -6 -20
    0 -7 -20
    0 -7 -20
    0 -7 -20
    0 -8 -20
    0 -8 -20
    0 -8 -20
    1 -8 20
    1 -8 20
    -1 8 -20
    1 -7 20
    1 -7 20
    -1 7 -20
    1 -6 20
    1 -6 20
    -1 6 -20
    1 -5 20
    1 -5 20
    -1 5 -20
    1 -4 20
    -1 4 -20
    1 -3 20
    1 -3 20
    1 -3 20
    -1 3 -20
    -1 3 -20
    1 -2 20
    1 -2 20
    1 -2 20
    -1 2 -20
    -1 2 -20
    1 -1 20
    1 -1 20
    1 -1 20
    -1 1 -20
    -1 1 -20
    -1 1 -20
    1 0 20
    1 0 20
    1 0 20
    -1 0 -20
    -1 0 -20
    -1 0 -20
    -1 0 -20
    1 1 20
    1 1 20
    1 1 20
    -1 -1 -20
    -1 -1 -20
    -1 -1 -20
    1 2 20
    1 2 20
    1 2 20
    -1 -2 -20
    -1 -2 -20
    -1 -2 -20
    1 3 20
    1 3 20
    -1 -3 -20
    -1 -3 -20
    -1 -3 -20
    1 4 20
    1 4 20
    -1 -4 -20
    -1 -4 -20
    -1 -4 -20
    1 5 20
    -1 -5 -20
    -1 -5 -20
    -1 -5 -20
    -1 -6 -20
    -1 -6 -20
    -1 -6 -20
    -1 -7 -20
    -1 -7 -20
    -1 -7 -20
    -1 -8 -20
    -1 -8 -20
    2 -8 20
    2 -8 20
    -2 8 -20
    2 -7 20
    2 -7 20
    -2 7 -20
    2 -6 20
    2 -6 20
    -2 6 -20
    2 -5 20
    2 -5 20
    -2 5 -20
    2 -4 20
    2 -4 20
    -2 4 -20
    2 -3 20
    2 -3 20
    2 -3 20
    -2 3 -20
    -2 3 -20
    2 -2 20
    2 -2 20
    2 -2 20
    -2 2 -20
    -2 2 -20
    2 -1 20
    2 -1 20
    2 -1 20
    -2 1 -20
    -2 1 -20
    2 0 20
    2 0 20
    2 0 20
    -2 0 -20
    -2 0 -20
    2 1 20
    2 1 20
    2 1 20
    -2 -1 -20
    -2 -1 -20
    2 2 20
    2 2 20
    2 2 20
    -2 -2 -20
    -2 -2 -20
    2 3 20
    2 3 20
    2 3 20
    -2 -3 -20
    -2 -3 -20
    2 4 20
    2 4 20
    -2 -4 -20
    -2 -4 -20
    2 5 20
    2 5 20
    -2 -5 -20
    -2 -5 -20
    2 6 20
    2 6 20
    -2 -6 -20
    -2 -6 -20
    2 7 20
    -2 -7 -20
    -2 -7 -20
    2 8 20
    -2 -8 -20
    -2 -8 -20
    3 -7 20
    3 -7 20
    -3 7 -20
    3 -6 20
    3 -6 20
    -3 6 -20
    3 -5 20
    3 -5 20
    -3 5 -20
    3 -4 20
    3 -4 20
    3 -4 20
    3 -3 20
    3 -3 20
    3 -3 20
    -3 3 -20
    3 -2 20
    3 -2 20
    3 -2 20
    -3 2 -20
    3 -1 20
    3 -1 20
    3 -1 20
    -3 1 -20
    3 0 20
    3 0 20
    3 0 20
    -3 0 -20
    3 1 20
    3 1 20
    3 1 20
    -3 -1 -20
    -3 -1 -20
    3 2 20
    3 2 20
    3 2 20
    -3 -2 -20
    -3 -2 -20
    3 3 20
    3 3 20
    3 3 20
    -3 -3 -20
    -3 -3 -20
    3 4 20
    3 4 20
    -3 -4 -20
    -3 -4 -20
    3 5 20
    3 5 20
    -3 -5 -20
    -3 -5 -20
    3 6 20
    3 6 20
    -3 -6 -20
    -3 -6 -20
    3 7 20
    -3 -7 -20
    -3 -7 -20
    4 -7 20
    4 -6 20
    4 -5 20
    4 -4 20
    4 -4 20
    4 -3 20
    4 -3 20
    4 -3 20
    -4 3 -20
    4 -2 20
    4 -2 20
    4 -2 20
    -4 2 -20
    4 -1 20
    4 -1 20
    4 -1 20
    -4 1 -20
    4 0 20
    4 0 20
    4 0 20
    -4 0 -20
    4 1 20
    4 1 20
    4 1 20
    -4 -1 -20
    4 2 20
    4 2 20
    4 2 20
    -4 -2 -20
    4 3 20
    4 3 20
    4 3 20
    -4 -3 -20
    -4 -3 -20
    4 4 20
    4 4 20
    -4 -4 -20
    -4 -4 -20
    4 5 20
    4 5 20
    -4 -5 -20
    -4 -5 -20
    4 6 20
    4 6 20
    -4 -6 -20
    -4 -6 -20
    4 7 20
    4 7 20
    -4 -7 -20
    -4 -7 -20
    5 -6 20
    5 -5 20
    5 -4 20
    5 -4 20
    5 -3 20
    5 -3 20
    5 -3 20
    -5 3 -20
    5 -2 20
    5 -2 20
    -5 2 -20
    5 -1 20
    5 -1 20
    -5 1 -20
    5 0 20
    5 0 20
    -5 0 -20
    5 1 20
    5 1 20
    -5 -1 -20
    5 2 20
    5 2 20
    5 2 20
    -5 -2 -20
    5 3 20
    5 3 20
    5 3 20
    -5 -3 -20
    5 4 20
    5 4 20
    -5 -4 -20
    5 5 20
    5 5 20
    -5 -5 -20
    5 6 20
    5 6 20
    -5 -6 -20
    6 -5 20
    6 -4 20
    6 -4 20
    6 -3 20
    6 -3 20
    6 -2 20
    6 -2 20
    -6 2 -20
    6 -1 20
    6 -1 20
    -6 1 -20
    6 0 20
    6 0 20
    -6 0 -20
    6 1 20
    6 1 20
    -6 -1 -20
    6 2 20
    6 2 20
    -6 -2 -20
    6 3 20
    6 3 20
    -6 -3 -20
    6 4 20
    6 4 20
    -6 -4 -20
    6 5 20
    6 5 20
    -6 -5 -20
    7 -4 20
    7 -4 20
    7 -3 20
    7 -3 20
    7 -2 20
    7 -2 20
    -7 2 -20
    7 -1 20
    7 -1 20
    -7 1 -20
    7 0 20
    7 0 20
    -7 0 -20
    7 1 20
    7 1 20
    -7 -1 -20
    7 2 20
    7 2 20
    -7 -2 -20
    7 3 20
    7 3 20
    -7 -3 -20
    7 4 20
    7 4 20
    -7 -4 -20
    8 -1 20
    8 -1 20
    -8 1 -20
    8 0 20
    8 0 20
    -8 0 -20
    8 1 20
    8 1 20
    -8 -1 -20
    -9 -2 21
    9 2 -21
    -9 -1 21
    9 1 -21
    9 1 -21
    9 0 -21
    9 0 -21
    9 -1 -21
    9 -1 -21
    9 -2 -21
    9 -2 -21
    -8 -4 21
    8 4 -21
    -8 -3 21
    8 3 -21
    -8 -2 21
    8 2 -21
    -8 -1 21
    8 1 -21
    8 1 -21
    8 0 -21
    8 0 -21
    8 -1 -21
    8 -1 -21
    8 -2 -21
    8 -2 -21
    8 -3 -21
    8 -3 -21
    8 -4 -21
    8 -4 -21
    -7 -5 21
    7 5 -21
    -7 -4 21
    7 4 -21
    -7 -3 21
    7 3 -21
    -7 -2 21
    7 2 -21
    -7 -1 21
    7 1 -21
    7 1 -21
    -7 0 21
    7 0 -21
    7 0 -21
    7 -1 -21
    7 -1 -21
    7 -2 -21
    7 -2 -21
    7 -3 -21
    7 -3 -21
    7 -4 -21
    7 -4 -21
    7 -5 -21
    7 -5 -21
    7 -5 -21
    -6 -6 21
    6 6 -21
    -6 -5 21
    6 5 -21
    -6 -4 21
    6 4 -21
    -6 -3 21
    6 3 -21
    -6 -2 21
    6 2 -21
    6 2 -21
    -6 -1 21
    6 1 -21
    6 1 -21
    6 1 -21
    -6 0 21
    6 0 -21
    6 0 -21
    -6 1 21
    6 -1 -21
    6 -1 -21
    -6 2 21
    6 -2 -21
    6 -2 -21
    6 -2 -21
    6 -3 -21
    6 -3 -21
    6 -3 -21
    6 -4 -21
    6 -4 -21
    6 -4 -21
    6 -5 -21
    6 -5 -21
    6 -5 -21
    6 -6 -21
    6 -6 -21
    6 -6 -21
    -5 -7 21
    5 7 -21
    -5 -6 21
    5 6 -21
    -5 -5 21
    5 5 -21
    -5 -4 21
    5 4 -21
    -5 -3 21
    -5 -3 21
    5 3 -21
    -5 -2 21
    -5 -2 21
    5 2 -21
    5 2 -21
    -5 -1 21
    -5 -1 21
    5 1 -21
    5 1 -21
    5 1 -21
    -5 0 21
    -5 0 21
    5 0 -21
    5 0 -21
    5 0 -21
    -5 1 21
    5 -1 -21
    5 -1 -21
    5 -1 -21
    -5 2 21
    5 -2 -21
    5 -2 -21
    5 -2 -21
    -5 3 21
    5 -3 -21
    5 -3 -21
    5 -3 -21
    5 -4 -21
    5 -4 -21
    5 -4 -21
    5 -5 -21
    5 -5 -21
    5 -5 -21
    5 -6 -21
    5 -6 -21
    5 -6 -21
    5 -7 -21
    5 -7 -21
    5 -7 -21
    4 7 -21
    -4 -6 21
    -4 -6 21
    4 6 -21
    -4 -5 21
    -4 -5 21
    4 5 -21
    -4 -4 21
    -4 -4 21
    4 4 -21
    -4 -3 21
    -4 -3 21
    4 3 -21
    -4 -2 21
    -4 -2 21
    4 2 -21
    4 2 -21
    -4 -1 21
    -4 -1 21
    -4 -1 21
    4 1 -21
    4 1 -21
    4 1 -21
    -4 0 21
    -4 0 21
    -4 0 21
    -4 0 21
    4 0 -21
    4 0 -21
    4 0 -21
    -4 1 21
    -4 1 21
    -4 1 21
    -4 1 21
    4 -1 -21
    4 -1 -21
    4 -1 -21
    -4 2 21
    -4 2 21
    -4 2 21
    4 -2 -21
    4 -2 -21
    4 -2 -21
    -4 3 21
    4 -3 -21
    4 -3 -21
    4 -3 -21
    4 -4 -21
    4 -4 -21
    4 -4 -21
    4 -5 -21
    4 -5 -21
    4 -5 -21
    4 -6 -21
    4 -6 -21
    4 -6 -21
    4 -7 -21
    4 -7 -21
    4 -7 -21
    -3 -8 21
    3 8 -21
    -3 -7 21
    3 7 -21
    -3 -6 21
    3 6 -21
    -3 -5 21
    -3 -5 21
    3 5 -21
    -3 -4 21
    -3 -4 21
    3 4 -21
    -3 -3 21
    -3 -3 21
    3 3 -21
    -3 -2 21
    -3 -2 21
    -3 -2 21
    3 2 -21
    3 2 -21
    -3 -1 21
    -3 -1 21
    -3 -1 21
    -3 -1 21
    3 1 -21
    3 1 -21
    3 1 -21
    -3 0 21
    -3 0 21
    -3 0 21
    -3 0 21
    3 0 -21
    3 0 -21
    3 0 -21
    -3 1 21
    -3 1 21
    -3 1 21
    -3 1 21
    3 -1 -21
    3 -1 -21
    3 -1 -21
    -3 2 21
    -3 2 21
    -3 2 21
    3 -2 -21
    3 -2 -21
    3 -2 -21
    -3 3 21
    3 -3 -21
    3 -3 -21
    3 -3 -21
    -3 4 21
    3 -4 -21
    3 -4 -21
    3 -4 -21
    3 -5 -21
    3 -5 -21
    3 -5 -21
    3 -6 -21
    3 -6 -21
    3 -6 -21
    3 -7 -21
    3 -7 -21
    3 -7 -21
    3 -8 -21
    3 -8 -21
    3 -8 -21
    -2 -8 21
    2 8 -21
    -2 -7 21
    2 7 -21
    -2 -6 21
    2 6 -21
    -2 -5 21
    2 5 -21
    -2 -4 21
    2 4 -21
    -2 -3 21
    -2 -3 21
    2 3 -21
    -2 -2 21
    -2 -2 21
    -2 -2 21
    -2 -2 21
    2 2 -21
    2 2 -21
    2 2 -21
    -2 -1 21
    -2 -1 21
    -2 -1 21
    -2 -1 21
    2 1 -21
    2 1 -21
    2 1 -21
    -2 0 21
    -2 0 21
    -2 0 21
    -2 0 21
    2 0 -21
    2 0 -21
    2 0 -21
    -2 1 21
    -2 1 21
    -2 1 21
    -2 1 21
    2 -1 -21
    2 -1 -21
    2 -1 -21
    -2 2 21
    -2 2 21
    -2 2 21
    2 -2 -21
    2 -2 -21
    2 -2 -21
    -2 3 21
    -2 3 21
    2 -3 -21
    2 -3 -21
    2 -3 -21
    -2 4 21
    2 -4 -21
    2 -4 -21
    2 -4 -21
    -2 5 21
    2 -5 -21
    2 -5 -21
    2 -5 -21
    2 -6 -21
    2 -6 -21
    2 -6 -21
    2 -7 -21
    2 -7 -21
    2 -7 -21
    2 -8 -21
    2 -8 -21
    2 -8 -21
    -1 -8 21
    -1 -8 21
    1 8 -21
    -1 -7 21
    1 7 -21
    -1 -6 21
    1 6 -21
    -1 -5 21
    1 5 -21
    -1 -4 21
    1 4 -21
    -1 -3 21
    -1 -3 21
    1 3 -21
    1 3 -21
    -1 -2 21
    -1 -2 21
    -1 -2 21
    1 2 -21
    1 2 -21
    1 2 -21
    -1 -1 21
    -1 -1 21
    -1 -1 21
    1 1 -21
    1 1 -21
    1 1 -21
    -1 0 21
    -1 0 21
    -1 0 21
    1 0 -21
    1 0 -21
    1 0 -21
    -1 1 21
    -1 1 21
    -1 1 21
    1 -1 -21
    1 -1 -21
    1 -1 -21
    1 -1 -21
    -1 2 21
    -1 2 21
    -1 2 21
    1 -2 -21
    1 -2 -21
    1 -2 -21
    -1 3 21
    -1 3 21
    -1 3 21
    1 -3 -21
    1 -3 -21
    1 -3 -21
    -1 4 21
    -1 4 21
    1 -4 -21
    1 -4 -21
    1 -4 -21
    -1 5 21
    1 -5 -21
    1 -5 -21
    1 -5 -21
    -1 6 21
    1 -6 -21
    1 -6 -21
    1 -6 -21
    1 -7 -21
    1 -7 -21
    1 -7 -21
    1 -8 -21
    1 -8 -21
    1 -8 -21
    0 -8 21
    0 -8 21
    0 8 -21
    0 -7 21
    0 -7 21
    0 7 -21
    0 -6 21
    0 -6 21
    0 6 -21
    0 -5 21
    0 5 -21
    0 -4 21
    0 4 -21
    0 -3 21
    0 -3 21
    0 -3 21
    0 3 -21
    0 3 -21
    0 -2 21
    0 -2 21
    0 -2 21
    0 2 -21
    0 2 -21
    0 2 -21
    0 -1 21
    0 -1 21
    0 -1 21
    0 1 -21
    0 1 -21
    0 1 -21
    0 0 21
    0 0 21
    0 0 -21
    0 0 -21
    0 0 -21
    0 1 21
    0 1 21
    0 -1 -21
    0 -1 -21
    0 -1 -21
    0 2 21
    0 2 21
    0 -2 -21
    0 -2 -21
    0 -2 -21
    0 3 21
    0 3 21
    0 -3 -21
    0 -3 -21
    0 -3 -21
    0 4 21
    0 4 21
    0 -4 -21
    0 -4 -21
    0 -4 -21
    0 5 21
    0 -5 -21
    0 -5 -21
    0 -5 -21
    0 -6 -21
    0 -6 -21
    0 -6 -21
    0 -7 -21
    0 -7 -21
    0 -7 -21
    0 -8 -21
    0 -8 -21
    0 -8 -21
    1 -8 21
    1 -8 21
    -1 8 -21
    1 -7 21
    1 -7 21
    -1 7 -21
    1 -6 21
    1 -6 21
    -1 6 -21
    1 -5 21
    1 -5 21
    -1 5 -21
    1 -4 21
    -1 4 -21
    1 -3 21
    1 -3 21
    1 -3 21
    -1 3 -21
    -1 3 -21
    1 -2 21
    1 -2 21
    1 -2 21
    -1 2 -21
    -1 2 -21
    1 -1 21
    1 -1 21
    1 -1 21
    -1 1 -21
    -1 1 -21
    -1 1 -21
    1 0 21
    1 0 21
    1 0 21
    -1 0 -21
    -1 0 -21
    -1 0 -21
    -1 0 -21
    1 1 21
    1 1 21
    1 1 21
    -1 -1 -21
    -1 -1 -21
    -1 -1 -21
    1 2 21
    1 2 21
    1 2 21
    -1 -2 -21
    -1 -2 -21
    -1 -2 -21
    1 3 21
    1 3 21
    -1 -3 -21
    -1 -3 -21
    -1 -3 -21
    1 4 21
    1 4 21
    -1 -4 -21
    -1 -4 -21
    -1 -4 -21
    1 5 21
    -1 -5 -21
    -1 -5 -21
    -1 -5 -21
    -1 -6 -21
    -1 -6 -21
    -1 -6 -21
    -1 -7 -21
    -1 -7 -21
    -1 -8 -21
    -1 -8 -21
    2 -8 21
    2 -8 21
    -2 8 -21
    2 -7 21
    2 -7 21
    -2 7 -21
    2 -6 21
    2 -6 21
    -2 6 -21
    2 -5 21
    2 -5 21
    -2 5 -21
    2 -4 21
    2 -4 21
    -2 4 -21
    2 -3 21
    2 -3 21
    2 -3 21
    -2 3 -21
    -2 3 -21
    2 -2 21
    2 -2 21
    2 -2 21
    -2 2 -21
    -2 2 -21
    2 -1 21
    2 -1 21
    2 -1 21
    -2 1 -21
    2 0 21
    2 0 21
    2 0 21
    -2 0 -21
    -2 0 -21
    2 1 21
    2 1 21
    2 1 21
    -2 -1 -21
    -2 -1 -21
    2 2 21
    2 2 21
    2 2 21
    -2 -2 -21
    -2 -2 -21
    2 3 21
    2 3 21
    2 3 21
    -2 -3 -21
    -2 -3 -21
    2 4 21
    2 4 21
    2 4 21
    -2 -4 -21
    -2 -4 -21
    2 5 21
    2 5 21
    -2 -5 -21
    -2 -5 -21
    2 6 21
    2 6 21
    -2 -6 -21
    -2 -6 -21
    2 7 21
    -2 -7 -21
    -2 -7 -21
    2 8 21
    -2 -8 -21
    -2 -8 -21
    3 -7 21
    3 -7 21
    -3 7 -21
    3 -6 21
    3 -6 21
    -3 6 -21
    3 -5 21
    3 -5 21
    3 -4 21
    3 -3 21
    3 -3 21
    3 -3 21
    -3 3 -21
    3 -2 21
    3 -2 21
    3 -2 21
    -3 2 -21
    3 -1 21
    3 -1 21
    3 -1 21
    -3 1 -21
    3 0 21
    3 0 21
    3 0 21
    -3 0 -21
    3 1 21
    3 1 21
    3 1 21
    -3 -1 -21
    -3 -1 -21
    3 2 21
    3 2 21
    3 2 21
    -3 -2 -21
    -3 -2 -21
    3 3 21
    3 3 21
    3 3 21
    -3 -3 -21
    -3 -3 -21
    3 4 21
    3 4 21
    -3 -4 -21
    -3 -4 -21
    3 5 21
    3 5 21
    -3 -5 -21
    -3 -5 -21
    3 6 21
    3 6 21
    -3 -6 -21
    -3 -6 -21
    3 7 21
    -3 -7 -21
    -3 -7 -21
    4 -7 21
    4 -6 21
    4 -5 21
    4 -4 21
    4 -3 21
    4 -3 21
    4 -3 21
    -4 3 -21
    4 -2 21
    4 -2 21
    4 -2 21
    -4 2 -21
    4 -1 21
    4 -1 21
    4 -1 21
    -4 1 -21
    4 0 21
    4 0 21
    4 0 21
    -4 0 -21
    4 1 21
    4 1 21
    4 1 21
    -4 -1 -21
    4 2 21
    4 2 21
    4 2 21
    -4 -2 -21
    4 3 21
    4 3 21
    4 3 21
    -4 -3 -21
    -4 -3 -21
    4 4 21
    4 4 21
    -4 -4 -21
    -4 -4 -21
    4 5 21
    4 5 21
    -4 -5 -21
    -4 -5 -21
    4 6 21
    4 6 21
    -4 -6 -21
    -4 -6 -21
    4 7 21
    4 7 21
    -4 -7 -21
    -4 -7 -21
    5 -6 21
    5 -5 21
    5 -4 21
    5 -4 21
    5 -3 21
    5 -3 21
    5 -3 21
    5 -2 21
    5 -2 21
    -5 2 -21
    5 -1 21
    5 -1 21
    -5 1 -21
    5 0 21
    5 0 21
    -5 0 -21
    5 1 21
    5 1 21
    -5 -1 -21
    5 2 21
    5 2 21
    -5 -2 -21
    5 3 21
    5 3 21
    -5 -3 -21
    5 4 21
    5 4 21
    -5 -4 -21
    5 5 21
    5 5 21
    -5 -5 -21
    5 6 21
    5 6 21
    -5 -6 -21
    6 -5 21
    6 -4 21
    6 -4 21
    6 -3 21
    6 -3 21
    6 -2 21
    6 -2 21
    -6 2 -21
    6 -1 21
    6 -1 21
    -6 1 -21
    6 0 21
    6 0 21
    -6 0 -21
    6 1 21
    6 1 21
    -6 -1 -21
    6 2 21
    6 2 21
    -6 -2 -21
    6 3 21
    6 3 21
    -6 -3 -21
    6 4 21
    6 4 21
    -6 -4 -21
    6 5 21
    6 5 21
    -6 -5 -21
    7 -3 21
    7 -3 21
    7 -2 21
    7 -2 21
    -7 2 -21
    7 -1 21
    7 -1 21
    -7 1 -21
    7 0 21
    7 0 21
    -7 0 -21
    7 1 21
    7 1 21
    -7 -1 -21
    7 2 21
    7 2 21
    -7 -2 -21
    7 3 21
    7 3 21
    -7 -3 -21
    9 1 -22
    9 1 -22
    9 0 -22
    9 0 -22
    9 -1 -22
    9 -1 -22
    -8 -4 22
    8 4 -22
    -8 -3 22
    8 3 -22
    -8 -2 22
    8 2 -22
    -8 -1 22
    8 1 -22
    8 1 -22
    8 0 -22
    8 0 -22
    8 -1 -22
    8 -1 -22
    8 -2 -22
    8 -2 -22
    8 -3 -22
    8 -3 -22
    8 -4 -22
    8 -4 -22
    -7 -5 22
    7 5 -22
    -7 -4 22
    7 4 -22
    -7 -3 22
    7 3 -22
    -7 -2 22
    7 2 -22
    -7 -1 22
    7 1 -22
    7 1 -22
    7 0 -22
    7 0 -22
    7 -1 -22
    7 -1 -22
    7 -2 -22
    7 -2 -22
    7 -3 -22
    7 -3 -22
    7 -4 -22
    7 -4 -22
    7 -5 -22
    7 -5 -22
    7 -5 -22
    -6 -6 22
    6 6 -22
    -6 -5 22
    6 5 -22
    -6 -4 22
    6 4 -22
    -6 -3 22
    -6 -2 22
    6 2 -22
    -6 -1 22
    6 1 -22
    6 1 -22
    -6 0 22
    6 0 -22
    6 0 -22
    -6 1 22
    6 -1 -22
    -6 2 22
    6 -2 -22
    6 -2 -22
    6 -2 -22
    6 -3 -22
    6 -3 -22
    6 -4 -22
    6 -4 -22
    6 -4 -22
    6 -5 -22
    6 -5 -22
    6 -5 -22
    6 -6 -22
    6 -6 -22
    6 -6 -22
    -5 -7 22
    5 7 -22
    -5 -6 22
    5 6 -22
    -5 -5 22
    5 5 -22
    -5 -4 22
    -5 -4 22
    5 4 -22
    -5 -3 22
    -5 -3 22
    5 3 -22
    -5 -2 22
    -5 -2 22
    5 2 -22
    5 2 -22
    -5 -1 22
    -5 -1 22
    5 1 -22
    5 1 -22
    -5 0 22
    -5 0 22
    -5 0 22
    5 0 -22
    5 0 -22
    -5 1 22
    5 -1 -22
    5 -1 -22
    5 -1 -22
    -5 2 22
    5 -2 -22
    5 -2 -22
    5 -2 -22
    -5 3 22
    5 -3 -22
    5 -3 -22
    5 -3 -22
    5 -4 -22
    5 -4 -22
    5 -4 -22
    5 -5 -22
    5 -5 -22
    5 -5 -22
    5 -6 -22
    5 -6 -22
    5 -6 -22
    5 -7 -22
    5 -7 -22
    5 -7 -22
    -4 -7 22
    4 7 -22
    -4 -6 22
    -4 -6 22
    4 6 -22
    -4 -5 22
    -4 -5 22
    4 5 -22
    -4 -4 22
    -4 -4 22
    4 4 -22
    -4 -3 22
    -4 -3 22
    4 3 -22
    -4 -2 22
    -4 -2 22
    4 2 -22
    4 2 -22
    -4 -1 22
    -4 -1 22
    -4 -1 22
    4 1 -22
    4 1 -22
    -4 0 22
    -4 0 22
    -4 0 22
    -4 0 22
    4 0 -22
    4 0 -22
    4 0 -22
    -4 1 22
    -4 1 22
    -4 1 22
    4 -1 -22
    4 -1 -22
    4 -1 -22
    -4 2 22
    -4 2 22
    4 -2 -22
    4 -2 -22
    4 -2 -22
    -4 3 22
    4 -3 -22
    4 -3 -22
    4 -4 -22
    4 -4 -22
    4 -4 -22
    4 -5 -22
    4 -5 -22
    4 -5 -22
    4 -6 -22
    4 -6 -22
    4 -6 -22
    4 -7 -22
    4 -7 -22
    4 -7 -22
    -3 -8 22
    3 8 -22
    -3 -7 22
    3 7 -22
    -3 -6 22
    3 6 -22
    -3 -5 22
    -3 -5 22
    3 5 -22
    -3 -4 22
    -3 -4 22
    3 4 -22
    -3 -3 22
    -3 -3 22
    3 3 -22
    -3 -2 22
    -3 -2 22
    -3 -2 22
    3 2 -22
    3 2 -22
    -3 -1 22
    -3 -1 22
    -3 -1 22
    -3 -1 22
    3 1 -22
    3 1 -22
    3 1 -22
    -3 0 22
    -3 0 22
    -3 0 22
    -3 0 22
    3 0 -22
    3 0 -22
    3 0 -22
    -3 1 22
    -3 1 22
    -3 1 22
    3 -1 -22
    3 -1 -22
    3 -1 -22
    -3 2 22
    -3 2 22
    -3 2 22
    3 -2 -22
    3 -2 -22
    3 -2 -22
    -3 3 22
    3 -3 -22
    3 -3 -22
    3 -3 -22
    -3 4 22
    3 -4 -22
    3 -4 -22
    3 -4 -22
    3 -5 -22
    3 -5 -22
    3 -5 -22
    3 -6 -22
    3 -6 -22
    3 -6 -22
    3 -7 -22
    3 -7 -22
    3 -7 -22
    3 -8 -22
    3 -8 -22
    3 -8 -22
    -2 -8 22
    2 8 -22
    -2 -7 22
    2 7 -22
    -2 -6 22
    2 6 -22
    -2 -5 22
    2 5 -22
    -2 -4 22
    2 4 -22
    -2 -3 22
    -2 -3 22
    2 3 -22
    -2 -2 22
    -2 -2 22
    -2 -2 22
    -2 -2 22
    2 2 -22
    2 2 -22
    2 2 -22
    -2 -1 22
    -2 -1 22
    -2 -1 22
    -2 -1 22
    2 1 -22
    2 1 -22
    2 1 -22
    -2 0 22
    -2 0 22
    -2 0 22
    -2 0 22
    2 0 -22
    2 0 -22
    2 0 -22
    -2 1 22
    -2 1 22
    -2 1 22
    2 -1 -22
    2 -1 -22
    2 -1 -22
    -2 2 22
    -2 2 22
    -2 2 22
    2 -2 -22
    2 -2 -22
    2 -2 -22
    -2 3 22
    -2 3 22
    2 -3 -22
    2 -3 -22
    2 -3 -22
    -2 4 22
    2 -4 -22
    2 -4 -22
    2 -4 -22
    -2 5 22
    2 -5 -22
    2 -5 -22
    2 -5 -22
    2 -6 -22
    2 -6 -22
    2 -6 -22
    2 -7 -22
    2 -7 -22
    2 -7 -22
    2 -8 -22
    2 -8 -22
    2 -8 -22
    -1 -8 22
    1 8 -22
    -1 -7 22
    1 7 -22
    -1 -6 22
    1 6 -22
    -1 -5 22
    1 5 -22
    -1 -4 22
    1 4 -22
    -1 -3 22
    -1 -3 22
    1 3 -22
    -1 -2 22
    -1 -2 22
    -1 -2 22
    -1 -2 22
    1 2 -22
    1 2 -22
    1 2 -22
    -1 -1 22
    -1 -1 22
    -1 -1 22
    1 1 -22
    1 1 -22
    1 1 -22
    -1 0 22
    -1 0 22
    -1 0 22
    1 0 -22
    1 0 -22
    1 0 -22
    -1 1 22
    -1 1 22
    1 -1 -22
    1 -1 -22
    1 -1 -22
    1 -1 -22
    -1 2 22
    -1 2 22
    -1 2 22
    1 -2 -22
    1 -2 -22
    1 -2 -22
    -1 3 22
    -1 3 22
    1 -3 -22
    1 -3 -22
    1 -3 -22
    -1 4 22
    -1 4 22
    1 -4 -22
    1 -4 -22
    1 -4 -22
    -1 5 22
    1 -5 -22
    1 -5 -22
    1 -5 -22
    -1 6 22
    1 -6 -22
    1 -6 -22
    1 -6 -22
    1 -7 -22
    1 -7 -22
    1 -7 -22
    1 -8 -22
    1 -8 -22
    1 -8 -22
    0 -8 22
    0 -8 22
    0 8 -22
    0 -7 22
    0 -7 22
    0 7 -22
    0 -6 22
    0 6 -22
    0 -5 22
    0 5 -22
    0 -4 22
    0 4 -22
    0 -3 22
    0 -3 22
    0 3 -22
    0 3 -22
    0 -2 22
    0 -2 22
    0 -2 22
    0 2 -22
    0 2 -22
    0 2 -22
    0 -1 22
    0 -1 22
    0 -1 22
    0 1 -22
    0 1 -22
    0 1 -22
    0 0 22
    0 0 22
    0 0 -22
    0 0 -22
    0 0 -22
    0 1 22
    0 1 22
    0 -1 -22
    0 -1 -22
    0 -1 -22
    0 2 22
    0 2 22
    0 -2 -22
    0 -2 -22
    0 -2 -22
    0 3 22
    0 3 22
    0 -3 -22
    0 -3 -22
    0 -3 -22
    0 4 22
    0 4 22
    0 -4 -22
    0 -4 -22
    0 -4 -22
    0 5 22
    0 -5 -22
    0 -5 -22
    0 -5 -22
    0 -6 -22
    0 -6 -22
    0 -6 -22
    0 -7 -22
    0 -7 -22
    0 -7 -22
    0 -8 -22
    0 -8 -22
    0 -8 -22
    1 -8 22
    -1 8 -22
    1 -7 22
    1 -7 22
    -1 7 -22
    1 -6 22
    1 -6 22
    -1 6 -22
    1 -5 22
    -1 5 -22
    1 -4 22
    -1 4 -22
    1 -3 22
    1 -3 22
    1 -3 22
    -1 3 -22
    -1 3 -22
    1 -2 22
    1 -2 22
    1 -2 22
    -1 2 -22
    -1 2 -22
    1 -1 22
    1 -1 22
    1 -1 22
    -1 1 -22
    -1 1 -22
    -1 1 -22
    1 0 22
    1 0 22
    1 0 22
    -1 0 -22
    -1 0 -22
    -1 0 -22
    -1 0 -22
    1 1 22
    1 1 22
    1 1 22
    -1 -1 -22
    -1 -1 -22
    -1 -1 -22
    1 2 22
    1 2 22
    1 2 22
    -1 -2 -22
    -1 -2 -22
    -1 -2 -22
    1 3 22
    1 3 22
    -1 -3 -22
    -1 -3 -22
    -1 -3 -22
    1 4 22
    1 4 22
    -1 -4 -22
    -1 -4 -22
    -1 -4 -22
    1 5 22
    -1 -5 -22
    -1 -5 -22
    -1 -6 -22
    -1 -6 -22
    -1 -7 -22
    -1 -7 -22
    -1 -8 -22
    -1 -8 -22
    2 -7 22
    2 -7 22
    2 -6 22
    2 -6 22
    -2 6 -22
    2 -5 22
    2 -5 22
    -2 5 -22
    2 -4 22
    -2 4 -22
    2 -3 22
    2 -3 22
    2 -3 22
    -2 3 -22
    -2 3 -22
    2 -2 22
    2 -2 22
    2 -2 22
    -2 2 -22
    2 -1 22
    2 -1 22
    2 -1 22
    -2 1 -22
    2 0 22
    2 0 22
    2 0 22
    -2 0 -22
    -2 0 -22
    2 1 22
    2 1 22
    2 1 22
    -2 -1 -22
    -2 -1 -22
    2 2 22
    2 2 22
    2 2 22
    -2 -2 -22
    -2 -2 -22
    2 3 22
    2 3 22
    2 3 22
    -2 -3 -22
    -2 -3 -22
    2 4 22
    2 4 22
    2 4 22
    -2 -4 -22
    -2 -4 -22
    2 5 22
    2 5 22
    -2 -5 -22
    -2 -5 -22
    2 6 22
    -2 -6 -22
    -2 -6 -22
    2 7 22
    -2 -7 -22
    -2 -7 -22
    3 -7 22
    3 -6 22
    3 -5 22
    3 -4 22
    3 -3 22
    3 -3 22
    3 -3 22
    -3 3 -22
    3 -2 22
    3 -2 22
    3 -2 22
    -3 2 -22
    3 -1 22
    3 -1 22
    3 -1 22
    -3 1 -22
    3 0 22
    3 0 22
    3 0 22
    -3 0 -22
    3 1 22
    3 1 22
    3 1 22
    -3 -1 -22
    -3 -1 -22
    3 2 22
    3 2 22
    3 2 22
    -3 -2 -22
    -3 -2 -22
    3 3 22
    3 3 22
    3 3 22
    -3 -3 -22
    -3 -3 -22
    3 4 22
    3 4 22
    3 4 22
    -3 -4 -22
    -3 -4 -22
    3 5 22
    3 5 22
    -3 -5 -22
    -3 -5 -22
    3 6 22
    3 6 22
    -3 -6 -22
    -3 -6 -22
    3 7 22
    -3 -7 -22
    -3 -7 -22
    4 -6 22
    4 -5 22
    4 -4 22
    4 -3 22
    4 -3 22
    4 -3 22
    -4 3 -22
    4 -2 22
    4 -2 22
    4 -2 22
    -4 2 -22
    4 -1 22
    4 -1 22
    4 -1 22
    -4 1 -22
    4 0 22
    4 0 22
    -4 0 -22
    4 1 22
    4 1 22
    4 1 22
    -4 -1 -22
    4 2 22
    4 2 22
    4 2 22
    -4 -2 -22
    4 3 22
    4 3 22
    4 3 22
    -4 -3 -22
    -4 -3 -22
    4 4 22
    4 4 22
    -4 -4 -22
    -4 -4 -22
    4 5 22
    4 5 22
    -4 -5 -22
    -4 -5 -22
    4 6 22
    4 6 22
    -4 -6 -22
    -4 -6 -22
    5 -6 22
    5 -5 22
    5 -4 22
    5 -3 22
    5 -3 22
    5 -2 22
    5 -2 22
    -5 2 -22
    5 -1 22
    5 -1 22
    -5 1 -22
    5 0 22
    5 0 22
    -5 0 -22
    5 1 22
    5 1 22
    -5 -1 -22
    5 2 22
    5 2 22
    -5 -2 -22
    5 3 22
    5 3 22
    -5 -3 -22
    5 4 22
    5 4 22
    -5 -4 -22
    5 5 22
    5 5 22
    -5 -5 -22
    5 6 22
    5 6 22
    -5 -6 -22
    6 -4 22
    6 -3 22
    6 -3 22
    6 -2 22
    6 -2 22
    -6 2 -22
    6 -1 22
    6 -1 22
    -6 1 -22
    6 0 22
    6 0 22
    -6 0 -22
    6 1 22
    6 1 22
    -6 -1 -22
    6 2 22
    6 2 22
    -6 -2 -22
    6 3 22
    6 3 22
    -6 -3 -22
    6 4 22
    6 4 22
    -6 -4 -22
    7 -3 22
    7 -3 22
    7 -2 22
    7 -2 22
    -7 2 -22
    7 -1 22
    7 -1 22
    -7 1 -22
    7 0 22
    7 0 22
    -7 0 -22
    7 1 22
    7 1 22
    -7 -1 -22
    7 2 22
    7 2 22
    -7 -2 -22
    7 3 22
    7 3 22
    -7 -3 -22
    -8 -3 23
    8 3 -23
    -8 -2 23
    8 2 -23
    -8 -1 23
    8 1 -23
    8 1 -23
    8 0 -23
    8 0 -23
    8 -1 -23
    8 -1 -23
    8 -2 -23
    8 -2 -23
    8 -3 -23
    8 -3 -23
    -7 -5 23
    7 5 -23
    -7 -4 23
    7 4 -23
    -7 -3 23
    7 3 -23
    -7 -2 23
    7 2 -23
    -7 -1 23
    7 1 -23
    7 1 -23
    7 0 -23
    7 0 -23
    7 -1 -23
    7 -1 -23
    7 -2 -23
    7 -2 -23
    7 -3 -23
    7 -3 -23
    7 -4 -23
    7 -4 -23
    7 -5 -23
    7 -5 -23
    7 -5 -23
    -6 -6 23
    6 6 -23
    -6 -5 23
    6 5 -23
    -6 -4 23
    6 4 -23
    -6 -3 23
    6 3 -23
    -6 -2 23
    6 2 -23
    -6 -1 23
    6 1 -23
    6 1 -23
    6 0 -23
    6 0 -23
    6 -1 -23
    6 -1 -23
    -6 2 23
    6 -2 -23
    6 -2 -23
    6 -3 -23
    6 -3 -23
    6 -3 -23
    6 -4 -23
    6 -4 -23
    6 -4 -23
    6 -5 -23
    6 -5 -23
    6 -5 -23
    6 -6 -23
    6 -6 -23
    6 -6 -23
    -5 -7 23
    5 7 -23
    -5 -6 23
    5 6 -23
    -5 -5 23
    5 5 -23
    -5 -4 23
    -5 -4 23
    5 4 -23
    -5 -3 23
    -5 -3 23
    -5 -2 23
    -5 -2 23
    5 2 -23
    5 2 -23
    -5 -1 23
    -5 -1 23
    5 1 -23
    5 1 -23
    -5 0 23
    -5 0 23
    -5 0 23
    5 0 -23
    5 0 -23
    -5 1 23
    5 -1 -23
    5 -1 -23
    5 -1 -23
    -5 2 23
    5 -2 -23
    5 -2 -23
    5 -2 -23
    5 -3 -23
    5 -3 -23
    5 -4 -23
    5 -4 -23
    5 -4 -23
    5 -5 -23
    5 -5 -23
    5 -5 -23
    5 -6 -23
    5 -6 -23
    5 -6 -23
    5 -7 -23
    5 -7 -23
    5 -7 -23
    -4 -7 23
    4 7 -23
    -4 -6 23
    -4 -6 23
    4 6 -23
    -4 -5 23
    -4 -5 23
    4 5 -23
    -4 -4 23
    -4 -4 23
    4 4 -23
    -4 -3 23
    -4 -3 23
    4 3 -23
    -4 -2 23
    -4 -2 23
    4 2 -23
    4 2 -23
    -4 -1 23
    -4 -1 23
    -4 -1 23
    4 1 -23
    4 1 -23
    -4 0 23
    -4 0 23
    -4 0 23
    -4 0 23
    4 0 -23
    4 0 -23
    4 0 -23
    -4 1 23
    -4 1 23
    -4 1 23
    4 -1 -23
    4 -1 -23
    4 -1 -23
    -4 2 23
    -4 2 23
    4 -2 -23
    4 -2 -23
    4 -2 -23
    -4 3 23
    4 -3 -23
    4 -3 -23
    4 -3 -23
    4 -4 -23
    4 -4 -23
    4 -4 -23
    4 -5 -23
    4 -5 -23
    4 -5 -23
    4 -6 -23
    4 -6 -23
    4 -6 -23
    4 -7 -23
    4 -7 -23
    4 -7 -23
    -3 -7 23
    3 7 -23
    -3 -6 23
    3 6 -23
    -3 -5 23
    -3 -5 23
    3 5 -23
    -3 -4 23
    -3 -4 23
    -3 -3 23
    -3 -3 23
    3 3 -23
    -3 -2 23
    -3 -2 23
    3 2 -23
    3 2 -23
    -3 -1 23
    -3 -1 23
    -3 -1 23
    -3 -1 23
    3 1 -23
    3 1 -23
    3 1 -23
    -3 0 23
    -3 0 23
    -3 0 23
    -3 0 23
    3 0 -23
    3 0 -23
    3 0 -23
    -3 1 23
    -3 1 23
    -3 1 23
    3 -1 -23
    3 -1 -23
    3 -1 -23
    -3 2 23
    -3 2 23
    -3 2 23
    3 -2 -23
    3 -2 -23
    3 -2 -23
    -3 3 23
    3 -3 -23
    3 -3 -23
    3 -3 -23
    3 -4 -23
    3 -4 -23
    3 -4 -23
    3 -5 -23
    3 -5 -23
    3 -5 -23
    3 -6 -23
    3 -6 -23
    3 -6 -23
    3 -7 -23
    3 -7 -23
    3 -7 -23
    -2 -8 23
    2 8 -23
    -2 -7 23
    2 7 -23
    -2 -6 23
    2 6 -23
    -2 -5 23
    2 5 -23
    -2 -4 23
    2 4 -23
    -2 -3 23
    -2 -3 23
    2 3 -23
    -2 -2 23
    -2 -2 23
    -2 -2 23
    -2 -2 23
    2 2 -23
    2 2 -23
    2 2 -23
    -2 -1 23
    -2 -1 23
    -2 -1 23
    -2 -1 23
    2 1 -23
    2 1 -23
    2 1 -23
    -2 0 23
    -2 0 23
    -2 0 23
    -2 0 23
    2 0 -23
    2 0 -23
    2 0 -23
    -2 1 23
    -2 1 23
    -2 1 23
    2 -1 -23
    2 -1 -23
    2 -1 -23
    -2 2 23
    -2 2 23
    -2 2 23
    2 -2 -23
    2 -2 -23
    2 -2 -23
    -2 3 23
    -2 3 23
    2 -3 -23
    2 -3 -23
    2 -3 -23
    -2 4 23
    2 -4 -23
    2 -4 -23
    2 -4 -23
    2 -5 -23
    2 -5 -23
    2 -5 -23
    2 -6 -23
    2 -6 -23
    2 -6 -23
    2 -7 -23
    2 -7 -23
    2 -7 -23
    2 -8 -23
    2 -8 -23
    2 -8 -23
    -1 -8 23
    1 8 -23
    -1 -7 23
    1 7 -23
    -1 -6 23
    1 6 -23
    -1 -5 23
    1 5 -23
    -1 -4 23
    1 4 -23
    -1 -3 23
    1 3 -23
    -1 -2 23
    -1 -2 23
    -1 -2 23
    -1 -2 23
    1 2 -23
    1 2 -23
    1 2 -23
    -1 -1 23
    -1 -1 23
    1 1 -23
    1 1 -23
    1 1 -23
    -1 0 23
    -1 0 23
    -1 0 23
    1 0 -23
    1 0 -23
    1 0 -23
    -1 1 23
    -1 1 23
    1 -1 -23
    1 -1 -23
    1 -1 -23
    1 -1 -23
    -1 2 23
    -1 2 23
    -1 2 23
    1 -2 -23
    1 -2 -23
    1 -2 -23
    -1 3 23
    -1 3 23
    1 -3 -23
    1 -3 -23
    1 -3 -23
    -1 4 23
    1 -4 -23
    1 -4 -23
    1 -4 -23
    -1 5 23
    1 -5 -23
    1 -5 -23
    1 -5 -23
    -1 6 23
    1 -6 -23
    1 -6 -23
    1 -6 -23
    1 -7 -23
    1 -7 -23
    1 -7 -23
    1 -8 -23
    1 -8 -23
    1 -8 -23
    0 -8 23
    0 -8 23
    0 8 -23
    0 -7 23
    0 7 -23
    0 -6 23
    0 6 -23
    0 -5 23
    0 5 -23
    0 -4 23
    0 4 -23
    0 -3 23
    0 -3 23
    0 3 -23
    0 -2 23
    0 -2 23
    0 -2 23
    0 2 -23
    0 2 -23
    0 2 -23
    0 -1 23
    0 -1 23
    0 -1 23
    0 1 -23
    0 1 -23
    0 1 -23
    0 0 23
    0 0 23
    0 0 23
    0 0 -23
    0 0 -23
    0 0 -23
    0 1 23
    0 1 23
    0 -1 -23
    0 -1 -23
    0 -1 -23
    0 2 23
    0 2 23
    0 -2 -23
    0 -2 -23
    0 -2 -23
    0 3 23
    0 3 23
    0 -3 -23
    0 -3 -23
    0 -3 -23
    0 4 23
    0 4 23
    0 -4 -23
    0 -4 -23
    0 -4 -23
    0 5 23
    0 -5 -23
    0 -5 -23
    0 -5 -23
    0 -6 -23
    0 -6 -23
    0 -6 -23
    0 -7 -23
    0 -7 -23
    0 -7 -23
    0 -8 -23
    0 -8 -23
    1 -7 23
    1 -7 23
    -1 7 -23
    1 -6 23
    1 -6 23
    -1 6 -23
    1 -5 23
    -1 5 -23
    1 -4 23
    -1 4 -23
    1 -3 23
    1 -3 23
    1 -3 23
    -1 3 -23
    -1 3 -23
    1 -2 23
    1 -2 23
    1 -2 23
    -1 2 -23
    -1 2 -23
    1 -1 23
    1 -1 23
    1 -1 23
    -1 1 -23
    -1 1 -23
    -1 1 -23
    1 0 23
    1 0 23
    1 0 23
    -1 0 -23
    -1 0 -23
    -1 0 -23
    -1 0 -23
    1 1 23
    1 1 23
    1 1 23
    -1 -1 -23
    -1 -1 -23
    -1 -1 -23
    1 2 23
    1 2 23
    1 2 23
    -1 -2 -23
    -1 -2 -23
    1 3 23
    1 3 23
    1 3 23
    -1 -3 -23
    -1 -3 -23
    1 4 23
    1 4 23
    -1 -4 -23
    -1 -4 -23
    1 5 23
    1 5 23
    -1 -5 -23
    -1 -5 -23
    -1 -6 -23
    -1 -6 -23
    -1 -7 -23
    -1 -7 -23
    2 -7 23
    2 -7 23
    -2 7 -23
    2 -6 23
    2 -6 23
    -2 6 -23
    2 -5 23
    2 -5 23
    -2 5 -23
    2 -4 23
    -2 4 -23
    2 -3 23
    2 -3 23
    2 -3 23
    -2 3 -23
    2 -2 23
    2 -2 23
    2 -2 23
    -2 2 -23
    2 -1 23
    2 -1 23
    2 -1 23
    -2 1 -23
    2 0 23
    2 0 23
    2 0 23
    -2 0 -23
    -2 0 -23
    2 1 23
    2 1 23
    2 1 23
    -2 -1 -23
    -2 -1 -23
    2 2 23
    2 2 23
    2 2 23
    -2 -2 -23
    -2 -2 -23
    2 3 23
    2 3 23
    2 3 23
    -2 -3 -23
    -2 -3 -23
    2 4 23
    2 4 23
    2 4 23
    -2 -4 -23
    -2 -4 -23
    2 5 23
    2 5 23
    -2 -5 -23
    -2 -5 -23
    2 6 23
    -2 -6 -23
    -2 -6 -23
    2 7 23
    -2 -7 -23
    -2 -7 -23
    3 -7 23
    3 -6 23
    3 -5 23
    3 -4 23
    3 -3 23
    3 -3 23
    3 -3 23
    -3 3 -23
    3 -2 23
    3 -2 23
    3 -2 23
    -3 2 -23
    3 -1 23
    3 -1 23
    3 -1 23
    -3 1 -23
    3 0 23
    3 0 23
    3 0 23
    -3 0 -23
    3 1 23
    3 1 23
    3 1 23
    -3 -1 -23
    -3 -1 -23
    3 2 23
    3 2 23
    3 2 23
    -3 -2 -23
    -3 -2 -23
    3 3 23
    3 3 23
    3 3 23
    -3 -3 -23
    -3 -3 -23
    3 4 23
    3 4 23
    3 4 23
    -3 -4 -23
    -3 -4 -23
    3 5 23
    3 5 23
    -3 -5 -23
    -3 -5 -23
    3 6 23
    3 6 23
    -3 -6 -23
    -3 -6 -23
    3 7 23
    -3 -7 -23
    -3 -7 -23
    4 -6 23
    4 -5 23
    4 -4 23
    4 -3 23
    4 -3 23
    4 -3 23
    4 -2 23
    4 -2 23
    4 -2 23
    -4 2 -23
    4 -1 23
    4 -1 23
    -4 1 -23
    4 0 23
    4 0 23
    -4 0 -23
    4 1 23
    4 1 23
    -4 -1 -23
    4 2 23
    4 2 23
    -4 -2 -23
    4 3 23
    4 3 23
    4 3 23
    -4 -3 -23
    -4 -3 -23
    4 4 23
    4 4 23
    4 4 23
    -4 -4 -23
    -4 -4 -23
    4 5 23
    4 5 23
    -4 -5 -23
    -4 -5 -23
    4 6 23
    4 6 23
    -4 -6 -23
    -4 -6 -23
    5 -5 23
    5 -4 23
    5 -3 23
    5 -3 23
    5 -2 23
    5 -2 23
    -5 2 -23
    5 -1 23
    5 -1 23
    -5 1 -23
    5 0 23
    5 0 23
    -5 0 -23
    5 1 23
    5 1 23
    -5 -1 -23
    5 2 23
    5 2 23
    -5 -2 -23
    5 3 23
    5 3 23
    -5 -3 -23
    5 4 23
    5 4 23
    -5 -4 -23
    5 5 23
    5 5 23
    -5 -5 -23
    6 -4 23
    6 -3 23
    6 -3 23
    6 -2 23
    6 -2 23
    -6 2 -23
    6 -1 23
    6 -1 23
    -6 1 -23
    6 0 23
    6 0 23
    -6 0 -23
    6 1 23
    6 1 23
    -6 -1 -23
    6 2 23
    6 2 23
    -6 -2 -23
    6 3 23
    6 3 23
    -6 -3 -23
    6 4 23
    6 4 23
    -6 -4 -23
    7 -2 23
    7 -2 23
    -7 2 -23
    7 -1 23
    7 -1 23
    -7 1 -23
    7 0 23
    7 0 23
    -7 0 -23
    7 1 23
    7 1 23
    -7 -1 -23
    7 2 23
    7 2 23
    -7 -2 -23
    -8 -3 24
    8 3 -24
    -8 -2 24
    8 2 -24
    8 1 -24
    8 0 -24
    8 0 -24
    8 -1 -24
    8 -1 -24
    8 -2 -24
    8 -2 -24
    8 -3 -24
    8 -3 -24
    -7 -5 24
    7 5 -24
    -7 -4 24
    7 4 -24
    -7 -3 24
    7 3 -24
    -7 -2 24
    7 2 -24
    -7 -1 24
    7 1 -24
    7 1 -24
    7 0 -24
    7 0 -24
    7 -1 -24
    7 -1 -24
    7 -2 -24
    7 -2 -24
    7 -3 -24
    7 -3 -24
    7 -4 -24
    7 -4 -24
    7 -5 -24
    7 -5 -24
    7 -5 -24
    -6 -6 24
    6 6 -24
    -6 -5 24
    6 5 -24
    -6 -4 24
    6 4 -24
    -6 -3 24
    6 3 -24
    -6 -2 24
    6 2 -24
    -6 -1 24
    6 1 -24
    6 1 -24
    6 0 -24
    6 0 -24
    6 -1 -24
    6 -1 -24
    -6 2 24
    6 -2 -24
    6 -2 -24
    6 -3 -24
    6 -3 -24
    6 -3 -24
    6 -4 -24
    6 -4 -24
    6 -4 -24
    6 -5 -24
    6 -5 -24
    6 -5 -24
    6 -6 -24
    6 -6 -24
    6 -6 -24
    -5 -6 24
    5 6 -24
    -5 -5 24
    -5 -5 24
    5 5 -24
    -5 -4 24
    -5 -4 24
    5 4 -24
    -5 -3 24
    -5 -3 24
    5 3 -24
    -5 -2 24
    -5 -2 24
    5 2 -24
    -5 -1 24
    -5 -1 24
    5 1 -24
    5 1 -24
    -5 0 24
    -5 0 24
    5 0 -24
    5 0 -24
    -5 1 24
    -5 1 24
    5 -1 -24
    5 -1 -24
    5 -1 -24
    -5 2 24
    5 -2 -24
    5 -2 -24
    5 -2 -24
    5 -3 -24
    5 -3 -24
    5 -3 -24
    5 -4 -24
    5 -4 -24
    5 -4 -24
    5 -5 -24
    5 -5 -24
    5 -5 -24
    5 -6 -24
    5 -6 -24
    5 -6 -24
    -4 -7 24
    4 7 -24
    -4 -6 24
    -4 -6 24
    4 6 -24
    -4 -5 24
    -4 -5 24
    4 5 -24
    -4 -4 24
    -4 -4 24
    4 4 -24
    -4 -3 24
    -4 -3 24
    -4 -2 24
    -4 -2 24
    4 2 -24
    -4 -1 24
    -4 -1 24
    -4 -1 24
    4 1 -24
    4 1 -24
    -4 0 24
    -4 0 24
    -4 0 24
    -4 0 24
    4 0 -24
    4 0 -24
    4 0 -24
    -4 1 24
    -4 1 24
    -4 1 24
    4 -1 -24
    4 -1 -24
    4 -1 -24
    -4 2 24
    -4 2 24
    4 -2 -24
    4 -2 -24
    4 -2 -24
    4 -3 -24
    4 -3 -24
    4 -4 -24
    4 -4 -24
    4 -4 -24
    4 -5 -24
    4 -5 -24
    4 -5 -24
    4 -6 -24
    4 -6 -24
    4 -6 -24
    4 -7 -24
    4 -7 -24
    4 -7 -24
    -3 -7 24
    3 7 -24
    -3 -6 24
    3 6 -24
    -3 -5 24
    3 5 -24
    -3 -4 24
    -3 -4 24
    3 4 -24
    -3 -3 24
    -3 -3 24
    3 3 -24
    -3 -2 24
    -3 -2 24
    3 2 -24
    3 2 -24
    -3 -1 24
    -3 -1 24
    -3 -1 24
    -3 -1 24
    3 1 -24
    3 1 -24
    3 1 -24
    -3 0 24
    -3 0 24
    -3 0 24
    -3 0 24
    3 0 -24
    3 0 -24
    3 0 -24
    -3 1 24
    -3 1 24
    -3 1 24
    3 -1 -24
    3 -1 -24
    3 -1 -24
    -3 2 24
    -3 2 24
    3 -2 -24
    3 -2 -24
    3 -2 -24
    -3 3 24
    3 -3 -24
    3 -3 -24
    3 -3 -24
    3 -4 -24
    3 -4 -24
    3 -5 -24
    3 -5 -24
    3 -5 -24
    3 -6 -24
    3 -6 -24
    3 -6 -24
    3 -7 -24
    3 -7 -24
    3 -7 -24
    -2 -7 24
    2 7 -24
    -2 -6 24
    2 6 -24
    -2 -5 24
    2 5 -24
    -2 -4 24
    2 4 -24
    -2 -3 24
    -2 -3 24
    2 3 -24
    -2 -2 24
    -2 -2 24
    -2 -2 24
    2 2 -24
    2 2 -24
    2 2 -24
    -2 -1 24
    -2 -1 24
    -2 -1 24
    -2 -1 24
    2 1 -24
    2 1 -24
    2 1 -24
    -2 0 24
    -2 0 24
    -2 0 24
    2 0 -24
    2 0 -24
    2 0 -24
    -2 1 24
    -2 1 24
    -2 1 24
    2 -1 -24
    2 -1 -24
    2 -1 -24
    -2 2 24
    -2 2 24
    2 -2 -24
    2 -2 -24
    2 -2 -24
    -2 3 24
    -2 3 24
    2 -3 -24
    2 -3 -24
    2 -3 -24
    -2 4 24
    2 -4 -24
    2 -4 -24
    2 -4 -24
    2 -5 -24
    2 -5 -24
    2 -5 -24
    2 -6 -24
    2 -6 -24
    2 -6 -24
    2 -7 -24
    2 -7 -24
    2 -7 -24
    -1 -7 24
    1 7 -24
    -1 -6 24
    1 6 -24
    -1 -5 24
    1 5 -24
    -1 -4 24
    1 4 -24
    -1 -3 24
    1 3 -24
    -1 -2 24
    -1 -2 24
    -1 -2 24
    -1 -2 24
    1 2 -24
    1 2 -24
    1 2 -24
    -1 -1 24
    -1 -1 24
    1 1 -24
    1 1 -24
    1 1 -24
    -1 0 24
    -1 0 24
    1 0 -24
    1 0 -24
    1 0 -24
    -1 1 24
    -1 1 24
    1 -1 -24
    1 -1 -24
    1 -1 -24
    -1 2 24
    -1 2 24
    -1 2 24
    1 -2 -24
    1 -2 -24
    1 -2 -24
    -1 3 24
    -1 3 24
    1 -3 -24
    1 -3 -24
    1 -3 -24
    -1 4 24
    1 -4 -24
    1 -4 -24
    1 -4 -24
    -1 5 24
    1 -5 -24
    1 -5 -24
    1 -5 -24
    1 -6 -24
    1 -6 -24
    1 -6 -24
    1 -7 -24
    1 -7 -24
    1 -7 -24
    0 -7 24
    0 7 -24
    0 -6 24
    0 6 -24
    0 -5 24
    0 5 -24
    0 -4 24
    0 4 -24
    0 -3 24
    0 -3 24
    0 3 -24
    0 -2 24
    0 -2 24
    0 -2 24
    0 2 -24
    0 2 -24
    0 2 -24
    0 -1 24
    0 -1 24
    0 -1 24
    0 1 -24
    0 1 -24
    0 1 -24
    0 0 24
    0 0 24
    0 0 24
    0 0 -24
    0 0 -24
    0 0 -24
    0 1 24
    0 1 24
    0 -1 -24
    0 -1 -24
    0 -1 -24
    0 2 24
    0 2 24
    0 -2 -24
    0 -2 -24
    0 -2 -24
    0 3 24
    0 3 24
    0 -3 -24
    0 -3 -24
    0 -3 -24
    0 4 24
    0 4 24
    0 -4 -24
    0 -4 -24
    0 -4 -24
    0 5 24
    0 -5 -24
    0 -5 -24
    0 -5 -24
    0 6 24
    0 -6 -24
    0 -6 -24
    0 -6 -24
    0 -7 -24
    0 -7 -24
    1 -7 24
    1 -7 24
    -1 7 -24
    1 -6 24
    -1 6 -24
    1 -5 24
    -1 5 -24
    1 -4 24
    -1 4 -24
    1 -3 24
    1 -3 24
    -1 3 -24
    1 -2 24
    1 -2 24
    1 -2 24
    -1 2 -24
    -1 2 -24
    1 -1 24
    1 -1 24
    1 -1 24
    -1 1 -24
    -1 1 -24
    -1 1 -24
    1 0 24
    1 0 24
    1 0 24
    -1 0 -24
    -1 0 -24
    1 1 24
    1 1 24
    1 1 24
    -1 -1 -24
    -1 -1 -24
    1 2 24
    1 2 24
    1 2 24
    -1 -2 -24
    -1 -2 -24
    1 3 24
    1 3 24
    1 3 24
    -1 -3 -24
    -1 -3 -24
    1 4 24
    1 4 24
    -1 -4 -24
    -1 -4 -24
    1 5 24
    1 5 24
    -1 -5 -24
    -1 -5 -24
    -1 -6 -24
    -1 -6 -24
    -1 -7 -24
    -1 -7 -24
    2 -7 24
    2 -7 24
    -2 7 -24
    2 -6 24
    2 -6 24
    -2 6 -24
    2 -5 24
    2 -4 24
    2 -3 24
    2 -3 24
    2 -2 24
    2 -2 24
    2 -2 24
    -2 2 -24
    2 -1 24
    2 -1 24
    2 -1 24
    -2 1 -24
    2 0 24
    2 0 24
    2 0 24
    -2 0 -24
    -2 0 -24
    2 1 24
    2 1 24
    2 1 24
    -2 -1 -24
    -2 -1 -24
    2 2 24
    2 2 24
    2 2 24
    -2 -2 -24
    -2 -2 -24
    2 3 24
    2 3 24
    2 3 24
    -2 -3 -24
    -2 -3 -24
    2 4 24
    2 4 24
    2 4 24
    -2 -4 -24
    -2 -4 -24
    2 5 24
    2 5 24
    -2 -5 -24
    -2 -5 -24
    2 6 24
    -2 -6 -24
    -2 -6 -24
    2 7 24
    -2 -7 -24
    -2 -7 -24
    3 -6 24
    3 -5 24
    3 -4 24
    3 -3 24
    3 -3 24
    3 -3 24
    3 -2 24
    3 -2 24
    3 -2 24
    -3 2 -24
    3 -1 24
    3 -1 24
    3 -1 24
    -3 1 -24
    3 0 24
    3 0 24
    3 0 24
    -3 0 -24
    3 1 24
    3 1 24
    3 1 24
    -3 -1 -24
    -3 -1 -24
    3 2 24
    3 2 24
    3 2 24
    -3 -2 -24
    -3 -2 -24
    3 3 24
    3 3 24
    3 3 24
    -3 -3 -24
    -3 -3 -24
    3 4 24
    3 4 24
    3 4 24
    -3 -4 -24
    -3 -4 -24
    3 5 24
    3 5 24
    -3 -5 -24
    -3 -5 -24
    3 6 24
    3 6 24
    -3 -6 -24
    -3 -6 -24
    4 -6 24
    4 -5 24
    4 -4 24
    4 -3 24
    4 -3 24
    4 -3 24
    4 -2 24
    4 -2 24
    -4 2 -24
    4 -1 24
    4 -1 24
    -4 1 -24
    4 0 24
    4 0 24
    -4 0 -24
    4 1 24
    4 1 24
    -4 -1 -24
    4 2 24
    4 2 24
    -4 -2 -24
    4 3 24
    4 3 24
    -4 -3 -24
    -4 -3 -24
    4 4 24
    4 4 24
    -4 -4 -24
    -4 -4 -24
    4 5 24
    4 5 24
    -4 -5 -24
    -4 -5 -24
    4 6 24
    4 6 24
    -4 -6 -24
    -4 -6 -24
    5 -5 24
    5 -4 24
    5 -3 24
    5 -3 24
    5 -2 24
    5 -2 24
    -5 2 -24
    5 -1 24
    5 -1 24
    -5 1 -24
    5 0 24
    5 0 24
    -5 0 -24
    5 1 24
    5 1 24
    -5 -1 -24
    5 2 24
    5 2 24
    -5 -2 -24
    5 3 24
    5 3 24
    -5 -3 -24
    5 4 24
    5 4 24
    -5 -4 -24
    5 5 24
    5 5 24
    -5 -5 -24
    6 -4 24
    6 -3 24
    6 -3 24
    6 -2 24
    6 -2 24
    -6 2 -24
    6 -1 24
    6 -1 24
    -6 1 -24
    6 0 24
    6 0 24
    -6 0 -24
    6 1 24
    6 1 24
    -6 -1 -24
    6 2 24
    6 2 24
    -6 -2 -24
    6 3 24
    6 3 24
    -6 -3 -24
    6 4 24
    6 4 24
    -6 -4 -24
    7 -1 24
    7 -1 24
    -7 1 -24
    7 0 24
    7 0 24
    -7 0 -24
    7 1 24
    7 1 24
    -7 -1 -24
    -8 -2 25
    8 2 -25
    8 1 -25
    8 0 -25
    8 0 -25
    8 -1 -25
    8 -1 -25
    8 -2 -25
    8 -2 -25
    -7 -4 25
    7 4 -25
    -7 -3 25
    7 3 -25
    -7 -2 25
    7 2 -25
    7 1 -25
    7 1 -25
    7 0 -25
    7 0 -25
    7 -1 -25
    7 -1 -25
    7 -2 -25
    7 -2 -25
    7 -3 -25
    7 -3 -25
    7 -4 -25
    7 -4 -25
    -6 -5 25
    6 5 -25
    -6 -4 25
    6 4 -25
    -6 -3 25
    6 3 -25
    -6 -2 25
    6 2 -25
    -6 -1 25
    6 1 -25
    6 1 -25
    6 0 -25
    6 0 -25
    6 -1 -25
    6 -1 -25
    -6 2 25
    6 -2 -25
    6 -2 -25
    6 -3 -25
    6 -3 -25
    6 -3 -25
    6 -4 -25
    6 -4 -25
    6 -4 -25
    6 -5 -25
    6 -5 -25
    6 -5 -25
    -5 -6 25
    5 6 -25
    -5 -5 25
    -5 -5 25
    5 5 -25
    -5 -4 25
    -5 -4 25
    5 4 -25
    -5 -3 25
    -5 -3 25
    5 3 -25
    -5 -2 25
    -5 -2 25
    5 2 -25
    -5 -1 25
    -5 -1 25
    5 1 -25
    5 1 -25
    -5 0 25
    5 0 -25
    5 0 -25
    -5 1 25
    -5 1 25
    5 -1 -25
    5 -1 -25
    5 -1 -25
    -5 2 25
    5 -2 -25
    5 -2 -25
    5 -2 -25
    5 -3 -25
    5 -3 -25
    5 -3 -25
    5 -4 -25
    5 -4 -25
    5 -4 -25
    5 -5 -25
    5 -5 -25
    5 -5 -25
    5 -6 -25
    5 -6 -25
    5 -6 -25
    -4 -7 25
    4 7 -25
    -4 -6 25
    4 6 -25
    -4 -5 25
    -4 -5 25
    4 5 -25
    -4 -4 25
    -4 -4 25
    4 4 -25
    -4 -3 25
    -4 -3 25
    4 3 -25
    -4 -2 25
    -4 -2 25
    4 2 -25
    -4 -1 25
    -4 -1 25
    4 1 -25
    4 1 -25
    -4 0 25
    -4 0 25
    -4 0 25
    4 0 -25
    4 0 -25
    4 0 -25
    -4 1 25
    -4 1 25
    4 -1 -25
    4 -1 -25
    4 -1 -25
    -4 2 25
    4 -2 -25
    4 -2 -25
    4 -2 -25
    4 -3 -25
    4 -3 -25
    4 -3 -25
    4 -4 -25
    4 -4 -25
    4 -4 -25
    4 -5 -25
    4 -5 -25
    4 -5 -25
    4 -6 -25
    4 -6 -25
    4 -6 -25
    4 -7 -25
    4 -7 -25
    4 -7 -25
    -3 -7 25
    3 7 -25
    -3 -6 25
    3 6 -25
    -3 -5 25
    3 5 -25
    -3 -4 25
    -3 -4 25
    3 4 -25
    -3 -3 25
    -3 -3 25
    -3 -2 25
    -3 -2 25
    3 2 -25
    -3 -1 25
    -3 -1 25
    -3 -1 25
    -3 -1 25
    3 1 -25
    3 1 -25
    3 1 -25
    -3 0 25
    -3 0 25
    -3 0 25
    3 0 -25
    3 0 -25
    3 0 -25
    -3 1 25
    -3 1 25
    -3 1 25
    3 -1 -25
    3 -1 -25
    3 -1 -25
    -3 2 25
    -3 2 25
    3 -2 -25
    3 -2 -25
    3 -2 -25
    3 -3 -25
    3 -3 -25
    3 -3 -25
    3 -4 -25
    3 -4 -25
    3 -4 -25
    3 -5 -25
    3 -5 -25
    3 -5 -25
    3 -6 -25
    3 -6 -25
    3 -6 -25
    3 -7 -25
    3 -7 -25
    3 -7 -25
    -2 -7 25
    2 7 -25
    -2 -6 25
    2 6 -25
    -2 -5 25
    2 5 -25
    -2 -4 25
    2 4 -25
    -2 -3 25
    2 3 -25
    -2 -2 25
    -2 -2 25
    -2 -2 25
    2 2 -25
    2 2 -25
    -2 -1 25
    -2 -1 25
    -2 -1 25
    -2 -1 25
    2 1 -25
    2 1 -25
    2 1 -25
    -2 0 25
    -2 0 25
    -2 0 25
    2 0 -25
    2 0 -25
    2 0 -25
    -2 1 25
    -2 1 25
    -2 1 25
    2 -1 -25
    2 -1 -25
    2 -1 -25
    -2 2 25
    -2 2 25
    2 -2 -25
    2 -2 -25
    2 -2 -25
    -2 3 25
    -2 3 25
    2 -3 -25
    2 -3 -25
    2 -3 -25
    2 -4 -25
    2 -4 -25
    2 -4 -25
    2 -5 -25
    2 -5 -25
    2 -5 -25
    2 -6 -25
    2 -6 -25
    2 -6 -25
    2 -7 -25
    2 -7 -25
    2 -7 -25
    -1 -7 25
    1 7 -25
    -1 -6 25
    1 6 -25
    -1 -5 25
    1 5 -25
    -1 -4 25
    1 4 -25
    -1 -3 25
    1 3 -25
    -1 -2 25
    -1 -2 25
    -1 -2 25
    1 2 -25
    1 2 -25
    1 2 -25
    -1 -1 25
    -1 -1 25
    1 1 -25
    1 1 -25
    1 1 -25
    -1 0 25
    -1 0 25
    1 0 -25
    1 0 -25
    1 0 -25
    -1 1 25
    -1 1 25
    -1 1 25
    1 -1 -25
    1 -1 -25
    1 -1 -25
    -1 2 25
    -1 2 25
    1 -2 -25
    1 -2 -25
    1 -2 -25
    -1 3 25
    -1 3 25
    1 -3 -25
    1 -3 -25
    1 -3 -25
    -1 4 25
    1 -4 -25
    1 -4 -25
    1 -4 -25
    1 -5 -25
    1 -5 -25
    1 -5 -25
    1 -6 -25
    1 -6 -25
    1 -6 -25
    1 -7 -25
    1 -7 -25
    1 -7 -25
    0 -7 25
    0 7 -25
    0 -6 25
    0 6 -25
    0 -5 25
    0 5 -25
    0 -4 25
    0 4 -25
    0 -3 25
    0 3 -25
    0 -2 25
    0 -2 25
    0 -2 25
    0 2 -25
    0 2 -25
    0 2 -25
    0 -1 25
    0 -1 25
    0 -1 25
    0 1 -25
    0 1 -25
    0 1 -25
    0 0 25
    0 0 25
    0 0 25
    0 0 -25
    0 0 -25
    0 0 -25
    0 1 25
    0 1 25
    0 -1 -25
    0 -1 -25
    0 -1 -25
    0 2 25
    0 2 25
    0 -2 -25
    0 -2 -25
    0 -2 -25
    0 3 25
    0 3 25
    0 -3 -25
    0 -3 -25
    0 -3 -25
    0 4 25
    0 4 25
    0 -4 -25
    0 -4 -25
    0 -4 -25
    0 5 25
    0 -5 -25
    0 -5 -25
    0 -5 -25
    0 -6 -25
    0 -6 -25
    0 -7 -25
    0 -7 -25
    1 -7 25
    -1 7 -25
    1 -6 25
    -1 6 -25
    1 -5 25
    -1 5 -25
    1 -4 25
    -1 4 -25
    1 -3 25
    1 -3 25
    -1 3 -25
    1 -2 25
    1 -2 25
    1 -2 25
    -1 2 -25
    -1 2 -25
    1 -1 25
    1 -1 25
    1 -1 25
    -1 1 -25
    -1 1 -25
    1 0 25
    1 0 25
    1 0 25
    -1 0 -25
    -1 0 -25
    1 1 25
    1 1 25
    1 1 25
    -1 -1 -25
    -1 -1 -25
    1 2 25
    1 2 25
    1 2 25
    -1 -2 -25
    -1 -2 -25
    1 3 25
    1 3 25
    1 3 25
    -1 -3 -25
    -1 -3 -25
    1 4 25
    1 4 25
    1 4 25
    -1 -4 -25
    -1 -4 -25
    1 5 25
    -1 -5 -25
    -1 -5 -25
    -1 -6 -25
    -1 -6 -25
    1 7 25
    -1 -7 -25
    -1 -7 -25
    2 -7 25
    2 -6 25
    2 -5 25
    2 -4 25
    2 -3 25
    2 -3 25
    2 -2 25
    2 -2 25
    2 -2 25
    -2 2 -25
    2 -1 25
    2 -1 25
    2 -1 25
    -2 1 -25
    2 0 25
    2 0 25
    2 0 25
    -2 0 -25
    -2 0 -25
    2 1 25
    2 1 25
    2 1 25
    -2 -1 -25
    -2 -1 -25
    2 2 25
    2 2 25
    2 2 25
    -2 -2 -25
    -2 -2 -25
    2 3 25
    2 3 25
    2 3 25
    -2 -3 -25
    -2 -3 -25
    2 4 25
    2 4 25
    2 4 25
    -2 -4 -25
    -2 -4 -25
    2 5 25
    2 5 25
    -2 -5 -25
    -2 -5 -25
    2 6 25
    -2 -6 -25
    -2 -6 -25
    2 7 25
    -2 -7 -25
    -2 -7 -25
    3 -6 25
    3 -5 25
    3 -4 25
    3 -3 25
    3 -3 25
    3 -2 25
    3 -2 25
    3 -2 25
    -3 2 -25
    3 -1 25
    3 -1 25
    -3 1 -25
    3 0 25
    3 0 25
    -3 0 -25
    3 1 25
    3 1 25
    -3 -1 -25
    -3 -1 -25
    3 2 25
    3 2 25
    -3 -2 -25
    -3 -2 -25
    3 3 25
    3 3 25
    -3 -3 -25
    -3 -3 -25
    3 4 25
    3 4 25
    3 4 25
    -3 -4 -25
    -3 -4 -25
    3 5 25
    3 5 25
    -3 -5 -25
    -3 -5 -25
    3 6 25
    -3 -6 -25
    -3 -6 -25
    4 -6 25
    4 -5 25
    4 -4 25
    4 -3 25
    4 -3 25
    4 -3 25
    4 -2 25
    4 -2 25
    -4 2 -25
    4 -1 25
    4 -1 25
    -4 1 -25
    4 0 25
    4 0 25
    -4 0 -25
    4 1 25
    4 1 25
    -4 -1 -25
    4 2 25
    4 2 25
    -4 -2 -25
    4 3 25
    4 3 25
    -4 -3 -25
    -4 -3 -25
    4 4 25
    4 4 25
    -4 -4 -25
    -4 -4 -25
    4 5 25
    4 5 25
    -4 -5 -25
    -4 -5 -25
    4 6 25
    4 6 25
    -4 -6 -25
    -4 -6 -25
    5 -5 25
    5 -4 25
    5 -3 25
    5 -3 25
    5 -2 25
    5 -2 25
    -5 2 -25
    5 -1 25
    5 -1 25
    -5 1 -25
    5 0 25
    5 0 25
    -5 0 -25
    5 1 25
    5 1 25
    -5 -1 -25
    5 2 25
    5 2 25
    -5 -2 -25
    5 3 25
    5 3 25
    -5 -3 -25
    5 4 25
    5 4 25
    -5 -4 -25
    5 5 25
    5 5 25
    -5 -5 -25
    6 -3 25
    6 -3 25
    6 -2 25
    6 -2 25
    -6 2 -25
    6 -1 25
    6 -1 25
    -6 1 -25
    6 0 25
    6 0 25
    -6 0 -25
    6 1 25
    6 1 25
    -6 -1 -25
    6 2 25
    6 2 25
    -6 -2 -25
    6 3 25
    6 3 25
    -6 -3 -25
    -8 -2 26
    8 2 -26
    8 1 -26
    8 0 -26
    8 0 -26
    8 -1 -26
    8 -1 -26
    8 -2 -26
    8 -2 -26
    -7 -4 26
    7 4 -26
    -7 -3 26
    7 3 -26
    -7 -2 26
    7 2 -26
    7 1 -26
    7 0 -26
    7 0 -26
    7 -1 -26
    7 -1 -26
    7 -2 -26
    7 -2 -26
    7 -3 -26
    7 -3 -26
    7 -4 -26
    7 -4 -26
    -6 -5 26
    6 5 -26
    -6 -4 26
    6 4 -26
    -6 -3 26
    6 3 -26
    -6 -2 26
    6 2 -26
    6 1 -26
    6 1 -26
    6 0 -26
    6 0 -26
    6 -1 -26
    6 -1 -26
    6 -2 -26
    6 -2 -26
    6 -3 -26
    6 -3 -26
    6 -3 -26
    6 -4 -26
    6 -4 -26
    6 -4 -26
    6 -5 -26
    6 -5 -26
    6 -5 -26
    -5 -6 26
    5 6 -26
    -5 -5 26
    -5 -5 26
    5 5 -26
    -5 -4 26
    -5 -4 26
    5 4 -26
    -5 -3 26
    -5 -3 26
    5 3 -26
    -5 -2 26
    -5 -2 26
    5 2 -26
    -5 -1 26
    -5 -1 26
    5 1 -26
    5 1 -26
    -5 0 26
    5 0 -26
    5 0 -26
    -5 1 26
    -5 1 26
    5 -1 -26
    5 -1 -26
    5 -2 -26
    5 -2 -26
    5 -2 -26
    5 -3 -26
    5 -3 -26
    5 -3 -26
    5 -4 -26
    5 -4 -26
    5 -4 -26
    5 -5 -26
    5 -5 -26
    5 -5 -26
    5 -6 -26
    5 -6 -26
    5 -6 -26
    -4 -6 26
    4 6 -26
    -4 -5 26
    -4 -5 26
    4 5 -26
    -4 -4 26
    -4 -4 26
    4 4 -26
    -4 -3 26
    -4 -3 26
    4 3 -26
    -4 -2 26
    -4 -2 26
    4 2 -26
    -4 -1 26
    -4 -1 26
    4 1 -26
    4 1 -26
    -4 0 26
    -4 0 26
    -4 0 26
    4 0 -26
    4 0 -26
    4 0 -26
    -4 1 26
    -4 1 26
    4 -1 -26
    4 -1 -26
    4 -1 -26
    -4 2 26
    4 -2 -26
    4 -2 -26
    4 -2 -26
    4 -3 -26
    4 -3 -26
    4 -3 -26
    4 -4 -26
    4 -4 -26
    4 -4 -26
    4 -5 -26
    4 -5 -26
    4 -5 -26
    4 -6 -26
    4 -6 -26
    4 -6 -26
    -3 -7 26
    3 7 -26
    -3 -6 26
    3 6 -26
    -3 -5 26
    3 5 -26
    -3 -4 26
    -3 -4 26
    3 4 -26
    -3 -3 26
    -3 -3 26
    3 3 -26
    -3 -2 26
    -3 -2 26
    3 2 -26
    -3 -1 26
    -3 -1 26
    -3 -1 26
    3 1 -26
    3 1 -26
    -3 0 26
    -3 0 26
    -3 0 26
    3 0 -26
    3 0 -26
    3 0 -26
    -3 1 26
    -3 1 26
    -3 1 26
    3 -1 -26
    3 -1 -26
    3 -1 -26
    -3 2 26
    -3 2 26
    3 -2 -26
    3 -2 -26
    3 -2 -26
    3 -3 -26
    3 -3 -26
    3 -3 -26
    3 -4 -26
    3 -4 -26
    3 -4 -26
    3 -5 -26
    3 -5 -26
    3 -5 -26
    3 -6 -26
    3 -6 -26
    3 -6 -26
    3 -7 -26
    3 -7 -26
    3 -7 -26
    -2 -7 26
    2 7 -26
    -2 -6 26
    2 6 -26
    -2 -5 26
    2 5 -26
    -2 -4 26
    2 4 -26
    -2 -3 26
    2 3 -26
    -2 -2 26
    -2 -2 26
    -2 -2 26
    2 2 -26
    -2 -1 26
    -2 -1 26
    -2 -1 26
    2 1 -26
    2 1 -26
    2 1 -26
    -2 0 26
    -2 0 26
    -2 0 26
    2 0 -26
    2 0 -26
    2 0 -26
    -2 1 26
    -2 1 26
    -2 1 26
    2 -1 -26
    2 -1 -26
    2 -1 -26
    -2 2 26
    -2 2 26
    2 -2 -26
    2 -2 -26
    2 -2 -26
    2 -3 -26
    2 -3 -26
    2 -3 -26
    2 -4 -26
    2 -4 -26
    2 -4 -26
    2 -5 -26
    2 -5 -26
    2 -5 -26
    2 -6 -26
    2 -6 -26
    2 -6 -26
    2 -7 -26
    2 -7 -26
    2 -7 -26
    -1 -7 26
    1 7 -26
    -1 -6 26
    1 6 -26
    -1 -5 26
    1 5 -26
    -1 -4 26
    1 4 -26
    -1 -3 26
    1 3 -26
    -1 -2 26
    -1 -2 26
    1 2 -26
    1 2 -26
    1 2 -26
    -1 -1 26
    -1 -1 26
    -1 -1 26
    1 1 -26
    1 1 -26
    1 1 -26
    -1 0 26
    -1 0 26
    -1 0 26
    1 0 -26
    1 0 -26
    1 0 -26
    -1 1 26
    -1 1 26
    -1 1 26
    1 -1 -26
    1 -1 -26
    1 -1 -26
    -1 2 26
    -1 2 26
    1 -2 -26
    1 -2 -26
    1 -2 -26
    -1 3 26
    -1 3 26
    1 -3 -26
    1 -3 -26
    1 -3 -26
    1 -4 -26
    1 -4 -26
    1 -4 -26
    1 -5 -26
    1 -5 -26
    1 -5 -26
    1 -6 -26
    1 -6 -26
    1 -6 -26
    1 -7 -26
    1 -7 -26
    1 -7 -26
    0 -7 26
    0 7 -26
    0 -6 26
    0 6 -26
    0 -5 26
    0 5 -26
    0 -4 26
    0 4 -26
    0 -3 26
    0 3 -26
    0 -2 26
    0 -2 26
    0 -2 26
    0 2 -26
    0 2 -26
    0 2 -26
    0 -1 26
    0 -1 26
    0 -1 26
    0 1 -26
    0 1 -26
    0 1 -26
    0 0 26
    0 0 26
    0 0 26
    0 0 -26
    0 0 -26
    0 0 -26
    0 1 26
    0 1 26
    0 -1 -26
    0 -1 -26
    0 -1 -26
    0 2 26
    0 2 26
    0 -2 -26
    0 -2 -26
    0 -2 -26
    0 3 26
    0 3 26
    0 -3 -26
    0 -3 -26
    0 -3 -26
    0 4 26
    0 -4 -26
    0 -4 -26
    0 -5 -26
    0 -5 -26
    0 -6 -26
    0 -6 -26
    0 -7 -26
    0 -7 -26
    1 -7 26
    -1 7 -26
    1 -6 26
    -1 6 -26
    1 -5 26
    -1 5 -26
    1 -4 26
    -1 4 -26
    1 -3 26
    1 -3 26
    -1 3 -26
    1 -2 26
    1 -2 26
    1 -2 26
    -1 2 -26
    1 -1 26
    1 -1 26
    1 -1 26
    -1 1 -26
    -1 1 -26
    1 0 26
    1 0 26
    1 0 26
    -1 0 -26
    -1 0 -26
    1 1 26
    1 1 26
    1 1 26
    -1 -1 -26
    -1 -1 -26
    1 2 26
    1 2 26
    1 2 26
    -1 -2 -26
    -1 -2 -26
    1 3 26
    1 3 26
    1 3 26
    -1 -3 -26
    -1 -3 -26
    1 4 26
    1 4 26
    1 4 26
    -1 -4 -26
    -1 -4 -26
    1 5 26
    -1 -5 -26
    -1 -5 -26
    1 6 26
    -1 -6 -26
    -1 -6 -26
    1 7 26
    -1 -7 -26
    -1 -7 -26
    2 -6 26
    2 -5 26
    2 -4 26
    2 -3 26
    2 -3 26
    2 -2 26
    2 -2 26
    2 -2 26
    -2 2 -26
    2 -1 26
    2 -1 26
    2 -1 26
    -2 1 -26
    2 0 26
    2 0 26
    2 0 26
    -2 0 -26
    -2 0 -26
    2 1 26
    2 1 26
    -2 -1 -26
    -2 -1 -26
    2 2 26
    2 2 26
    -2 -2 -26
    -2 -2 -26
    2 3 26
    2 3 26
    -2 -3 -26
    -2 -3 -26
    2 4 26
    2 4 26
    -2 -4 -26
    -2 -4 -26
    2 5 26
    2 5 26
    -2 -5 -26
    -2 -5 -26
    2 6 26
    -2 -6 -26
    -2 -6 -26
    3 -6 26
    3 -5 26
    3 -4 26
    3 -3 26
    3 -3 26
    3 -2 26
    3 -2 26
    3 -2 26
    -3 2 -26
    3 -1 26
    3 -1 26
    -3 1 -26
    3 0 26
    3 0 26
    -3 0 -26
    3 1 26
    3 1 26
    -3 -1 -26
    -3 -1 -26
    3 2 26
    3 2 26
    -3 -2 -26
    -3 -2 -26
    3 3 26
    3 3 26
    -3 -3 -26
    -3 -3 -26
    3 4 26
    3 4 26
    -3 -4 -26
    -3 -4 -26
    3 5 26
    3 5 26
    -3 -5 -26
    -3 -5 -26
    3 6 26
    -3 -6 -26
    -3 -6 -26
    4 -5 26
    4 -4 26
    4 -3 26
    4 -2 26
    4 -2 26
    -4 2 -26
    4 -1 26
    4 -1 26
    -4 1 -26
    4 0 26
    4 0 26
    -4 0 -26
    4 1 26
    4 1 26
    -4 -1 -26
    4 2 26
    4 2 26
    -4 -2 -26
    4 3 26
    4 3 26
    -4 -3 -26
    -4 -3 -26
    4 4 26
    4 4 26
    -4 -4 -26
    -4 -4 -26
    4 5 26
    4 5 26
    -4 -5 -26
    -4 -5 -26
    5 -4 26
    5 -3 26
    5 -2 26
    5 -2 26
    -5 2 -26
    5 -1 26
    5 -1 26
    -5 1 -26
    5 0 26
    5 0 26
    -5 0 -26
    5 1 26
    5 1 26
    -5 -1 -26
    5 2 26
    5 2 26
    -5 -2 -26
    5 3 26
    5 3 26
    -5 -3 -26
    5 4 26
    5 4 26
    -5 -4 -26
    6 -2 26
    6 -2 26
    -6 2 -26
    6 -1 26
    6 -1 26
    -6 1 -26
    6 0 26
    6 0 26
    -6 0 -26
    6 1 26
    6 1 26
    -6 -1 -26
    6 2 26
    6 2 26
    -6 -2 -26
    8 1 -27
    8 0 -27
    8 0 -27
    8 -1 -27
    8 -1 -27
    -7 -3 27
    7 3 -27
    -7 -2 27
    7 2 -27
    7 1 -27
    7 0 -27
    7 0 -27
    7 -1 -27
    7 -1 -27
    7 -2 -27
    7 -2 -27
    7 -3 -27
    7 -3 -27
    -6 -5 27
    6 5 -27
    -6 -4 27
    6 4 -27
    -6 -3 27
    6 3 -27
    -6 -2 27
    6 2 -27
    6 1 -27
    6 0 -27
    6 0 -27
    6 -1 -27
    6 -1 -27
    6 -2 -27
    6 -2 -27
    6 -3 -27
    6 -3 -27
    6 -4 -27
    6 -4 -27
    6 -4 -27
    6 -5 -27
    6 -5 -27
    6 -5 -27
    -5 -5 27
    -5 -5 27
    5 5 -27
    -5 -4 27
    -5 -4 27
    5 4 -27
    -5 -3 27
    -5 -3 27
    5 3 -27
    -5 -2 27
    -5 -2 27
    5 2 -27
    -5 -1 27
    5 1 -27
    5 1 -27
    -5 0 27
    5 0 -27
    5 0 -27
    -5 1 27
    -5 1 27
    5 -1 -27
    5 -1 -27
    5 -2 -27
    5 -2 -27
    5 -2 -27
    5 -3 -27
    5 -3 -27
    5 -3 -27
    5 -4 -27
    5 -4 -27
    5 -4 -27
    5 -5 -27
    5 -5 -27
    5 -5 -27
    -4 -6 27
    4 6 -27
    -4 -5 27
    -4 -5 27
    4 5 -27
    -4 -4 27
    -4 -4 27
    4 4 -27
    -4 -3 27
    -4 -3 27
    4 3 -27
    -4 -2 27
    -4 -2 27
    4 2 -27
    -4 -1 27
    4 1 -27
    4 1 -27
    -4 0 27
    -4 0 27
    4 0 -27
    4 0 -27
    -4 1 27
    -4 1 27
    4 -1 -27
    4 -1 -27
    4 -1 -27
    4 -2 -27
    4 -2 -27
    4 -2 -27
    4 -3 -27
    4 -3 -27
    4 -3 -27
    4 -4 -27
    4 -4 -27
    4 -4 -27
    4 -5 -27
    4 -5 -27
    4 -5 -27
    4 -6 -27
    4 -6 -27
    4 -6 -27
    -3 -6 27
    3 6 -27
    -3 -5 27
    3 5 -27
    -3 -4 27
    -3 -4 27
    3 4 -27
    -3 -3 27
    -3 -3 27
    3 3 -27
    -3 -2 27
    -3 -2 27
    -3 -1 27
    -3 -1 27
    3 1 -27
    3 1 -27
    -3 0 27
    -3 0 27
    -3 0 27
    3 0 -27
    3 0 -27
    3 0 -27
    -3 1 27
    -3 1 27
    3 -1 -27
    3 -1 -27
    3 -1 -27
    -3 2 27
    3 -2 -27
    3 -2 -27
    3 -2 -27
    3 -3 -27
    3 -3 -27
    3 -4 -27
    3 -4 -27
    3 -4 -27
    3 -5 -27
    3 -5 -27
    3 -5 -27
    3 -6 -27
    3 -6 -27
    3 -6 -27
    -2 -7 27
    2 7 -27
    -2 -6 27
    2 6 -27
    -2 -5 27
    2 5 -27
    -2 -4 27
    2 4 -27
    -2 -3 27
    2 3 -27
    -2 -2 27
    -2 -2 27
    2 2 -27
    -2 -1 27
    -2 -1 27
    2 1 -27
    2 1 -27
    2 1 -27
    -2 0 27
    -2 0 27
    -2 0 27
    2 0 -27
    2 0 -27
    2 0 -27
    -2 1 27
    -2 1 27
    2 -1 -27
    2 -1 -27
    2 -1 -27
    -2 2 27
    2 -2 -27
    2 -2 -27
    2 -2 -27
    2 -3 -27
    2 -3 -27
    2 -3 -27
    2 -4 -27
    2 -4 -27
    2 -4 -27
    2 -5 -27
    2 -5 -27
    2 -5 -27
    2 -6 -27
    2 -6 -27
    2 -6 -27
    2 -7 -27
    2 -7 -27
    2 -7 -27
    -1 -7 27
    1 7 -27
    -1 -6 27
    1 6 -27
    -1 -5 27
    1 5 -27
    -1 -4 27
    -1 -3 27
    1 3 -27
    -1 -2 27
    -1 -2 27
    1 2 -27
    -1 -1 27
    -1 -1 27
    -1 -1 27
    -1 -1 27
    1 1 -27
    1 1 -27
    1 1 -27
    -1 0 27
    -1 0 27
    -1 0 27
    1 0 -27
    1 0 -27
    1 0 -27
    -1 1 27
    -1 1 27
    1 -1 -27
    1 -1 -27
    1 -1 -27
    -1 2 27
    -1 2 27
    1 -2 -27
    1 -2 -27
    1 -2 -27
    -1 3 27
    1 -3 -27
    1 -3 -27
    1 -3 -27
    1 -4 -27
    1 -4 -27
    1 -4 -27
    1 -5 -27
    1 -5 -27
    1 -5 -27
    1 -6 -27
    1 -6 -27
    1 -6 -27
    1 -7 -27
    1 -7 -27
    0 -7 27
    0 7 -27
    0 -6 27
    0 6 -27
    0 -5 27
    0 5 -27
    0 -4 27
    0 4 -27
    0 -3 27
    0 3 -27
    0 -2 27
    0 -2 27
    0 2 -27
    0 2 -27
    0 2 -27
    0 -1 27
    0 -1 27
    0 -1 27
    0 1 -27
    0 1 -27
    0 1 -27
    0 0 27
    0 0 27
    0 0 27
    0 0 -27
    0 0 -27
    0 0 -27
    0 1 27
    0 1 27
    0 1 27
    0 -1 -27
    0 -1 -27
    0 -1 -27
    0 2 27
    0 -2 -27
    0 -2 -27
    0 3 27
    0 -3 -27
    0 -3 -27
    0 -4 -27
    0 -4 -27
    0 -5 -27
    0 -5 -27
    0 -6 -27
    0 -6 -27
    0 -7 -27
    0 -7 -27
    1 -6 27
    -1 6 -27
    1 -5 27
    -1 5 -27
    1 -4 27
    1 -3 27
    1 -2 27
    1 -2 27
    1 -2 27
    -1 2 -27
    1 -1 27
    1 -1 27
    1 -1 27
    -1 1 -27
    -1 1 -27
    1 0 27
    1 0 27
    1 0 27
    -1 0 -27
    -1 0 -27
    1 1 27
    1 1 27
    -1 -1 -27
    -1 -1 -27
    1 2 27
    1 2 27
    -1 -2 -27
    -1 -2 -27
    1 3 27
    1 3 27
    -1 -3 -27
    -1 -3 -27
    1 4 27
    1 4 27
    -1 -4 -27
    -1 -4 -27
    1 5 27
    -1 -5 -27
    -1 -5 -27
    1 6 27
    -1 -6 -27
    -1 -6 -27
    2 -6 27
    2 -5 27
    2 -4 27
    2 -3 27
    2 -3 27
    2 -2 27
    2 -2 27
    2 -2 27
    -2 2 -27
    2 -1 27
    2 -1 27
    -2 1 -27
    2 0 27
    2 0 27
    -2 0 -27
    -2 0 -27
    2 1 27
    2 1 27
    -2 -1 -27
    -2 -1 -27
    2 2 27
    2 2 27
    -2 -2 -27
    -2 -2 -27
    2 3 27
    2 3 27
    -2 -3 -27
    -2 -3 -27
    2 4 27
    2 4 27
    -2 -4 -27
    -2 -4 -27
    2 5 27
    2 5 27
    -2 -5 -27
    -2 -5 -27
    2 6 27
    -2 -6 -27
    -2 -6 -27
    3 -6 27
    3 -5 27
    3 -4 27
    3 -3 27
    3 -3 27
    3 -2 27
    3 -2 27
    -3 2 -27
    3 -1 27
    3 -1 27
    -3 1 -27
    3 0 27
    3 0 27
    -3 0 -27
    3 1 27
    3 1 27
    -3 -1 -27
    -3 -1 -27
    3 2 27
    3 2 27
    -3 -2 -27
    -3 -2 -27
    3 3 27
    3 3 27
    -3 -3 -27
    -3 -3 -27
    3 4 27
    3 4 27
    -3 -4 -27
    -3 -4 -27
    3 5 27
    3 5 27
    -3 -5 -27
    -3 -5 -27
    3 6 27
    -3 -6 -27
    -3 -6 -27
    4 -5 27
    4 -4 27
    4 -3 27
    4 -2 27
    4 -2 27
    -4 2 -27
    4 -1 27
    4 -1 27
    -4 1 -27
    4 0 27
    4 0 27
    -4 0 -27
    4 1 27
    4 1 27
    -4 -1 -27
    4 2 27
    4 2 27
    -4 -2 -27
    4 3 27
    4 3 27
    -4 -3 -27
    -4 -3 -27
    4 4 27
    4 4 27
    -4 -4 -27
    -4 -4 -27
    4 5 27
    4 5 27
    -4 -5 -27
    -4 -5 -27
    5 -4 27
    5 -3 27
    5 -2 27
    5 -2 27
    -5 2 -27
    5 -1 27
    5 -1 27
    -5 1 -27
    5 0 27
    5 0 27
    -5 0 -27
    5 1 27
    5 1 27
    -5 -1 -27
    5 2 27
    5 2 27
    -5 -2 -27
    5 3 27
    5 3 27
    -5 -3 -27
    5 4 27
    5 4 27
    -5 -4 -27
    6 -2 27
    6 -2 27
    6 -1 27
    6 -1 27
    -6 1 -27
    6 0 27
    6 0 27
    -6 0 -27
    6 1 27
    6 1 27
    -6 -1 -27
    6 2 27
    6 2 27
    -6 -2 -27
    -7 -3 28
    7 3 -28
    7 2 -28
    7 1 -28
    7 0 -28
    7 0 -28
    7 -1 -28
    7 -1 -28
    7 -2 -28
    7 -2 -28
    7 -3 -28
    7 -3 -28
    -6 -4 28
    6 4 -28
    -6 -3 28
    6 3 -28
    6 2 -28
    6 1 -28
    6 0 -28
    6 0 -28
    6 -1 -28
    6 -1 -28
    6 -2 -28
    6 -2 -28
    6 -3 -28
    6 -3 -28
    6 -4 -28
    6 -4 -28
    6 -4 -28
    -5 -5 28
    -5 -5 28
    5 5 -28
    -5 -4 28
    -5 -4 28
    5 4 -28
    -5 -3 28
    -5 -3 28
    5 3 -28
    -5 -2 28
    -5 -2 28
    5 2 -28
    -5 -1 28
    5 1 -28
    -5 0 28
    5 0 -28
    5 0 -28
    -5 1 28
    5 -1 -28
    5 -1 -28
    5 -2 -28
    5 -2 -28
    5 -2 -28
    5 -3 -28
    5 -3 -28
    5 -3 -28
    5 -4 -28
    5 -4 -28
    5 -4 -28
    5 -5 -28
    5 -5 -28
    5 -5 -28
    -4 -6 28
    4 6 -28
    -4 -5 28
    -4 -5 28
    4 5 -28
    -4 -4 28
    -4 -4 28
    4 4 -28
    -4 -3 28
    -4 -3 28
    -4 -2 28
    -4 -2 28
    4 2 -28
    -4 -1 28
    4 1 -28
    4 1 -28
    -4 0 28
    -4 0 28
    4 0 -28
    4 0 -28
    -4 1 28
    -4 1 28
    4 -1 -28
    4 -1 -28
    4 -1 -28
    4 -2 -28
    4 -2 -28
    4 -2 -28
    4 -3 -28
    4 -3 -28
    4 -3 -28
    4 -4 -28
    4 -4 -28
    4 -4 -28
    4 -5 -28
    4 -5 -28
    4 -5 -28
    4 -6 -28
    4 -6 -28
    4 -6 -28
    -3 -6 28
    3 6 -28
    -3 -5 28
    3 5 -28
    -3 -4 28
    3 4 -28
    -3 -3 28
    -3 -3 28
    3 3 -28
    -3 -2 28
    -3 -2 28
    3 2 -28
    -3 -1 28
    -3 -1 28
    3 1 -28
    3 1 -28
    -3 0 28
    -3 0 28
    -3 0 28
    3 0 -28
    3 0 -28
    3 0 -28
    -3 1 28
    -3 1 28
    3 -1 -28
    3 -1 -28
    3 -1 -28
    -3 2 28
    3 -2 -28
    3 -2 -28
    3 -2 -28
    3 -3 -28
    3 -3 -28
    3 -3 -28
    3 -4 -28
    3 -4 -28
    3 -4 -28
    3 -5 -28
    3 -5 -28
    3 -5 -28
    3 -6 -28
    3 -6 -28
    3 -6 -28
    -2 -6 28
    2 6 -28
    -2 -5 28
    2 5 -28
    -2 -4 28
    2 4 -28
    -2 -3 28
    -2 -2 28
    2 2 -28
    -2 -1 28
    -2 -1 28
    2 1 -28
    2 1 -28
    2 1 -28
    -2 0 28
    -2 0 28
    -2 0 28
    2 0 -28
    2 0 -28
    2 0 -28
    -2 1 28
    -2 1 28
    2 -1 -28
    2 -1 -28
    2 -1 -28
    -2 2 28
    2 -2 -28
    2 -2 -28
    2 -2 -28
    2 -3 -28
    2 -3 -28
    2 -3 -28
    2 -4 -28
    2 -4 -28
    2 -4 -28
    2 -5 -28
    2 -5 -28
    2 -5 -28
    2 -6 -28
    2 -6 -28
    2 -6 -28
    -1 -6 28
    1 6 -28
    -1 -5 28
    1 5 -28
    -1 -4 28
    1 4 -28
    -1 -3 28
    1 3 -28
    -1 -2 28
    -1 -2 28
    1 2 -28
    -1 -1 28
    -1 -1 28
    -1 -1 28
    1 1 -28
    1 1 -28
    1 1 -28
    -1 0 28
    -1 0 28
    -1 0 28
    1 0 -28
    1 0 -28
    1 0 -28
    -1 1 28
    -1 1 28
    1 -1 -28
    1 -1 -28
    1 -1 -28
    -1 2 28
    1 -2 -28
    1 -2 -28
    1 -2 -28
    -1 3 28
    1 -3 -28
    1 -3 -28
    1 -3 -28
    1 -4 -28
    1 -4 -28
    1 -4 -28
    1 -5 -28
    1 -5 -28
    1 -5 -28
    1 -6 -28
    1 -6 -28
    0 -6 28
    0 6 -28
    0 -5 28
    0 -4 28
    0 4 -28
    0 -3 28
    0 3 -28
    0 -2 28
    0 -2 28
    0 2 -28
    0 -1 28
    0 -1 28
    0 -1 28
    0 1 -28
    0 1 -28
    0 1 -28
    0 0 28
    0 0 28
    0 0 28
    0 0 -28
    0 0 -28
    0 1 28
    0 1 28
    0 -1 -28
    0 -1 -28
    0 2 28
    0 -2 -28
    0 -2 -28
    0 3 28
    0 -3 -28
    0 -3 -28
    0 -4 -28
    0 -4 -28
    0 -5 -28
    0 -5 -28
    0 -6 -28
    0 -6 -28
    1 -6 28
    1 -5 28
    1 -4 28
    1 -3 28
    1 -2 28
    1 -2 28
    -1 2 -28
    1 -1 28
    1 -1 28
    1 -1 28
    -1 1 -28
    -1 1 -28
    1 0 28
    1 0 28
    -1 0 -28
    -1 0 -28
    1 1 28
    1 1 28
    -1 -1 -28
    -1 -1 -28
    1 2 28
    1 2 28
    -1 -2 -28
    -1 -2 -28
    1 3 28
    1 3 28
    -1 -3 -28
    -1 -3 -28
    1 4 28
    1 4 28
    -1 -4 -28
    -1 -4 -28
    1 5 28
    -1 -5 -28
    -1 -5 -28
    1 6 28
    -1 -6 -28
    -1 -6 -28
    2 -6 28
    2 -5 28
    2 -4 28
    2 -3 28
    2 -2 28
    2 -2 28
    2 -2 28
    -2 2 -28
    2 -1 28
    2 -1 28
    -2 1 -28
    2 0 28
    2 0 28
    -2 0 -28
    -2 0 -28
    2 1 28
    2 1 28
    -2 -1 -28
    -2 -1 -28
    2 2 28
    2 2 28
    -2 -2 -28
    -2 -2 -28
    2 3 28
    2 3 28
    -2 -3 -28
    -2 -3 -28
    2 4 28
    2 4 28
    -2 -4 -28
    -2 -4 -28
    2 5 28
    -2 -5 -28
    -2 -5 -28
    2 6 28
    -2 -6 -28
    -2 -6 -28
    3 -5 28
    3 -4 28
    3 -3 28
    3 -2 28
    3 -2 28
    -3 2 -28
    3 -1 28
    3 -1 28
    -3 1 -28
    3 0 28
    3 0 28
    -3 0 -28
    3 1 28
    3 1 28
    -3 -1 -28
    -3 -1 -28
    3 2 28
    3 2 28
    -3 -2 -28
    -3 -2 -28
    3 3 28
    3 3 28
    -3 -3 -28
    -3 -3 -28
    3 4 28
    3 4 28
    -3 -4 -28
    -3 -4 -28
    3 5 28
    3 5 28
    -3 -5 -28
    -3 -5 -28
    4 -4 28
    4 -3 28
    4 -2 28
    4 -2 28
    -4 2 -28
    4 -1 28
    4 -1 28
    -4 1 -28
    4 0 28
    4 0 28
    -4 0 -28
    4 1 28
    4 1 28
    -4 -1 -28
    4 2 28
    4 2 28
    -4 -2 -28
    4 3 28
    4 3 28
    -4 -3 -28
    -4 -3 -28
    4 4 28
    4 4 28
    -4 -4 -28
    -4 -4 -28
    5 -3 28
    5 -2 28
    5 -2 28
    -5 2 -28
    5 -1 28
    5 -1 28
    -5 1 -28
    5 0 28
    5 0 28
    -5 0 -28
    5 1 28
    5 1 28
    -5 -1 -28
    5 2 28
    5 2 28
    -5 -2 -28
    5 3 28
    5 3 28
    -5 -3 -28
    7 2 -29
    7 1 -29
    7 0 -29
    7 -1 -29
    7 -1 -29
    7 -2 -29
    7 -2 -29
    -6 -4 29
    6 4 -29
    -6 -3 29
    6 3 -29
    6 2 -29
    6 1 -29
    6 0 -29
    6 0 -29
    6 -1 -29
    6 -1 -29
    6 -2 -29
    6 -2 -29
    6 -3 -29
    6 -3 -29
    6 -4 -29
    6 -4 -29
    6 -4 -29
    -5 -5 29
    -5 -5 29
    5 5 -29
    -5 -4 29
    -5 -4 29
    5 4 -29
    -5 -3 29
    -5 -3 29
    5 3 -29
    -5 -2 29
    5 2 -29
    -5 -1 29
    5 1 -29
    -5 0 29
    5 0 -29
    5 0 -29
    -5 1 29
    5 -1 -29
    5 -1 -29
    5 -2 -29
    5 -2 -29
    5 -2 -29
    5 -3 -29
    5 -3 -29
    5 -3 -29
    5 -4 -29
    5 -4 -29
    5 -4 -29
    5 -5 -29
    5 -5 -29
    5 -5 -29
    -4 -5 29
    -4 -5 29
    4 5 -29
    -4 -4 29
    -4 -4 29
    4 4 -29
    -4 -3 29
    -4 -3 29
    4 3 -29
    -4 -2 29
    4 2 -29
    -4 -1 29
    4 1 -29
    -4 0 29
    -4 0 29
    4 0 -29
    4 0 -29
    -4 1 29
    -4 1 29
    4 -1 -29
    4 -1 -29
    4 -1 -29
    4 -2 -29
    4 -2 -29
    4 -2 -29
    4 -3 -29
    4 -3 -29
    4 -3 -29
    4 -4 -29
    4 -4 -29
    4 -4 -29
    4 -5 -29
    4 -5 -29
    4 -5 -29
    -3 -6 29
    3 6 -29
    -3 -5 29
    3 5 -29
    -3 -4 29
    3 4 -29
    -3 -3 29
    -3 -3 29
    3 3 -29
    -3 -2 29
    3 2 -29
    -3 -1 29
    3 1 -29
    3 1 -29
    -3 0 29
    -3 0 29
    3 0 -29
    3 0 -29
    -3 1 29
    3 -1 -29
    3 -1 -29
    3 -1 -29
    3 -2 -29
    3 -2 -29
    3 -3 -29
    3 -3 -29
    3 -3 -29
    3 -4 -29
    3 -4 -29
    3 -4 -29
    3 -5 -29
    3 -5 -29
    3 -5 -29
    3 -6 -29
    3 -6 -29
    3 -6 -29
    -2 -6 29
    2 6 -29
    -2 -5 29
    2 5 -29
    -2 -4 29
    2 4 -29
    -2 -3 29
    2 3 -29
    -2 -2 29
    2 2 -29
    -2 -1 29
    -2 -1 29
    2 1 -29
    2 1 -29
    -2 0 29
    -2 0 29
    -2 0 29
    2 0 -29
    2 0 -29
    2 0 -29
    -2 1 29
    2 -1 -29
    2 -1 -29
    2 -1 -29
    -2 2 29
    2 -2 -29
    2 -2 -29
    2 -2 -29
    2 -3 -29
    2 -3 -29
    2 -3 -29
    2 -4 -29
    2 -4 -29
    2 -4 -29
    2 -5 -29
    2 -5 -29
    2 -5 -29
    2 -6 -29
    2 -6 -29
    2 -6 -29
    -1 -6 29
    1 6 -29
    -1 -5 29
    1 5 -29
    -1 -4 29
    1 4 -29
    -1 -3 29
    1 3 -29
    -1 -2 29
    -1 -2 29
    1 2 -29
    -1 -1 29
    -1 -1 29
    -1 -1 29
    1 1 -29
    1 1 -29
    1 1 -29
    -1 0 29
    -1 0 29
    -1 0 29
    1 0 -29
    1 0 -29
    1 0 -29
    -1 1 29
    1 -1 -29
    1 -1 -29
    1 -1 -29
    -1 2 29
    1 -2 -29
    1 -2 -29
    1 -2 -29
    -1 3 29
    1 -3 -29
    1 -3 -29
    1 -3 -29
    1 -4 -29
    1 -4 -29
    1 -5 -29
    1 -5 -29
    1 -6 -29
    1 -6 -29
    0 -6 29
    0 6 -29
    0 -5 29
    0 5 -29
    0 -4 29
    0 4 -29
    0 -3 29
    0 3 -29
    0 -2 29
    0 -2 29
    0 -1 29
    0 -1 29
    0 -1 29
    0 1 -29
    0 1 -29
    0 0 29
    0 0 29
    0 0 -29
    0 0 -29
    0 1 29
    0 1 29
    0 -1 -29
    0 -1 -29
    0 2 29
    0 -2 -29
    0 -2 -29
    0 3 29
    0 -3 -29
    0 -3 -29
    0 -4 -29
    0 -4 -29
    0 -5 -29
    0 -5 -29
    0 -6 -29
    0 -6 -29
    1 -6 29
    1 -5 29
    1 -4 29
    1 -3 29
    1 -2 29
    1 -2 29
    1 -1 29
    1 -1 29
    -1 1 -29
    -1 1 -29
    1 0 29
    1 0 29
    -1 0 -29
    -1 0 -29
    1 1 29
    1 1 29
    -1 -1 -29
    -1 -1 -29
    1 2 29
    1 2 29
    -1 -2 -29
    -1 -2 -29
    1 3 29
    1 3 29
    -1 -3 -29
    -1 -3 -29
    1 4 29
    1 4 29
    -1 -4 -29
    -1 -4 -29
    1 5 29
    -1 -5 -29
    -1 -5 -29
    1 6 29
    -1 -6 -29
    -1 -6 -29
    2 -5 29
    2 -4 29
    2 -3 29
    2 -2 29
    -2 2 -29
    2 -1 29
    2 -1 29
    -2 1 -29
    2 0 29
    2 0 29
    -2 0 -29
    -2 0 -29
    2 1 29
    2 1 29
    -2 -1 -29
    -2 -1 -29
    2 2 29
    2 2 29
    -2 -2 -29
    -2 -2 -29
    2 3 29
    2 3 29
    -2 -3 -29
    -2 -3 -29
    2 4 29
    2 4 29
    -2 -4 -29
    -2 -4 -29
    2 5 29
    -2 -5 -29
    -2 -5 -29
    3 -5 29
    3 -4 29
    3 -3 29
    3 -2 29
    -3 2 -29
    3 -1 29
    3 -1 29
    -3 1 -29
    3 0 29
    3 0 29
    -3 0 -29
    3 1 29
    3 1 29
    -3 -1 -29
    -3 -1 -29
    3 2 29
    3 2 29
    -3 -2 -29
    -3 -2 -29
    3 3 29
    3 3 29
    -3 -3 -29
    -3 -3 -29
    3 4 29
    3 4 29
    -3 -4 -29
    -3 -4 -29
    3 5 29
    -3 -5 -29
    -3 -5 -29
    4 -4 29
    4 -3 29
    4 -2 29
    4 -2 29
    -4 2 -29
    4 -1 29
    4 -1 29
    -4 1 -29
    4 0 29
    4 0 29
    -4 0 -29
    4 1 29
    4 1 29
    -4 -1 -29
    4 2 29
    4 2 29
    -4 -2 -29
    4 3 29
    4 3 29
    -4 -3 -29
    -4 -3 -29
    4 4 29
    4 4 29
    -4 -4 -29
    -4 -4 -29
    5 -2 29
    5 -2 29
    5 -1 29
    5 -1 29
    -5 1 -29
    5 0 29
    5 0 29
    -5 0 -29
    5 1 29
    5 1 29
    -5 -1 -29
    5 2 29
    5 2 29
    -5 -2 -29
    7 1 -30
    7 0 -30
    7 -1 -30
    7 -1 -30
    6 3 -30
    6 2 -30
    6 1 -30
    6 0 -30
    6 0 -30
    6 -1 -30
    6 -1 -30
    6 -2 -30
    6 -2 -30
    6 -3 -30
    6 -3 -30
    -5 -4 30
    -5 -4 30
    5 4 -30
    -5 -3 30
    5 3 -30
    -5 -2 30
    5 2 -30
    -5 -1 30
    5 1 -30
    -5 0 30
    5 0 -30
    5 0 -30
    5 -1 -30
    5 -1 -30
    5 -2 -30
    5 -2 -30
    5 -3 -30
    5 -3 -30
    5 -3 -30
    5 -4 -30
    5 -4 -30
    5 -4 -30
    -4 -5 30
    4 5 -30
    -4 -4 30
    -4 -4 30
    4 4 -30
    -4 -3 30
    4 3 -30
    -4 -2 30
    4 2 -30
    -4 -1 30
    4 1 -30
    -4 0 30
    4 0 -30
    4 0 -30
    -4 1 30
    4 -1 -30
    4 -1 -30
    4 -1 -30
    4 -2 -30
    4 -2 -30
    4 -2 -30
    4 -3 -30
    4 -3 -30
    4 -3 -30
    4 -4 -30
    4 -4 -30
    4 -4 -30
    4 -5 -30
    4 -5 -30
    4 -5 -30
    -3 -5 30
    3 5 -30
    -3 -4 30
    3 4 -30
    -3 -3 30
    3 3 -30
    -3 -2 30
    3 2 -30
    -3 -1 30
    3 1 -30
    -3 0 30
    -3 0 30
    3 0 -30
    3 0 -30
    3 0 -30
    -3 1 30
    3 -1 -30
    3 -1 -30
    3 -1 -30
    3 -2 -30
    3 -2 -30
    3 -2 -30
    3 -3 -30
    3 -3 -30
    3 -3 -30
    3 -4 -30
    3 -4 -30
    3 -4 -30
    3 -5 -30
    3 -5 -30
    3 -5 -30
    -2 -6 30
    2 6 -30
    -2 -5 30
    2 5 -30
    -2 -4 30
    2 4 -30
    -2 -3 30
    2 3 -30
    -2 -2 30
    2 2 -30
    -2 -1 30
    -2 -1 30
    2 1 -30
    -2 0 30
    -2 0 30
    2 0 -30
    2 0 -30
    -2 1 30
    2 -1 -30
    2 -1 -30
    2 -1 -30
    -2 2 30
    2 -2 -30
    2 -2 -30
    2 -2 -30
    2 -3 -30
    2 -3 -30
    2 -3 -30
    2 -4 -30
    2 -4 -30
    2 -4 -30
    2 -5 -30
    2 -5 -30
    2 -5 -30
    2 -6 -30
    2 -6 -30
    2 -6 -30
    -1 -6 30
    1 6 -30
    -1 -5 30
    1 5 -30
    -1 -4 30
    1 4 -30
    -1 -3 30
    1 3 -30
    -1 -2 30
    1 2 -30
    -1 -1 30
    -1 -1 30
    -1 -1 30
    1 1 -30
    1 1 -30
    1 1 -30
    -1 0 30
    1 0 -30
    1 0 -30
    1 0 -30
    -1 1 30
    1 -1 -30
    1 -1 -30
    1 -1 -30
    -1 2 30
    1 -2 -30
    1 -2 -30
    1 -3 -30
    1 -3 -30
    1 -4 -30
    1 -4 -30
    1 -5 -30
    1 -5 -30
    1 -6 -30
    1 -6 -30
    0 -6 30
    0 6 -30
    0 -5 30
    0 5 -30
    0 -4 30
    0 -3 30
    0 -2 30
    0 -2 30
    0 -1 30
    0 -1 30
    0 -1 30
    0 1 -30
    0 1 -30
    0 0 30
    0 0 30
    0 0 -30
    0 0 -30
    0 1 30
    0 1 30
    0 -1 -30
    0 -1 -30
    0 2 30
    0 2 30
    0 -2 -30
    0 -2 -30
    0 3 30
    0 -3 -30
    0 -3 -30
    0 -4 -30
    0 -4 -30
    0 -5 -30
    0 -5 -30
    0 -6 -30
    0 -6 -30
    1 -5 30
    1 -4 30
    1 -3 30
    1 -2 30
    1 -2 30
    1 -1 30
    1 -1 30
    -1 1 -30
    -1 1 -30
    1 0 30
    1 0 30
    -1 0 -30
    -1 0 -30
    1 1 30
    1 1 30
    -1 -1 -30
    -1 -1 -30
    1 2 30
    1 2 30
    -1 -2 -30
    -1 -2 -30
    1 3 30
    1 3 30
    -1 -3 -30
    -1 -3 -30
    1 4 30
    1 4 30
    -1 -4 -30
    -1 -4 -30
    1 5 30
    -1 -5 -30
    -1 -5 -30
    2 -5 30
    2 -4 30
    2 -3 30
    2 -2 30
    2 -1 30
    2 -1 30
    -2 1 -30
    2 0 30
    2 0 30
    -2 0 -30
    -2 0 -30
    2 1 30
    2 1 30
    -2 -1 -30
    -2 -1 -30
    2 2 30
    2 2 30
    -2 -2 -30
    -2 -2 -30
    2 3 30
    2 3 30
    -2 -3 -30
    -2 -3 -30
    2 4 30
    2 4 30
    -2 -4 -30
    -2 -4 -30
    2 5 30
    -2 -5 -30
    -2 -5 -30
    3 -4 30
    3 -3 30
    3 -2 30
    3 -1 30
    3 -1 30
    -3 1 -30
    3 0 30
    3 0 30
    -3 0 -30
    3 1 30
    3 1 30
    -3 -1 -30
    -3 -1 -30
    3 2 30
    3 2 30
    -3 -2 -30
    -3 -2 -30
    3 3 30
    3 3 30
    -3 -3 -30
    -3 -3 -30
    3 4 30
    3 4 30
    -3 -4 -30
    -3 -4 -30
    4 -3 30
    4 -2 30
    4 -1 30
    4 -1 30
    -4 1 -30
    4 0 30
    4 0 30
    -4 0 -30
    4 1 30
    4 1 30
    -4 -1 -30
    4 2 30
    4 2 30
    -4 -2 -30
    4 3 30
    4 3 30
    -4 -3 -30
    5 -1 30
    5 -1 30
    -5 1 -30
    5 0 30
    5 0 30
    -5 0 -30
    5 1 30
    5 1 30
    -5 -1 -30
    6 3 -31
    -6 -2 31
    6 2 -31
    6 1 -31
    6 0 -31
    6 -1 -31
    6 -1 -31
    6 -2 -31
    6 -2 -31
    6 -3 -31
    6 -3 -31
    -5 -4 31
    -5 -4 31
    5 4 -31
    -5 -3 31
    5 3 -31
    -5 -2 31
    5 2 -31
    -5 -1 31
    5 1 -31
    -5 0 31
    5 0 -31
    5 0 -31
    5 -1 -31
    5 -1 -31
    5 -2 -31
    5 -2 -31
    5 -3 -31
    5 -3 -31
    5 -3 -31
    5 -4 -31
    5 -4 -31
    5 -4 -31
    -4 -5 31
    4 5 -31
    -4 -4 31
    -4 -4 31
    4 4 -31
    -4 -3 31
    4 3 -31
    -4 -2 31
    4 2 -31
    -4 -1 31
    4 1 -31
    -4 0 31
    4 0 -31
    4 0 -31
    -4 1 31
    4 -1 -31
    4 -1 -31
    4 -2 -31
    4 -2 -31
    4 -2 -31
    4 -3 -31
    4 -3 -31
    4 -3 -31
    4 -4 -31
    4 -4 -31
    4 -4 -31
    4 -5 -31
    4 -5 -31
    4 -5 -31
    -3 -5 31
    3 5 -31
    -3 -4 31
    3 4 -31
    -3 -3 31
    3 3 -31
    -3 -2 31
    3 2 -31
    -3 -1 31
    3 1 -31
    -3 0 31
    -3 0 31
    3 0 -31
    -3 1 31
    3 -1 -31
    3 -1 -31
    3 -1 -31
    3 -2 -31
    3 -2 -31
    3 -3 -31
    3 -3 -31
    3 -3 -31
    3 -4 -31
    3 -4 -31
    3 -4 -31
    3 -5 -31
    3 -5 -31
    3 -5 -31
    -2 -5 31
    2 5 -31
    -2 -4 31
    2 4 -31
    -2 -3 31
    2 3 -31
    -2 -2 31
    2 2 -31
    -2 -1 31
    -2 -1 31
    2 1 -31
    -2 0 31
    2 0 -31
    2 0 -31
    2 0 -31
    -2 1 31
    2 -1 -31
    2 -1 -31
    2 -1 -31
    -2 2 31
    2 -2 -31
    2 -2 -31
    2 -2 -31
    2 -3 -31
    2 -3 -31
    2 -3 -31
    2 -4 -31
    2 -4 -31
    2 -4 -31
    2 -5 -31
    2 -5 -31
    2 -5 -31
    -1 -5 31
    1 5 -31
    -1 -4 31
    -1 -3 31
    1 3 -31
    -1 -2 31
    1 2 -31
    -1 -1 31
    -1 -1 31
    1 1 -31
    1 1 -31
    1 1 -31
    -1 0 31
    -1 0 31
    1 0 -31
    1 0 -31
    1 0 -31
    -1 1 31
    1 -1 -31
    1 -1 -31
    -1 2 31
    1 -2 -31
    1 -2 -31
    1 -3 -31
    1 -3 -31
    1 -4 -31
    1 -4 -31
    1 -5 -31
    1 -5 -31
    0 -5 31
    0 -4 31
    0 -3 31
    0 -2 31
    0 -2 31
    0 -1 31
    0 1 -31
    0 1 -31
    0 0 31
    0 0 31
    0 0 -31
    0 0 -31
    0 1 31
    0 1 31
    0 -1 -31
    0 -1 -31
    0 2 31
    0 2 31
    0 -2 -31
    0 -2 -31
    0 3 31
    0 -3 -31
    0 -3 -31
    0 -4 -31
    0 -4 -31
    0 -5 -31
    0 -5 -31
    1 -5 31
    1 -4 31
    1 -3 31
    1 -2 31
    1 -1 31
    1 -1 31
    -1 1 -31
    -1 1 -31
    1 0 31
    1 0 31
    -1 0 -31
    -1 0 -31
    1 1 31
    1 1 31
    -1 -1 -31
    -1 -1 -31
    1 2 31
    1 2 31
    -1 -2 -31
    -1 -2 -31
    1 3 31
    1 3 31
    -1 -3 -31
    -1 -3 -31
    1 4 31
    -1 -4 -31
    -1 -4 -31
    1 5 31
    -1 -5 -31
    -1 -5 -31
    2 -5 31
    2 -4 31
    2 -3 31
    2 -2 31
    2 -1 31
    2 -1 31
    -2 1 -31
    2 0 31
    2 0 31
    -2 0 -31
    -2 0 -31
    2 1 31
    2 1 31
    -2 -1 -31
    -2 -1 -31
    2 2 31
    2 2 31
    -2 -2 -31
    -2 -2 -31
    2 3 31
    2 3 31
    -2 -3 -31
    -2 -3 -31
    2 4 31
    2 4 31
    -2 -4 -31
    -2 -4 -31
    2 5 31
    -2 -5 -31
    -2 -5 -31
    3 -4 31
    3 -3 31
    3 -2 31
    3 -1 31
    3 -1 31
    -3 1 -31
    3 0 31
    3 0 31
    -3 0 -31
    3 1 31
    3 1 31
    -3 -1 -31
    3 2 31
    3 2 31
    -3 -2 -31
    -3 -2 -31
    3 3 31
    3 3 31
    -3 -3 -31
    -3 -3 -31
    3 4 31
    3 4 31
    -3 -4 -31
    -3 -4 -31
    4 -3 31
    4 -2 31
    4 -1 31
    4 -1 31
    -4 1 -31
    4 0 31
    4 0 31
    -4 0 -31
    4 1 31
    4 1 31
    -4 -1 -31
    4 2 31
    4 2 31
    -4 -2 -31
    4 3 31
    4 3 31
    -4 -3 -31
    -6 -2 32
    6 2 -32
    -6 -1 32
    6 1 -32
    6 0 -32
    6 -1 -32
    6 -2 -32
    6 -2 -32
    -5 -3 32
    5 3 -32
    -5 -2 32
    5 2 -32
    -5 -1 32
    5 1 -32
    -5 0 32
    5 0 -32
    5 -1 -32
    5 -1 -32
    5 -2 -32
    5 -2 -32
    5 -3 -32
    5 -3 -32
    5 -3 -32
    -4 -4 32
    4 4 -32
    -4 -3 32
    4 3 -32
    -4 -2 32
    4 2 -32
    -4 -1 32
    4 1 -32
    -4 0 32
    4 0 -32
    4 0 -32
    4 -1 -32
    4 -1 -32
    4 -2 -32
    4 -2 -32
    4 -2 -32
    4 -3 -32
    4 -3 -32
    4 -3 -32
    4 -4 -32
    4 -4 -32
    4 -4 -32
    -3 -5 32
    3 5 -32
    -3 -4 32
    3 4 -32
    -3 -3 32
    3 3 -32
    -3 -2 32
    3 2 -32
    -3 -1 32
    3 1 -32
    -3 0 32
    3 0 -32
    3 0 -32
    -3 1 32
    3 -1 -32
    3 -1 -32
    3 -1 -32
    3 -2 -32
    3 -2 -32
    3 -2 -32
    3 -3 -32
    3 -3 -32
    3 -3 -32
    3 -4 -32
    3 -4 -32
    3 -4 -32
    3 -5 -32
    3 -5 -32
    3 -5 -32
    -2 -5 32
    2 5 -32
    -2 -4 32
    2 4 -32
    -2 -3 32
    2 3 -32
    -2 -2 32
    2 2 -32
    -2 -1 32
    -2 -1 32
    2 1 -32
    -2 0 32
    2 0 -32
    2 0 -32
    2 0 -32
    -2 1 32
    2 -1 -32
    2 -1 -32
    2 -1 -32
    -2 2 32
    2 -2 -32
    2 -2 -32
    2 -2 -32
    2 -3 -32
    2 -3 -32
    2 -3 -32
    2 -4 -32
    2 -4 -32
    2 -5 -32
    2 -5 -32
    -1 -5 32
    1 5 -32
    -1 -4 32
    1 4 -32
    -1 -3 32
    1 3 -32
    -1 -2 32
    1 2 -32
    -1 -1 32
    -1 0 32
    -1 0 32
    1 0 -32
    1 0 -32
    -1 1 32
    1 -1 -32
    1 -1 -32
    -1 2 32
    1 -2 -32
    1 -2 -32
    1 -3 -32
    1 -3 -32
    1 -4 -32
    1 -4 -32
    1 -5 -32
    1 -5 -32
    0 -5 32
    0 -4 32
    0 -3 32
    0 -2 32
    0 -1 32
    0 1 -32
    0 0 32
    0 0 32
    0 0 -32
    0 0 -32
    0 1 32
    0 1 32
    0 -1 -32
    0 -1 -32
    0 2 32
    0 2 32
    0 -2 -32
    0 -2 -32
    0 3 32
    0 3 32
    0 -3 -32
    0 -3 -32
    0 -4 -32
    0 -4 -32
    0 -5 -32
    0 -5 -32
    1 -5 32
    1 -4 32
    1 -3 32
    1 -2 32
    1 -1 32
    -1 1 -32
    -1 1 -32
    1 0 32
    1 0 32
    -1 0 -32
    -1 0 -32
    1 1 32
    1 1 32
    -1 -1 -32
    -1 -1 -32
    1 2 32
    1 2 32
    -1 -2 -32
    -1 -2 -32
    1 3 32
    1 3 32
    -1 -3 -32
    -1 -3 -32
    1 4 32
    -1 -4 -32
    -1 -4 -32
    1 5 32
    -1 -5 -32
    -1 -5 -32
    2 -4 32
    2 -3 32
    2 -2 32
    2 -1 32
    2 -1 32
    -2 1 -32
    2 0 32
    2 0 32
    -2 0 -32
    -2 0 -32
    2 1 32
    2 1 32
    -2 -1 -32
    -2 -1 -32
    2 2 32
    2 2 32
    -2 -2 -32
    -2 -2 -32
    2 3 32
    2 3 32
    -2 -3 -32
    -2 -3 -32
    2 4 32
    2 4 32
    -2 -4 -32
    -2 -4 -32
    3 -3 32
    3 -2 32
    3 -1 32
    3 -1 32
    -3 1 -32
    3 0 32
    3 0 32
    -3 0 -32
    3 1 32
    3 1 32
    -3 -1 -32
    3 2 32
    3 2 32
    -3 -2 -32
    -3 -2 -32
    3 3 32
    3 3 32
    -3 -3 -32
    -3 -3 -32
    4 -2 32
    4 -1 32
    4 -1 32
    -4 1 -32
    4 0 32
    4 0 32
    -4 0 -32
    4 1 32
    4 1 32
    -4 -1 -32
    4 2 32
    4 2 32
    -4 -2 -32
    -6 -1 33
    6 1 -33
    6 0 -33
    6 -1 -33
    6 -1 -33
    -5 -3 33
    5 3 -33
    -5 -2 33
    5 2 -33
    -5 -1 33
    5 1 -33
    -5 0 33
    5 -1 -33
    5 -1 -33
    5 -2 -33
    5 -2 -33
    5 -3 -33
    5 -3 -33
    -4 -4 33
    4 4 -33
    -4 -3 33
    4 3 -33
    -4 -2 33
    4 2 -33
    -4 -1 33
    4 1 -33
    -4 0 33
    4 0 -33
    4 -1 -33
    4 -1 -33
    4 -2 -33
    4 -2 -33
    4 -2 -33
    4 -3 -33
    4 -3 -33
    4 -3 -33
    4 -4 -33
    4 -4 -33
    4 -4 -33
    -3 -4 33
    3 4 -33
    -3 -3 33
    3 3 -33
    -3 -2 33
    3 2 -33
    -3 -1 33
    3 1 -33
    -3 0 33
    3 0 -33
    3 0 -33
    -3 1 33
    3 -1 -33
    3 -1 -33
    3 -1 -33
    3 -2 -33
    3 -2 -33
    3 -2 -33
    3 -3 -33
    3 -3 -33
    3 -3 -33
    3 -4 -33
    3 -4 -33
    3 -4 -33
    -2 -4 33
    2 4 -33
    -2 -3 33
    2 3 -33
    -2 -2 33
    2 2 -33
    -2 -1 33
    2 1 -33
    -2 0 33
    2 0 -33
    2 0 -33
    2 0 -33
    -2 1 33
    2 -1 -33
    2 -1 -33
    2 -1 -33
    2 -2 -33
    2 -2 -33
    2 -2 -33
    2 -3 -33
    2 -3 -33
    2 -4 -33
    2 -4 -33
    -1 -5 33
    1 5 -33
    -1 -4 33
    -1 -3 33
    -1 -2 33
    -1 -1 33
    -1 0 33
    -1 0 33
    1 0 -33
    1 0 -33
    -1 1 33
    1 -1 -33
    1 -1 -33
    -1 2 33
    1 -2 -33
    1 -2 -33
    1 -3 -33
    1 -3 -33
    1 -4 -33
    1 -4 -33
    1 -5 -33
    1 -5 -33
    0 -4 33
    0 -3 33
    0 -2 33
    0 -1 33
    0 0 33
    0 0 33
    0 0 -33
    0 0 -33
    0 1 33
    0 1 33
    0 -1 -33
    0 -1 -33
    0 2 33
    0 2 33
    0 -2 -33
    0 -2 -33
    0 3 33
    0 -3 -33
    0 -3 -33
    0 4 33
    0 -4 -33
    0 -4 -33
    1 -4 33
    1 -3 33
    1 -2 33
    1 -1 33
    -1 1 -33
    1 0 33
    1 0 33
    -1 0 -33
    -1 0 -33
    1 1 33
    1 1 33
    -1 -1 -33
    -1 -1 -33
    1 2 33
    1 2 33
    -1 -2 -33
    -1 -2 -33
    1 3 33
    1 3 33
    -1 -3 -33
    -1 -3 -33
    1 4 33
    -1 -4 -33
    -1 -4 -33
    2 -3 33
    2 -2 33
    2 -1 33
    -2 1 -33
    2 0 33
    2 0 33
    -2 0 -33
    -2 0 -33
    2 1 33
    2 1 33
    -2 -1 -33
    -2 -1 -33
    2 2 33
    2 2 33
    -2 -2 -33
    -2 -2 -33
    2 3 33
    2 3 33
    -2 -3 -33
    -2 -3 -33
    3 -2 33
    3 -1 33
    -3 1 -33
    3 0 33
    3 0 33
    -3 0 -33
    3 1 33
    3 1 33
    -3 -1 -33
    3 2 33
    3 2 33
    -3 -2 -33
    -3 -2 -33
    -5 -2 34
    5 2 -34
    -5 -1 34
    5 1 -34
    5 0 -34
    5 -1 -34
    5 -1 -34
    5 -2 -34
    5 -2 -34
    -4 -3 34
    4 3 -34
    -4 -2 34
    4 2 -34
    -4 -1 34
    4 1 -34
    -4 0 34
    4 0 -34
    4 -1 -34
    4 -1 -34
    4 -2 -34
    4 -2 -34
    4 -3 -34
    4 -3 -34
    4 -3 -34
    -3 -4 34
    3 4 -34
    -3 -3 34
    3 3 -34
    -3 -2 34
    3 2 -34
    -3 -1 34
    3 1 -34
    -3 0 34
    3 0 -34
    -3 1 34
    3 -1 -34
    3 -1 -34
    3 -2 -34
    3 -2 -34
    3 -2 -34
    3 -3 -34
    3 -3 -34
    3 -3 -34
    3 -4 -34
    3 -4 -34
    3 -4 -34
    -2 -4 34
    2 4 -34
    -2 -3 34
    2 3 -34
    -2 -2 34
    2 2 -34
    -2 -1 34
    2 1 -34
    -2 0 34
    2 0 -34
    2 0 -34
    -2 1 34
    2 -1 -34
    2 -1 -34
    2 -2 -34
    2 -2 -34
    2 -3 -34
    2 -3 -34
    2 -4 -34
    2 -4 -34
    -1 -4 34
    -1 -3 34
    -1 -2 34
    -1 -1 34
    -1 0 34
    -1 0 34
    1 0 -34
    1 0 -34
    -1 1 34
    -1 1 34
    1 -1 -34
    1 -1 -34
    -1 2 34
    1 -2 -34
    1 -2 -34
    1 -3 -34
    1 -3 -34
    1 -4 -34
    1 -4 -34
    0 -4 34
    0 -3 34
    0 -2 34
    0 -1 34
    0 0 34
    0 0 34
    0 0 -34
    0 0 -34
    0 1 34
    0 1 34
    0 -1 -34
    0 -1 -34
    0 2 34
    0 2 34
    0 -2 -34
    0 -2 -34
    0 3 34
    0 -3 -34
    0 -3 -34
    0 4 34
    0 -4 -34
    0 -4 -34
    1 -3 34
    1 -2 34
    1 -1 34
    1 0 34
    1 0 34
    -1 0 -34
    -1 0 -34
    1 1 34
    1 1 34
    -1 -1 -34
    -1 -1 -34
    1 2 34
    1 2 34
    -1 -2 -34
    -1 -2 -34
    1 3 34
    1 3 34
    -1 -3 -34
    -1 -3 -34
    2 -3 34
    2 -2 34
    2 -1 34
    -2 1 -34
    2 0 34
    2 0 34
    -2 0 -34
    2 1 34
    2 1 34
    -2 -1 -34
    -2 -1 -34
    2 2 34
    2 2 34
    -2 -2 -34
    -2 -2 -34
    2 3 34
    2 3 34
    -2 -3 -34
    -2 -3 -34
    3 -1 34
    -3 1 -34
    3 0 34
    3 0 34
    -3 0 -34
    3 1 34
    3 1 34
    -3 -1 -34
    5 0 -35
    -4 -2 35
    4 2 -35
    -4 -1 35
    4 1 -35
    -4 0 35
    4 0 -35
    4 -1 -35
    4 -1 -35
    4 -2 -35
    4 -2 -35
    -3 -3 35
    3 3 -35
    -3 -2 35
    -3 -1 35
    3 1 -35
    -3 0 35
    3 0 -35
    3 -1 -35
    3 -1 -35
    3 -2 -35
    3 -2 -35
    3 -2 -35
    3 -3 -35
    3 -3 -35
    3 -3 -35
    -2 -3 35
    2 3 -35
    -2 -2 35
    2 2 -35
    -2 -1 35
    -2 0 35
    -2 1 35
    2 -1 -35
    2 -1 -35
    2 -2 -35
    2 -2 -35
    2 -3 -35
    2 -3 -35
    -1 -3 35
    -1 -2 35
    -1 -1 35
    -1 0 35
    1 0 -35
    -1 1 35
    -1 1 35
    1 -1 -35
    1 -1 -35
    -1 2 35
    1 -2 -35
    1 -2 -35
    1 -3 -35
    1 -3 -35
    0 -3 35
    0 -2 35
    0 -1 35
    0 0 35
    0 0 -35
    0 0 -35
    0 1 35
    0 1 35
    0 -1 -35
    0 -1 -35
    0 2 35
    0 2 35
    0 -2 -35
    0 -2 -35
    0 3 35
    0 -3 -35
    0 -3 -35
    1 -3 35
    1 -2 35
    1 -1 35
    1 0 35
    1 0 35
    -1 0 -35
    -1 0 -35
    1 1 35
    1 1 35
    -1 -1 -35
    -1 -1 -35
    1 2 35
    1 2 35
    -1 -2 -35
    -1 -2 -35
    1 3 35
    1 3 35
    -1 -3 -35
    -1 -3 -35
    2 -2 35
    2 -1 35
    2 0 35
    2 0 35
    -2 0 -35
    2 1 35
    2 1 35
    -2 -1 -35
    -2 -1 -35
    2 2 35
    2 2 35
    -2 -2 -35
    -2 -2 -35
    -4 -1 36
    4 1 -36
    -4 0 36
    4 0 -36
    4 -1 -36
    -3 -2 36
    3 2 -36
    -3 -1 36
    3 1 -36
    -3 0 36
    3 0 -36
    3 -1 -36
    3 -1 -36
    3 -2 -36
    3 -2 -36
    -2 -2 36
    -2 -1 36
    -2 0 36
    -2 1 36
    2 -1 -36
    2 -1 -36
    2 -2 -36
    2 -2 -36
    2 -3 -36
    2 -3 -36
    -1 -3 36
    -1 -2 36
    -1 -1 36
    -1 0 36
    -1 1 36
    -1 1 36
    1 -1 -36
    1 -1 -36
    1 -2 -36
    1 -2 -36
    1 -3 -36
    1 -3 -36
    0 -2 36
    0 -1 36
    0 0 36
    0 0 -36
    0 1 36
    0 1 36
    0 -1 -36
    0 -1 -36
    0 2 36
    0 2 36
    0 -2 -36
    0 -2 -36
    1 -2 36
    1 -1 36
    1 0 36
    -1 0 -36
    -1 0 -36
    1 1 36
    1 1 36
    -1 -1 -36
    -1 -1 -36
    1 2 36
    1 2 36
    -1 -2 -36
    -1 -2 -36
    -3 -1 37
    3 1 -37
    -3 0 37
    3 0 -37
    -2 -1 37
    -2 0 37
    -2 1 37
    2 -1 -37
    -1 -2 37
    -1 -1 37
    -1 0 37
    -1 1 37
    -1 1 37
    1 -1 -37
    1 -1 -37
    -1 2 37
    1 -2 -37
    1 -2 -37
    0 -1 37
    0 0 37
    0 1 37
    0 1 37
    0 -1 -37
    0 -1 -37
_diffrn_reflns_number     29908
_diffrn_reflns_av_R_equivalents     0.0958
_diffrn_reflns_av_unetI/netI     0.1154
_diffrn_reflns_theta_min     0.668
_diffrn_reflns_theta_max     25.910
_diffrn_reflns_theta_full     25.242
_diffrn_measured_fraction_theta_max     0.997
_diffrn_measured_fraction_theta_full     0.997
_diffrn_reflns_limit_h_min     -10
_diffrn_reflns_limit_h_max     10
_diffrn_reflns_limit_k_min     -10
_diffrn_reflns_limit_k_max     10
_diffrn_reflns_limit_l_min     -37
_diffrn_reflns_limit_l_max     37
_refine_special_details     ?
_reflns_number_total     8256
_reflns_number_gt     5555
_reflns_threshold_expression     'I > 2\s(I)'
_refine_ls_structure_factor_coef     Fsqd
_refine_ls_matrix_type     full
_refine_ls_R_factor_all     0.1021
_refine_ls_R_factor_gt     0.0571
_refine_ls_wR_factor_gt     0.1061
_refine_ls_wR_factor_ref     0.1289
_refine_ls_goodness_of_fit_ref     1.045
_refine_ls_restrained_S_all     1.045
_refine_ls_number_reflns     8256
_refine_ls_number_parameters     500
_refine_ls_number_restraints     2
_refine_ls_hydrogen_treatment     constr
_refine_ls_weighting_scheme     calc
_refine_ls_weighting_details
              'w=1/[\s^2^(Fo^2^)+(0.0454P)^2^+0.6412P] where P=(Fo^2^+2Fc^2^)/3'
_atom_sites_solution_hydrogens     mixed
_atom_sites_solution_primary     direct
_atom_sites_solution_secondary     ?
_refine_ls_shift/su_max     0.001
_refine_ls_shift/su_mean     0.000
_refine_diff_density_max     0.661
_refine_diff_density_min     -1.746
_refine_ls_extinction_method     none
_refine_ls_extinction_coef     .
_refine_ls_abs_structure_details
;
Flack <i>x</i> determined using 1805 quotients [(I+)-(I-)]/[(I+)+(I-)]
(Parsons <i>et al.</i>,  2013)
;
_refine_ls_abs_structure_Flack     -0.02(3)
loop_
    _atom_type_symbol
    _atom_type_description
    _atom_type_scat_dispersion_real
    _atom_type_scat_dispersion_imag
    _atom_type_scat_source
    'C' 'C' 0.0030 0.0020
                         'International Tables Vol C Tables 4.2.6.8 and 6.1.1.4'
    'H' 'H' 0.0000 0.0000
                         'International Tables Vol C Tables 4.2.6.8 and 6.1.1.4'
    'Cl' 'Cl' 0.1480 0.1590
                         'International Tables Vol C Tables 4.2.6.8 and 6.1.1.4'
    'N' 'N' 0.0060 0.0030
                         'International Tables Vol C Tables 4.2.6.8 and 6.1.1.4'
    'O' 'O' 0.0110 0.0060
                         'International Tables Vol C Tables 4.2.6.8 and 6.1.1.4'
    'Pd' 'Pd' -0.9990 1.0070
                         'International Tables Vol C Tables 4.2.6.8 and 6.1.1.4'
_computing_data_collection
;
SAINT (Bruker, 2014)
;
_computing_cell_refinement
;
APEX2 (Bruker, 2014)
;
_computing_data_reduction
;
SAINT (Bruker, 2014)
;
_computing_structure_solution
;
SHELXS1997 (Sheldrick, 2008)
;
_computing_structure_refinement
;
XL (Sheldrick, 2008)
;
_computing_molecular_graphics
;
OLEX2 (Dolomanov <i>et al.</i>,  2009)
;
_computing_publication_material
;
OLEX2 (Dolomanov <i>et al.</i>,  2009)
;
loop_
    _atom_site_type_symbol
    _atom_site_label
    _atom_site_fract_x
    _atom_site_fract_y
    _atom_site_fract_z
    _atom_site_U_iso_or_equiv
    _atom_site_adp_type
    _atom_site_calc_flag
    _atom_site_occupancy
    _atom_site_disorder_assembly
    _atom_site_disorder_group
    Pd Pd1 0.51806(11) 0.01645(12) 0.26089(3) 0.0194(3) Uani d 1 . .
    Cl Cl1 0.6917(4) 0.2318(4) 0.26513(10) 0.0243(8) Uani d 1 . .
    Cl Cl2 0.5878(4) -0.0454(4) 0.33361(10) 0.0298(8) Uani d 1 . .
    Cl Cl3 0.3496(4) -0.2011(4) 0.25398(11) 0.0328(8) Uani d 1 . .
    Cl Cl4 0.4437(4) 0.0790(4) 0.18830(9) 0.0229(7) Uani d 1 . .
    Pd Pd2 0.98172(11) 0.53371(12) 0.24203(3) 0.0212(3) Uani d 1 . .
    Cl Cl5 1.0264(4) 0.6271(4) 0.31266(10) 0.0238(8) Uani d 1 . .
    Cl Cl6 0.7552(4) 0.6893(4) 0.23258(11) 0.0280(8) Uani d 1 . .
    Cl Cl7 0.9281(4) 0.4289(4) 0.17266(10) 0.0350(9) Uani d 1 . .
    Cl Cl8 1.2149(4) 0.3883(4) 0.25495(10) 0.0279(8) Uani d 1 . .
    O O1 0.3933(9) 0.7398(10) 0.1478(3) 0.028(2) Uani d 1 . .
    H H1 0.3792 0.7855 0.1705 0.033 Uiso d 1 . .
    N N1 0.4767(11) 0.4627(12) 0.1906(3) 0.021(2) Uani d 1 . .
    H H1A 0.4235 0.4902 0.2127 0.026 Uiso d 1 . .
    H H1B 0.5533 0.5336 0.1881 0.026 Uiso d 1 . .
    H H1C 0.5199 0.3668 0.1957 0.026 Uiso d 1 . .
    C C1 0.3645(14) 0.4583(15) 0.1491(4) 0.020(3) Uani d 1 . .
    H H1D 0.2819 0.3750 0.1519 0.024 Uiso calc 1 . .
    C C2 0.2814(15) 0.6179(14) 0.1392(4) 0.024(3) Uani d 1 . .
    H H2 0.1888 0.6320 0.1562 0.029 Uiso calc 1 . .
    C C3 0.2294(14) 0.6100(16) 0.0904(4) 0.030(3) Uani d 1 . .
    H H3A 0.2231 0.7177 0.0771 0.036 Uiso calc 1 . .
    H H3B 0.1246 0.5569 0.0839 0.036 Uiso calc 1 . .
    C C4 0.3607(13) 0.5117(18) 0.0736(4) 0.022(3) Uani d 1 . .
    C C5 0.4035(16) 0.4977(19) 0.0316(4) 0.032(4) Uani d 1 . .
    H H5 0.3465 0.5538 0.0078 0.038 Uiso calc 1 . .
    C C6 0.5329(16) 0.3988(17) 0.0249(4) 0.034(4) Uani d 1 . .
    H H6 0.5631 0.3862 -0.0037 0.041 Uiso calc 1 . .
    C C7 0.6149(17) 0.3211(17) 0.0597(4) 0.036(4) Uani d 1 . .
    H H7 0.7044 0.2583 0.0548 0.043 Uiso calc 1 . .
    C C8 0.5722(14) 0.3301(15) 0.1026(4) 0.023(3) Uani d 1 . .
    H H8 0.6297 0.2740 0.1263 0.028 Uiso calc 1 . .
    C C9 0.4412(14) 0.4256(15) 0.1085(4) 0.021(3) Uani d 1 . .
    O O2 0.8692(9) 0.4604(10) 0.3926(3) 0.030(2) Uani d 1 . .
    H H2A 0.9532 0.4234 0.3863 0.037 Uiso d 1 . .
    N N2 0.6483(12) 0.5424(15) 0.3288(3) 0.032(3) Uani d 1 . .
    H H2B 0.7439 0.5805 0.3390 0.039 Uiso d 1 . .
    H H2C 0.5783 0.6220 0.3255 0.039 Uiso d 1 . .
    H H2D 0.6532 0.4955 0.3030 0.039 Uiso d 1 . .
    C C10 0.5966(14) 0.4227(15) 0.3603(4) 0.022(3) Uani d 1 . .
    H H10 0.5288 0.3392 0.3441 0.027 Uiso calc 1 . .
    C C11 0.7492(14) 0.3447(15) 0.3858(4) 0.023(3) Uani d 1 . .
    H H11 0.7853 0.2514 0.3693 0.027 Uiso calc 1 . .
    C C12 0.6896(14) 0.2911(17) 0.4286(4) 0.025(3) Uani d 1 . .
    H H12A 0.6416 0.1835 0.4256 0.030 Uiso calc 1 . .
    H H12B 0.7771 0.2906 0.4531 0.030 Uiso calc 1 . .
    C C13 0.5671(14) 0.4145(16) 0.4354(4) 0.025(3) Uani d 1 . .
    C C14 0.4972(15) 0.4543(16) 0.4728(4) 0.030(3) Uani d 1 . .
    H H14 0.5349 0.4068 0.5001 0.036 Uiso calc 1 . .
    C C15 0.3710(15) 0.5644(17) 0.4701(4) 0.033(4) Uani d 1 . .
    H H15 0.3211 0.5896 0.4953 0.039 Uiso calc 1 . .
    C C16 0.3206(16) 0.6359(17) 0.4298(5) 0.037(4) Uani d 1 . .
    H H16 0.2360 0.7110 0.4281 0.045 Uiso calc 1 . .
    C C17 0.3903(16) 0.6011(17) 0.3920(4) 0.035(4) Uani d 1 . .
    H H17 0.3549 0.6506 0.3648 0.041 Uiso calc 1 . .
    C C18 0.5127(14) 0.4917(16) 0.3961(4) 0.025(3) Uani d 1 . .
    O O3 0.5973(9) 0.9031(10) 0.0991(3) 0.028(2) Uani d 1 . .
    H H3 0.5198 0.8789 0.1114 0.034 Uiso d 1 . .
    N N3 0.8073(11) 0.9780(13) 0.1686(3) 0.026(3) Uani d 1 . .
    H H3C 0.7524 0.9245 0.1877 0.031 Uiso calc 1 . .
    H H3D 0.7429 1.0525 0.1541 0.031 Uiso calc 1 . .
    H H3E 0.8932 1.0268 0.1837 0.031 Uiso calc 1 . .
    C C19 0.8619(14) 0.8638(15) 0.1366(4) 0.021(3) Uani d 1 . .
    H H19 0.9273 0.7788 0.1529 0.025 Uiso calc 1 . .
    C C20 0.7187(14) 0.7862(15) 0.1089(4) 0.023(3) Uani d 1 . .
    H H20 0.6795 0.6896 0.1233 0.028 Uiso calc 1 . .
    C C21 0.7854(14) 0.7463(16) 0.0656(4) 0.028(3) Uani d 1 . .
    H H21A 0.8322 0.6381 0.0668 0.034 Uiso calc 1 . .
    H H21B 0.7005 0.7523 0.0405 0.034 Uiso calc 1 . .
    C C22 0.9131(14) 0.8726(15) 0.0617(4) 0.021(3) Uani d 1 . .
    C C23 0.9887(14) 0.9149(15) 0.0265(4) 0.026(3) Uani d 1 . .
    H H23 0.9594 0.8686 -0.0015 0.031 Uiso calc 1 . .
    C C24 1.1095(14) 1.0275(19) 0.0330(4) 0.029(3) Uani d 1 . .
    H H24 1.1621 1.0600 0.0089 0.034 Uiso calc 1 . .
    C C25 1.1545(16) 1.0925(17) 0.0734(4) 0.033(3) Uani d 1 . .
    H H25 1.2404 1.1662 0.0771 0.039 Uiso calc 1 . .
    C C26 1.0770(14) 1.0527(15) 0.1091(4) 0.025(3) Uani d 1 . .
    H H26 1.1043 1.1021 0.1368 0.030 Uiso calc 1 . .
    C C27 0.9577(13) 0.9380(16) 0.1029(4) 0.020(3) Uani d 1 . .
    O O4 1.0775(9) 0.2777(10) 0.3450(3) 0.028(2) Uani d 1 . .
    H H4 1.1178 0.3539 0.3338 0.033 Uiso d 1 . .
    N N4 0.9755(10) -0.0059(12) 0.3100(3) 0.024(3) Uani d 1 . .
    H H4A 1.0166 0.0122 0.2852 0.028 Uiso d 1 . .
    H H4B 0.9059 0.0706 0.3141 0.028 Uiso d 1 . .
    H H4C 0.9263 -0.0997 0.3084 0.028 Uiso d 1 . .
    C C28 1.1051(13) -0.0067(15) 0.3470(3) 0.021(3) Uani d 1 . .
    H H28 1.1828 -0.0927 0.3421 0.025 Uiso calc 1 . .
    C C29 1.1930(13) 0.1520(15) 0.3522(4) 0.024(3) Uani d 1 . .
    H H29 1.2766 0.1605 0.3320 0.029 Uiso calc 1 . .
    C C30 1.2655(15) 0.1539(16) 0.4003(4) 0.033(4) Uani d 1 . .
    H H30A 1.3707 0.1006 0.4043 0.040 Uiso calc 1 . .
    H H30B 1.2773 0.2641 0.4117 0.040 Uiso calc 1 . .
    C C31 1.1432(14) 0.0609(17) 0.4228(4) 0.028(3) Uani d 1 . .
    C C32 1.1172(16) 0.053(2) 0.4668(4) 0.038(4) Uani d 1 . .
    H H32 1.1828 0.1120 0.4883 0.046 Uiso calc 1 . .
    C C33 0.9965(17) -0.0411(19) 0.4788(4) 0.041(4) Uani d 1 . .
    H H33 0.9770 -0.0446 0.5086 0.050 Uiso calc 1 . .
    C C34 0.9044(16) -0.1296(18) 0.4479(4) 0.036(4) Uani d 1 . .
    H H34 0.8214 -0.1942 0.4565 0.044 Uiso calc 1 . .
    C C35 0.9302(15) -0.1262(16) 0.4049(4) 0.031(3) Uani d 1 . .
    H H35 0.8662 -0.1898 0.3841 0.037 Uiso calc 1 . .
    C C36 1.0479(13) -0.0315(14) 0.3914(4) 0.020(3) Uani d 1 . .
    O O5 1.0720(9) 0.0508(12) 0.2273(3) 0.033(2) Uani d 1 . .
    H H5A 1.1084 0.1478 0.2282 0.049 Uiso d 1 . .
    H H5B 1.1490 -0.0053 0.2410 0.049 Uiso d 1 . .
loop_
    _atom_site_aniso_label
    _atom_site_aniso_U_11
    _atom_site_aniso_U_22
    _atom_site_aniso_U_33
    _atom_site_aniso_U_12
    _atom_site_aniso_U_13
    _atom_site_aniso_U_23
    Pd1 0.0202(5) 0.0185(6) 0.0201(5) -0.0019(5) 0.0050(4) -0.0014(5)
    Cl1 0.0241(16) 0.0201(18) 0.0277(19) -0.0025(14) -0.0010(14) 0.0005(14)
    Cl2 0.0345(19) 0.029(2) 0.0268(18) -0.0015(15) 0.0061(15) 0.0040(15)
    Cl3 0.0336(19) 0.025(2) 0.041(2) -0.0093(16) 0.0104(16) -0.0034(16)
    Cl4 0.0275(17) 0.0187(18) 0.0219(17) -0.0005(13) 0.0014(14) -0.0021(13)
    Pd2 0.0214(5) 0.0224(7) 0.0207(5) -0.0002(5) 0.0060(4) 0.0007(5)
    Cl5 0.0254(17) 0.0215(19) 0.0245(18) 0.0003(14) 0.0036(14) -0.0021(14)
    Cl6 0.0222(17) 0.030(2) 0.0323(19) 0.0022(15) 0.0042(14) 0.0030(15)
    Cl7 0.038(2) 0.044(2) 0.0233(19) -0.0047(18) 0.0051(16) -0.0054(16)
    Cl8 0.0275(18) 0.0255(19) 0.033(2) 0.0018(15) 0.0115(15) 0.0010(15)
    O1 0.032(5) 0.025(5) 0.027(5) -0.012(4) 0.008(4) -0.011(4)
    N1 0.028(6) 0.019(6) 0.018(6) 0.000(5) 0.006(5) -0.002(4)
    C1 0.019(7) 0.021(8) 0.019(7) -0.009(6) 0.001(5) -0.008(6)
    C2 0.031(8) 0.012(7) 0.028(8) 0.002(6) 0.003(6) 0.001(6)
    C3 0.020(7) 0.018(8) 0.051(9) 0.008(6) 0.003(6) 0.005(6)
    C4 0.023(7) 0.019(7) 0.023(7) -0.008(7) -0.002(5) 0.000(7)
    C5 0.041(8) 0.034(11) 0.019(7) -0.009(8) -0.004(6) 0.003(7)
    C6 0.044(9) 0.041(9) 0.016(7) -0.012(8) 0.002(7) -0.007(7)
    C7 0.055(10) 0.028(9) 0.025(8) 0.002(7) 0.009(7) -0.018(7)
    C8 0.026(7) 0.018(8) 0.025(8) -0.007(6) 0.004(6) -0.002(6)
    C9 0.031(8) 0.016(7) 0.016(7) -0.005(6) 0.001(6) -0.008(5)
    O2 0.024(5) 0.030(6) 0.038(6) -0.005(4) 0.004(4) 0.002(4)
    N2 0.040(7) 0.027(7) 0.031(6) -0.005(6) 0.010(5) 0.007(6)
    C10 0.031(8) 0.013(7) 0.025(7) 0.001(6) 0.012(6) 0.000(5)
    C11 0.024(7) 0.016(7) 0.028(8) 0.004(6) 0.007(6) -0.001(6)
    C12 0.020(7) 0.031(8) 0.026(8) 0.013(6) 0.008(6) 0.007(6)
    C13 0.030(8) 0.029(8) 0.018(7) -0.011(7) 0.005(6) -0.001(6)
    C14 0.031(8) 0.027(8) 0.032(8) -0.007(7) 0.004(6) 0.001(6)
    C15 0.035(8) 0.040(11) 0.027(8) -0.001(7) 0.019(6) -0.014(7)
    C16 0.031(8) 0.031(9) 0.052(10) 0.013(7) 0.019(7) -0.001(7)
    C17 0.040(9) 0.032(9) 0.032(8) 0.001(7) 0.010(7) 0.004(7)
    C18 0.016(6) 0.030(9) 0.030(7) 0.001(6) 0.012(6) -0.014(6)
    O3 0.019(5) 0.035(6) 0.030(5) 0.005(4) 0.005(4) 0.005(4)
    N3 0.025(6) 0.038(8) 0.015(5) 0.006(5) 0.005(4) -0.003(5)
    C19 0.023(7) 0.021(8) 0.019(7) 0.005(6) 0.000(6) 0.004(6)
    C20 0.026(7) 0.020(7) 0.025(7) -0.003(6) 0.010(6) 0.004(6)
    C21 0.024(7) 0.022(8) 0.037(9) 0.001(6) 0.000(6) -0.011(6)
    C22 0.024(7) 0.018(7) 0.019(7) -0.004(6) -0.003(5) -0.001(5)
    C23 0.030(7) 0.032(9) 0.015(7) 0.007(7) 0.003(6) 0.006(6)
    C24 0.035(7) 0.025(8) 0.028(7) -0.006(8) 0.015(6) 0.012(7)
    C25 0.033(8) 0.030(8) 0.037(9) -0.014(7) 0.010(7) -0.002(7)
    C26 0.026(7) 0.016(8) 0.034(7) -0.004(6) 0.004(6) -0.001(6)
    C27 0.011(6) 0.027(8) 0.025(7) 0.008(6) 0.005(5) 0.001(6)
    O4 0.020(5) 0.016(5) 0.049(6) 0.001(4) 0.014(4) 0.008(4)
    N4 0.023(5) 0.022(7) 0.027(6) -0.002(5) 0.006(4) 0.007(5)
    C28 0.020(6) 0.020(8) 0.020(7) -0.001(6) -0.010(5) 0.005(5)
    C29 0.011(6) 0.017(8) 0.045(9) -0.006(6) 0.008(6) -0.009(6)
    C30 0.027(8) 0.020(8) 0.052(10) 0.001(6) 0.002(7) -0.011(7)
    C31 0.019(7) 0.023(9) 0.042(8) 0.009(6) 0.002(6) -0.004(7)
    C32 0.054(10) 0.036(11) 0.021(8) 0.005(9) -0.011(7) -0.014(7)
    C33 0.044(9) 0.059(11) 0.024(8) 0.015(8) 0.015(7) 0.005(7)
    C34 0.033(8) 0.048(10) 0.030(9) 0.012(7) 0.011(7) 0.019(8)
    C35 0.033(8) 0.024(8) 0.033(8) -0.010(7) -0.010(7) 0.012(6)
    C36 0.016(6) 0.014(7) 0.029(7) 0.005(5) 0.001(6) 0.007(5)
    O5 0.024(5) 0.037(6) 0.038(5) -0.006(5) 0.006(4) -0.005(5)
_geom_special_details
;
 All esds (except the esd in the dihedral angle between two l.s. planes)
 are estimated using the full covariance matrix.  The cell esds are taken
 into account individually in the estimation of esds in distances, angles
 and torsion angles; correlations between esds in cell parameters are only
 used when they are defined by crystal symmetry.  An approximate (isotropic)
 treatment of cell esds is used for estimating esds involving l.s. planes.
;
loop_
    _geom_bond_atom_site_label_1
    _geom_bond_atom_site_label_2
    _geom_bond_site_symmetry_2
    _geom_bond_distance
    _geom_bond_publ_flag
    Pd1 Cl1 . 2.323(3) ?
    Pd1 Cl2 . 2.300(3) ?
    Pd1 Cl3 . 2.310(3) ?
    Pd1 Cl4 . 2.303(3) ?
    Pd2 Cl5 . 2.295(3) ?
    Pd2 Cl6 . 2.307(3) ?
    Pd2 Cl7 . 2.299(3) ?
    Pd2 Cl8 . 2.312(3) ?
    O1 H1 . 0.8198 ?
    O1 C2 . 1.397(14) ?
    N1 H1A . 0.8897 ?
    N1 H1B . 0.8901 ?
    N1 H1C . 0.8899 ?
    N1 C1 . 1.494(13) ?
    C1 H1D . 1.0000 ?
    C1 C2 . 1.526(16) ?
    C1 C9 . 1.499(15) ?
    C2 H2 . 1.0000 ?
    C2 C3 . 1.514(16) ?
    C3 H3A . 0.9900 ?
    C3 H3B . 0.9900 ?
    C3 C4 . 1.522(17) ?
    C4 C5 . 1.389(15) ?
    C4 C9 . 1.399(16) ?
    C5 H5 . 0.9500 ?
    C5 C6 . 1.410(18) ?
    C6 H6 . 0.9500 ?
    C6 C7 . 1.366(18) ?
    C7 H7 . 0.9500 ?
    C7 C8 . 1.411(17) ?
    C8 H8 . 0.9500 ?
    C8 C9 . 1.398(16) ?
    O2 H2A . 0.8203 ?
    O2 C11 . 1.402(14) ?
    N2 H2B . 0.8899 ?
    N2 H2C . 0.8902 ?
    N2 H2D . 0.8899 ?
    N2 C10 . 1.498(15) ?
    C10 H10 . 1.0000 ?
    C10 C11 . 1.568(16) ?
    C10 C18 . 1.495(15) ?
    C11 H11 . 1.0000 ?
    C11 C12 . 1.532(16) ?
    C12 H12A . 0.9900 ?
    C12 H12B . 0.9900 ?
    C12 C13 . 1.498(17) ?
    C13 C14 . 1.394(16) ?
    C13 C18 . 1.400(17) ?
    C14 H14 . 0.9500 ?
    C14 C15 . 1.407(17) ?
    C15 H15 . 0.9500 ?
    C15 C16 . 1.394(17) ?
    C16 H16 . 0.9500 ?
    C16 C17 . 1.397(17) ?
    C17 H17 . 0.9500 ?
    C17 C18 . 1.379(17) ?
    O3 H3 . 0.8205 ?
    O3 C20 . 1.425(14) ?
    N3 H3C . 0.9100 ?
    N3 H3D . 0.9100 ?
    N3 H3E . 0.9100 ?
    N3 C19 . 1.487(14) ?
    C19 H19 . 1.0000 ?
    C19 C20 . 1.536(16) ?
    C19 C27 . 1.523(16) ?
    C20 H20 . 1.0000 ?
    C20 C21 . 1.544(16) ?
    C21 H21A . 0.9900 ?
    C21 H21B . 0.9900 ?
    C21 C22 . 1.529(16) ?
    C22 C23 . 1.369(16) ?
    C22 C27 . 1.389(16) ?
    C23 H23 . 0.9500 ?
    C23 C24 . 1.389(17) ?
    C24 H24 . 0.9500 ?
    C24 C25 . 1.366(17) ?
    C25 H25 . 0.9500 ?
    C25 C26 . 1.386(16) ?
    C26 H26 . 0.9500 ?
    C26 C27 . 1.390(16) ?
    O4 H4 . 0.8203 ?
    O4 C29 . 1.437(13) ?
    N4 H4A . 0.8896 ?
    N4 H4B . 0.8900 ?
    N4 H4C . 0.8898 ?
    N4 C28 . 1.481(13) ?
    C28 H28 . 1.0000 ?
    C28 C29 . 1.524(16) ?
    C28 C36 . 1.516(15) ?
    C29 H29 . 1.0000 ?
    C29 C30 . 1.530(17) ?
    C30 H30A . 0.9900 ?
    C30 H30B . 0.9900 ?
    C30 C31 . 1.527(17) ?
    C31 C32 . 1.396(17) ?
    C31 C36 . 1.411(17) ?
    C32 H32 . 0.9500 ?
    C32 C33 . 1.376(19) ?
    C33 H33 . 0.9500 ?
    C33 C34 . 1.371(19) ?
    C34 H34 . 0.9500 ?
    C34 C35 . 1.365(17) ?
    C35 H35 . 0.9500 ?
    C35 C36 . 1.377(16) ?
    O5 H5A . 0.8701 ?
    O5 H5B . 0.8700 ?
loop_
    _geom_angle_atom_site_label_1
    _geom_angle_atom_site_label_2
    _geom_angle_atom_site_label_3
    _geom_angle_site_symmetry_1
    _geom_angle_site_symmetry_3
    _geom_angle
    _geom_angle_publ_flag
    Cl2 Pd1 Cl1 . . 92.07(11) ?
    Cl2 Pd1 Cl3 . . 89.58(13) ?
    Cl2 Pd1 Cl4 . . 179.00(12) ?
    Cl3 Pd1 Cl1 . . 177.56(13) ?
    Cl4 Pd1 Cl1 . . 88.45(12) ?
    Cl4 Pd1 Cl3 . . 89.94(12) ?
    Cl5 Pd2 Cl6 . . 87.93(12) ?
    Cl5 Pd2 Cl7 . . 176.74(13) ?
    Cl5 Pd2 Cl8 . . 88.82(11) ?
    Cl6 Pd2 Cl8 . . 176.45(13) ?
    Cl7 Pd2 Cl6 . . 91.92(12) ?
    Cl7 Pd2 Cl8 . . 91.40(12) ?
    C2 O1 H1 . . 109.7 ?
    H1A N1 H1B . . 109.5 ?
    H1A N1 H1C . . 109.5 ?
    H1B N1 H1C . . 109.5 ?
    C1 N1 H1A . . 109.3 ?
    C1 N1 H1B . . 109.6 ?
    C1 N1 H1C . . 109.5 ?
    N1 C1 H1D . . 108.8 ?
    N1 C1 C2 . . 112.2(9) ?
    N1 C1 C9 . . 114.8(10) ?
    C2 C1 H1D . . 108.8 ?
    C9 C1 H1D . . 108.8 ?
    C9 C1 C2 . . 103.4(10) ?
    O1 C2 C1 . . 108.7(9) ?
    O1 C2 H2 . . 111.8 ?
    O1 C2 C3 . . 109.0(10) ?
    C1 C2 H2 . . 111.8 ?
    C3 C2 C1 . . 103.3(10) ?
    C3 C2 H2 . . 111.8 ?
    C2 C3 H3A . . 111.2 ?
    C2 C3 H3B . . 111.2 ?
    C2 C3 C4 . . 102.9(9) ?
    H3A C3 H3B . . 109.1 ?
    C4 C3 H3A . . 111.2 ?
    C4 C3 H3B . . 111.2 ?
    C5 C4 C3 . . 130.1(12) ?
    C5 C4 C9 . . 120.8(13) ?
    C9 C4 C3 . . 109.2(10) ?
    C4 C5 H5 . . 120.6 ?
    C4 C5 C6 . . 118.8(12) ?
    C6 C5 H5 . . 120.6 ?
    C5 C6 H6 . . 120.2 ?
    C7 C6 C5 . . 119.7(12) ?
    C7 C6 H6 . . 120.2 ?
    C6 C7 H7 . . 118.6 ?
    C6 C7 C8 . . 122.8(13) ?
    C8 C7 H7 . . 118.6 ?
    C7 C8 H8 . . 121.6 ?
    C9 C8 C7 . . 116.8(12) ?
    C9 C8 H8 . . 121.6 ?
    C4 C9 C1 . . 108.9(11) ?
    C8 C9 C1 . . 130.1(11) ?
    C8 C9 C4 . . 121.0(11) ?
    C11 O2 H2A . . 109.5 ?
    H2B N2 H2C . . 109.5 ?
    H2B N2 H2D . . 109.5 ?
    H2C N2 H2D . . 109.5 ?
    C10 N2 H2B . . 109.7 ?
    C10 N2 H2C . . 109.6 ?
    C10 N2 H2D . . 109.2 ?
    N2 C10 H10 . . 110.0 ?
    N2 C10 C11 . . 108.4(9) ?
    C11 C10 H10 . . 110.0 ?
    C18 C10 N2 . . 114.7(10) ?
    C18 C10 H10 . . 110.0 ?
    C18 C10 C11 . . 103.4(10) ?
    O2 C11 C10 . . 108.8(10) ?
    O2 C11 H11 . . 111.0 ?
    O2 C11 C12 . . 112.5(10) ?
    C10 C11 H11 . . 111.0 ?
    C12 C11 C10 . . 102.3(9) ?
    C12 C11 H11 . . 111.0 ?
    C11 C12 H12A . . 111.2 ?
    C11 C12 H12B . . 111.2 ?
    H12A C12 H12B . . 109.1 ?
    C13 C12 C11 . . 102.9(10) ?
    C13 C12 H12A . . 111.2 ?
    C13 C12 H12B . . 111.2 ?
    C14 C13 C12 . . 130.7(12) ?
    C14 C13 C18 . . 118.2(12) ?
    C18 C13 C12 . . 111.0(11) ?
    C13 C14 H14 . . 119.9 ?
    C13 C14 C15 . . 120.3(12) ?
    C15 C14 H14 . . 119.9 ?
    C14 C15 H15 . . 120.6 ?
    C16 C15 C14 . . 118.9(11) ?
    C16 C15 H15 . . 120.6 ?
    C15 C16 H16 . . 118.9 ?
    C15 C16 C17 . . 122.2(13) ?
    C17 C16 H16 . . 118.9 ?
    C16 C17 H17 . . 121.5 ?
    C18 C17 C16 . . 117.0(13) ?
    C18 C17 H17 . . 121.5 ?
    C13 C18 C10 . . 108.7(11) ?
    C17 C18 C10 . . 127.7(12) ?
    C17 C18 C13 . . 123.4(11) ?
    C20 O3 H3 . . 109.2 ?
    H3C N3 H3D . . 109.5 ?
    H3C N3 H3E . . 109.5 ?
    H3D N3 H3E . . 109.5 ?
    C19 N3 H3C . . 109.5 ?
    C19 N3 H3D . . 109.5 ?
    C19 N3 H3E . . 109.5 ?
    N3 C19 H19 . . 109.0 ?
    N3 C19 C20 . . 110.6(9) ?
    N3 C19 C27 . . 114.9(10) ?
    C20 C19 H19 . . 109.0 ?
    C27 C19 H19 . . 109.0 ?
    C27 C19 C20 . . 104.3(10) ?
    O3 C20 C19 . . 108.9(10) ?
    O3 C20 H20 . . 112.4 ?
    O3 C20 C21 . . 107.3(9) ?
    C19 C20 H20 . . 112.4 ?
    C19 C20 C21 . . 102.8(9) ?
    C21 C20 H20 . . 112.4 ?
    C20 C21 H21A . . 110.8 ?
    C20 C21 H21B . . 110.8 ?
    H21A C21 H21B . . 108.9 ?
    C22 C21 C20 . . 104.7(10) ?
    C22 C21 H21A . . 110.8 ?
    C22 C21 H21B . . 110.8 ?
    C23 C22 C21 . . 130.2(11) ?
    C23 C22 C27 . . 121.1(12) ?
    C27 C22 C21 . . 108.5(10) ?
    C22 C23 H23 . . 121.0 ?
    C22 C23 C24 . . 118.0(12) ?
    C24 C23 H23 . . 121.0 ?
    C23 C24 H24 . . 119.3 ?
    C25 C24 C23 . . 121.4(11) ?
    C25 C24 H24 . . 119.3 ?
    C24 C25 H25 . . 119.5 ?
    C24 C25 C26 . . 121.1(12) ?
    C26 C25 H25 . . 119.5 ?
    C25 C26 H26 . . 121.2 ?
    C25 C26 C27 . . 117.7(12) ?
    C27 C26 H26 . . 121.2 ?
    C22 C27 C19 . . 110.4(11) ?
    C22 C27 C26 . . 120.7(11) ?
    C26 C27 C19 . . 128.9(11) ?
    C29 O4 H4 . . 109.1 ?
    H4A N4 H4B . . 109.5 ?
    H4A N4 H4C . . 109.5 ?
    H4B N4 H4C . . 109.5 ?
    C28 N4 H4A . . 109.2 ?
    C28 N4 H4B . . 109.6 ?
    C28 N4 H4C . . 109.6 ?
    N4 C28 H28 . . 109.0 ?
    N4 C28 C29 . . 112.5(9) ?
    N4 C28 C36 . . 113.8(9) ?
    C29 C28 H28 . . 109.0 ?
    C36 C28 H28 . . 109.0 ?
    C36 C28 C29 . . 103.4(10) ?
    O4 C29 C28 . . 108.1(9) ?
    O4 C29 H29 . . 111.8 ?
    O4 C29 C30 . . 109.1(10) ?
    C28 C29 H29 . . 111.8 ?
    C28 C29 C30 . . 104.0(10) ?
    C30 C29 H29 . . 111.8 ?
    C29 C30 H30A . . 111.2 ?
    C29 C30 H30B . . 111.2 ?
    H30A C30 H30B . . 109.2 ?
    C31 C30 C29 . . 102.6(10) ?
    C31 C30 H30A . . 111.2 ?
    C31 C30 H30B . . 111.2 ?
    C32 C31 C30 . . 131.2(13) ?
    C32 C31 C36 . . 119.3(13) ?
    C36 C31 C30 . . 109.5(11) ?
    C31 C32 H32 . . 120.1 ?
    C33 C32 C31 . . 119.9(13) ?
    C33 C32 H32 . . 120.1 ?
    C32 C33 H33 . . 119.9 ?
    C34 C33 C32 . . 120.1(13) ?
    C34 C33 H33 . . 119.9 ?
    C33 C34 H34 . . 119.5 ?
    C35 C34 C33 . . 121.0(14) ?
    C35 C34 H34 . . 119.5 ?
    C34 C35 H35 . . 119.7 ?
    C34 C35 C36 . . 120.7(13) ?
    C36 C35 H35 . . 119.7 ?
    C31 C36 C28 . . 108.7(10) ?
    C35 C36 C28 . . 132.2(12) ?
    C35 C36 C31 . . 119.0(12) ?
    H5A O5 H5B . . 104.5 ?
loop_
    _geom_torsion_atom_site_label_1
    _geom_torsion_atom_site_label_2
    _geom_torsion_atom_site_label_3
    _geom_torsion_atom_site_label_4
    _geom_torsion_site_symmetry_1
    _geom_torsion_site_symmetry_2
    _geom_torsion_site_symmetry_3
    _geom_torsion_site_symmetry_4
    _geom_torsion
    _geom_torsion_publ_flag
    O1 C2 C3 C4 . . . . 82.6(12) ?
    N1 C1 C2 O1 . . . . 42.7(13) ?
    N1 C1 C2 C3 . . . . 158.4(9) ?
    N1 C1 C9 C4 . . . . -145.1(10) ?
    N1 C1 C9 C8 . . . . 34.0(18) ?
    C1 C2 C3 C4 . . . . -32.8(12) ?
    C2 C1 C9 C4 . . . . -22.7(13) ?
    C2 C1 C9 C8 . . . . 156.4(12) ?
    C2 C3 C4 C5 . . . . -161.2(14) ?
    C2 C3 C4 C9 . . . . 19.9(14) ?
    C3 C4 C5 C6 . . . . 179.2(13) ?
    C3 C4 C9 C1 . . . . 1.8(14) ?
    C3 C4 C9 C8 . . . . -177.4(11) ?
    C4 C5 C6 C7 . . . . -1(2) ?
    C5 C4 C9 C1 . . . . -177.3(11) ?
    C5 C4 C9 C8 . . . . 3.5(19) ?
    C5 C6 C7 C8 . . . . 2(2) ?
    C6 C7 C8 C9 . . . . -0.9(19) ?
    C7 C8 C9 C1 . . . . 178.9(12) ?
    C7 C8 C9 C4 . . . . -2.1(17) ?
    C9 C1 C2 O1 . . . . -81.5(11) ?
    C9 C1 C2 C3 . . . . 34.2(12) ?
    C9 C4 C5 C6 . . . . -2(2) ?
    O2 C11 C12 C13 . . . . 84.6(12) ?
    N2 C10 C11 O2 . . . . 35.4(13) ?
    N2 C10 C11 C12 . . . . 154.6(10) ?
    N2 C10 C18 C13 . . . . -138.5(11) ?
    N2 C10 C18 C17 . . . . 47.6(18) ?
    C10 C11 C12 C13 . . . . -32.0(12) ?
    C11 C10 C18 C13 . . . . -20.7(13) ?
    C11 C10 C18 C17 . . . . 165.4(13) ?
    C11 C12 C13 C14 . . . . -163.2(13) ?
    C11 C12 C13 C18 . . . . 20.9(14) ?
    C12 C13 C14 C15 . . . . -173.1(13) ?
    C12 C13 C18 C10 . . . . 0.2(15) ?
    C12 C13 C18 C17 . . . . 174.4(12) ?
    C13 C14 C15 C16 . . . . -1.8(19) ?
    C14 C13 C18 C10 . . . . -176.3(11) ?
    C14 C13 C18 C17 . . . . -2(2) ?
    C14 C15 C16 C17 . . . . 0(2) ?
    C15 C16 C17 C18 . . . . 0(2) ?
    C16 C17 C18 C10 . . . . 173.9(13) ?
    C16 C17 C18 C13 . . . . 1(2) ?
    C18 C10 C11 O2 . . . . -86.7(11) ?
    C18 C10 C11 C12 . . . . 32.5(12) ?
    C18 C13 C14 C15 . . . . 2.5(19) ?
    O3 C20 C21 C22 . . . . 85.6(11) ?
    N3 C19 C20 O3 . . . . 38.7(13) ?
    N3 C19 C20 C21 . . . . 152.3(10) ?
    N3 C19 C27 C22 . . . . -138.8(11) ?
    N3 C19 C27 C26 . . . . 42.4(17) ?
    C19 C20 C21 C22 . . . . -29.2(12) ?
    C20 C19 C27 C22 . . . . -17.6(13) ?
    C20 C19 C27 C26 . . . . 163.6(12) ?
    C20 C21 C22 C23 . . . . -165.7(13) ?
    C20 C21 C22 C27 . . . . 19.5(13) ?
    C21 C22 C23 C24 . . . . -175.5(12) ?
    C21 C22 C27 C19 . . . . -1.2(14) ?
    C21 C22 C27 C26 . . . . 177.7(11) ?
    C22 C23 C24 C25 . . . . 1(2) ?
    C23 C22 C27 C19 . . . . -176.6(11) ?
    C23 C22 C27 C26 . . . . 2.3(19) ?
    C23 C24 C25 C26 . . . . -2(2) ?
    C24 C25 C26 C27 . . . . 3(2) ?
    C25 C26 C27 C19 . . . . 175.4(12) ?
    C25 C26 C27 C22 . . . . -3.3(18) ?
    C27 C19 C20 O3 . . . . -85.3(11) ?
    C27 C19 C20 C21 . . . . 28.3(12) ?
    C27 C22 C23 C24 . . . . -1.2(19) ?
    O4 C29 C30 C31 . . . . 83.0(11) ?
    N4 C28 C29 O4 . . . . 40.6(13) ?
    N4 C28 C29 C30 . . . . 156.4(10) ?
    N4 C28 C36 C31 . . . . -143.9(10) ?
    N4 C28 C36 C35 . . . . 38.1(18) ?
    C28 C29 C30 C31 . . . . -32.2(12) ?
    C29 C28 C36 C31 . . . . -21.6(12) ?
    C29 C28 C36 C35 . . . . 160.4(13) ?
    C29 C30 C31 C32 . . . . -162.0(14) ?
    C29 C30 C31 C36 . . . . 19.6(13) ?
    C30 C31 C32 C33 . . . . 179.7(13) ?
    C30 C31 C36 C28 . . . . 1.2(14) ?
    C30 C31 C36 C35 . . . . 179.4(11) ?
    C31 C32 C33 C34 . . . . 2(2) ?
    C32 C31 C36 C28 . . . . -177.5(12) ?
    C32 C31 C36 C35 . . . . 0.8(19) ?
    C32 C33 C34 C35 . . . . 0(2) ?
    C33 C34 C35 C36 . . . . -1(2) ?
    C34 C35 C36 C28 . . . . 178.5(13) ?
    C34 C35 C36 C31 . . . . 0.7(19) ?
    C36 C28 C29 O4 . . . . -82.7(11) ?
    C36 C28 C29 C30 . . . . 33.2(11) ?
    C36 C31 C32 C33 . . . . -2(2) ?
loop_
    _geom_hbond_atom_site_label_D
    _geom_hbond_atom_site_label_H
    _geom_hbond_atom_site_label_A
    _geom_hbond_site_symmetry_A
    _geom_hbond_distance_DH
    _geom_hbond_distance_HA
    _geom_hbond_distance_DA
    _geom_hbond_angle_DHA
    O1 H1 Cl4 1_565 0.82 2.57 3.116(9) 126
    N1 H1B Cl6 . 0.89 2.43 3.177(10) 141
    O2 H2A O4 . 0.82 2.13 2.870(11) 150
    O3 H3 O1 . 0.82 2.01 2.779(11) 155
    N3 H3C Cl6 . 0.91 2.41 3.185(11) 144
    N3 H3E O5 1_565 0.91 1.90 2.766(12) 157
    O4 H4 Cl5 . 0.82 2.48 3.110(9) 134
    N4 H4A O5 . 0.89 1.92 2.804(12) 171
    N4 H4C Cl5 1_545 0.89 2.44 3.111(11) 132
    O5 H5A Cl8 . 0.87 2.32 3.156(10) 161
    O5 H5B Cl3 1_655 0.87 2.36 3.192(10) 160
_shelx_space_group_comment
;
The symmetry employed for this shelxl refinement is uniquely defined
by the following loop, which should always be used as a source of
symmetry information in preference to the above space-group names.
They are only intended as comments.
;
_shelx_estimated_absorpt_T_min     ?
_shelx_estimated_absorpt_T_max     ?
_shelxl_version_number        2.014
_iucr_refine_instructions_details
;
TITL ovender74-3 in P2(1) P21
CELL 0.71073 8.4593 8.394 30.7294 90 97.033 90
ZERR 4 0.0002 0.0002 0.0006 0 0.001 0
LATT -1
SYMM -X,0.5+Y,-Z
SFAC  C 2.310 20.844 1.02 10.208 1.589 0.569 0.865 51.651 0.216 0.003 0.002 =
 11.5 0.68 12.01
SFAC  H 0.493 10.511 0.323 26.126 0.14 3.142 0.041 57.8 0.003 0 0 0.624 =
 0.35 1.008
SFAC  Cl 11.460 0.01 7.196 1.166 6.256 18.519 1.645 47.778 -9.557 0.148 =
 0.159 678 0.99 35.45
SFAC  N 12.213 0.006 3.132 9.893 2.013 28.998 1.166 0.583 -11.529 0.006 =
 0.003 19.6 0.68 14.01
SFAC  O 3.049 13.277 2.287 5.701 1.546 0.324 0.867 32.909 0.251 0.011 0.006 =
 32.5 0.68 16
SFAC  Pd 19.332 0.699 15.502 7.989 5.295 25.205 0.606 76.899 5.266 -0.999 =
 1.007 4360 1.5 106.42
UNIT 72 100 16 8 10 4
EQIV $1 +X,1+Y,+Z
EQIV $2 1+X,+Y,+Z
EQIV $3 +X,-1+Y,+Z
DFIX 2.35 H5b Cl3_$2
L.S. 20
PLAN  11
TEMP -173.15
CONF
HTAB O1 Cl4_$1
HTAB N1 Cl6
HTAB O2 O4
HTAB O3 O1
HTAB N3 Cl6
HTAB N3 O5_$1
HTAB O4 Cl5
HTAB N4 Cl5_$3
HTAB N4 O5
HTAB O5 Cl3_$2
HTAB O5 Cl8
BOND $H
MORE -1
fmap 2
acta
OMIT -1 -1 1
OMIT -1 0 1
OMIT -1 0 3
OMIT -1 1 1
OMIT -1 1 3
OMIT 0 -1 1
OMIT 0 -1 2
OMIT 0 -1 4
OMIT 0 0 2
OMIT 0 0 4
OMIT 0 1 1
OMIT 0 1 2
OMIT 0 1 4
OMIT 1 -1 0
OMIT 1 -1 1
OMIT 1 1 0
OMIT 1 1 1
REM <olex2.extras>
REM <HklSrc "%.\\ovender74-3.hkl">
REM </olex2.extras>
WGHT    0.045400    0.641200
FVAR       0.10733
PD1   6    0.518060    0.016447    0.260888    11.00000    0.02019    0.01851 =
         0.02008   -0.00138    0.00501   -0.00187
CL1   3    0.691749    0.231796    0.265127    11.00000    0.02407    0.02015 =
         0.02772    0.00053   -0.00098   -0.00246
CL2   3    0.587778   -0.045430    0.333615    11.00000    0.03452    0.02861 =
         0.02680    0.00395    0.00608   -0.00146
CL3   3    0.349606   -0.201110    0.253983    11.00000    0.03365    0.02529 =
         0.04083   -0.00340    0.01040   -0.00932
CL4   3    0.443691    0.078968    0.188300    11.00000    0.02755    0.01868 =
         0.02193   -0.00212    0.00144   -0.00052
PD2   6    0.981721    0.533714    0.242025    11.00000    0.02139    0.02235 =
         0.02069    0.00065    0.00597   -0.00023
CL5   3    1.026430    0.627052    0.312663    11.00000    0.02542    0.02152 =
         0.02452   -0.00207    0.00361    0.00034
CL6   3    0.755224    0.689286    0.232583    11.00000    0.02225    0.02977 =
         0.03234    0.00300    0.00424    0.00221
CL7   3    0.928141    0.428924    0.172660    11.00000    0.03770    0.04444 =
         0.02327   -0.00539    0.00509   -0.00465
CL8   3    1.214924    0.388306    0.254949    11.00000    0.02748    0.02547 =
         0.03274    0.00105    0.01154    0.00179
O1    5    0.393290    0.739764    0.147769    11.00000    0.03182    0.02537 =
         0.02690   -0.01053    0.00790   -0.01177
AFIX   3
H1    2    0.379220    0.785524    0.170549    11.00000   -1.20000
AFIX   0
N1    4    0.476686    0.462680    0.190592    11.00000    0.02787    0.01887 =
         0.01833   -0.00174    0.00608    0.00025
AFIX   3
H1A   2    0.423516    0.490159    0.212692    11.00000   -1.20000
H1B   2    0.553256    0.533639    0.188102    11.00000   -1.20000
H1C   2    0.519856    0.366800    0.195732    11.00000   -1.20000
AFIX   0
C1    1    0.364465    0.458320    0.149096    11.00000    0.01885    0.02065 =
         0.01936   -0.00820    0.00108   -0.00921
AFIX  13
H1D   2    0.281850    0.374969    0.151891    11.00000   -1.20000
AFIX   0
C2    1    0.281387    0.617881    0.139226    11.00000    0.03133    0.01219 =
         0.02817    0.00057    0.00302    0.00152
AFIX  13
H2    2    0.188758    0.631986    0.156196    11.00000   -1.20000
AFIX   0
C3    1    0.229405    0.609983    0.090352    11.00000    0.01951    0.01806 =
         0.05133    0.00483    0.00288    0.00842
AFIX  23
H3A   2    0.223117    0.717709    0.077138    11.00000   -1.20000
H3B   2    0.124627    0.556915    0.083939    11.00000   -1.20000
AFIX   0
C4    1    0.360685    0.511714    0.073645    11.00000    0.02293    0.01864 =
         0.02316   -0.00042   -0.00216   -0.00829
C5    1    0.403466    0.497696    0.031605    11.00000    0.04070    0.03395 =
         0.01875    0.00292   -0.00411   -0.00922
AFIX  43
H5    2    0.346503    0.553759    0.007799    11.00000   -1.20000
AFIX   0
C6    1    0.532944    0.398776    0.024891    11.00000    0.04430    0.04073 =
         0.01613   -0.00667    0.00237   -0.01206
AFIX  43
H6    2    0.563103    0.386177   -0.003690    11.00000   -1.20000
AFIX   0
C7    1    0.614869    0.321097    0.059680    11.00000    0.05525    0.02803 =
         0.02544   -0.01794    0.00898    0.00190
AFIX  43
H7    2    0.704434    0.258312    0.054774    11.00000   -1.20000
AFIX   0
C8    1    0.572166    0.330129    0.102567    11.00000    0.02643    0.01846 =
         0.02500   -0.00169    0.00392   -0.00653
AFIX  43
H8    2    0.629693    0.273980    0.126265    11.00000   -1.20000
AFIX   0
C9    1    0.441154    0.425644    0.108539    11.00000    0.03086    0.01615 =
         0.01565   -0.00756    0.00076   -0.00454
O2    5    0.869168    0.460399    0.392643    11.00000    0.02361    0.02952 =
         0.03829    0.00154    0.00380   -0.00510
AFIX   3
H2A   2    0.953178    0.423389    0.386333    11.00000   -1.20000
AFIX   0
N2    4    0.648304    0.542418    0.328790    11.00000    0.04038    0.02722 =
         0.03126    0.00703    0.00989   -0.00478
AFIX   3
H2B   2    0.743854    0.580508    0.339000    11.00000   -1.20000
H2C   2    0.578344    0.622028    0.325470    11.00000   -1.20000
H2D   2    0.653204    0.495498    0.303020    11.00000   -1.20000
AFIX   0
C10   1    0.596629    0.422732    0.360343    11.00000    0.03088    0.01276 =
         0.02540    0.00010    0.01151    0.00127
AFIX  13
H10   2    0.528777    0.339182    0.344111    11.00000   -1.20000
AFIX   0
C11   1    0.749177    0.344654    0.385782    11.00000    0.02402    0.01611 =
         0.02839   -0.00059    0.00656    0.00449
AFIX  13
H11   2    0.785257    0.251420    0.369300    11.00000   -1.20000
AFIX   0
C12   1    0.689571    0.291134    0.428585    11.00000    0.02015    0.03074 =
         0.02606    0.00743    0.00773    0.01258
AFIX  23
H12A  2    0.641578    0.183526    0.425564    11.00000   -1.20000
H12B  2    0.777076    0.290637    0.453130    11.00000   -1.20000
AFIX   0
C13   1    0.567088    0.414518    0.435445    11.00000    0.03029    0.02851 =
         0.01778   -0.00131    0.00545   -0.01142
C14   1    0.497173    0.454283    0.472772    11.00000    0.03060    0.02666 =
         0.03154    0.00063    0.00369   -0.00745
AFIX  43
H14   2    0.534884    0.406796    0.500145    11.00000   -1.20000
AFIX   0
C15   1    0.371035    0.564412    0.470085    11.00000    0.03534    0.03950 =
         0.02657   -0.01385    0.01915   -0.00082
AFIX  43
H15   2    0.321065    0.589603    0.495271    11.00000   -1.20000
AFIX   0
C16   1    0.320604    0.635948    0.429847    11.00000    0.03145    0.03108 =
         0.05230   -0.00113    0.01931    0.01349
AFIX  43
H16   2    0.235963    0.710955    0.428081    11.00000   -1.20000
AFIX   0
C17   1    0.390272    0.601122    0.392019    11.00000    0.04036    0.03227 =
         0.03229    0.00376    0.00995    0.00139
AFIX  43
H17   2    0.354888    0.650599    0.364757    11.00000   -1.20000
AFIX   0
[truncated: 6,708 more chars]
