# Supplementary material for: Bis(2-hy­droxy-2,3-di­hydro-1H-inden-1-aminium) tetra­chlorido­palladate(II) hemihydrate
Source: IUCrdata. 2024 Jan 26;9(Pt 1):x240059. doi: 10.1107/S2414314624000592 (PMC10842275; doi:10.1107/S2414314624000592)
Supplement: Supplementary file 2 [file x-09-x240059-Isup2.hkl]

#
# h,k,l, Fc-squared, Fo-squared, sigma(Fo-squared), status flag
#
data_I
_shelx_title ' ovender74-3 in P2(1) P21'
_shelx_refln_list_code          4
_shelx_F_calc_maximum      304.98
_exptl_crystal_F_000      1123.96
_reflns_d_resolution_high  0.8133

loop_
 _space_group_symop_operation_xyz
 'x, y, z'
 '-x, y+1/2, -z'

_cell_length_a     8.4593
_cell_length_b     8.3940
_cell_length_c    30.7294
_cell_angle_alpha  90.000
_cell_angle_beta   97.033
_cell_angle_gamma  90.000

_shelx_F_squared_multiplier     1.000

loop_
 _refln_index_h
 _refln_index_k
 _refln_index_l
 _refln_F_squared_calc
 _refln_F_squared_meas
 _refln_F_squared_sigma
 _refln_observed_status
   0 -10   0       1303.99       1616.33       467.89 o
   1 -10   0        843.39        782.07       266.57 o
   2 -10   0       1517.80       1149.73       317.55 o
   1  -9   0       1531.98       1357.55       301.68 o
   2  -9   0        253.12        473.85       254.34 o
   3  -9   0        158.61        208.67       191.51 o
   4  -9   0        412.51        287.29       239.90 o
   5  -9   0       1086.08       1011.84       309.45 o
   0  -8   0       2592.41       1569.46       356.77 o
   1  -8   0        587.43        397.86       173.66 o
   2  -8   0       2008.34       1550.67       230.26 o
   3  -8   0        604.41        585.89       189.67 o
   4  -8   0       2196.36       2076.49       323.50 o
   5  -8   0        255.85        247.77       198.25 o
   6  -8   0       1452.08       1766.09       265.68 o
   1  -7   0        626.85        878.96       118.14 o
   2  -7   0         19.07         56.20        74.42 o
   3  -7   0       1195.40       1229.33       197.73 o
   4  -7   0       1031.14       1118.77       109.43 o
   5  -7   0        522.01        454.25       123.90 o
   6  -7   0        536.08        662.37       216.46 o
   7  -7   0        451.13        420.76       153.32 o
   0  -6   0       1696.10       1917.51       180.48 o
   1  -6   0        768.79        817.14       101.18 o
   2  -6   0       1567.00       1695.31       109.16 o
   3  -6   0        638.95        599.59        72.21 o
   4  -6   0       4664.44       5432.89       207.91 o
   5  -6   0        405.42        520.14       132.72 o
   6  -6   0       1791.31       1922.72       218.85 o
   7  -6   0        209.28         92.52       202.44 o
   8  -6   0       1891.59       2253.71       273.39 o
   1  -5   0       1317.76       1648.02       113.93 o
   2  -5   0        505.84        471.95        61.86 o
   3  -5   0       2521.01       2710.24       108.14 o
   4  -5   0       1595.95       1653.08       104.41 o
   5  -5   0       1016.26       1251.10       210.39 o
   6  -5   0       4176.58       4920.62       743.02 o
   7  -5   0        910.30       1141.27       198.20 o
   8  -5   0       1355.58       1169.67       224.70 o
   9  -5   0        277.00        315.59       189.36 o
   0  -4   0       9827.33       9253.99       303.25 o
   1  -4   0       2188.03       2398.76       101.48 o
   2  -4   0      10260.32       9590.25       186.93 o
   3  -4   0        774.51        832.66        66.49 o
   4  -4   0       1386.82       1427.69       116.15 o
   5  -4   0       1328.44       1530.81       137.76 o
   6  -4   0       6519.67       7083.02       345.56 o
   7  -4   0        167.12        206.87       138.17 o
   8  -4   0       1138.86       1083.91       206.35 o
   9  -4   0        242.57        290.52       191.65 o
   1  -3   0       4827.81       4620.76       103.28 o
   2  -3   0      16209.73      16182.17       269.63 o
   3  -3   0       3031.08       3398.00       131.15 o
   4  -3   0       7910.02       8041.05       263.38 o
   5  -3   0        108.06        191.41        87.59 o
   6  -3   0        941.24       1016.86       175.16 o
   7  -3   0        367.64        487.36       136.75 o
   8  -3   0       1729.99       1763.37       215.04 o
   9  -3   0        295.53        391.40       182.68 o
   0  -2   0      78421.02      66366.16      3528.56 o
   1  -2   0       1601.96       1513.63        47.10 o
   2  -2   0      83019.95      82223.00      1184.76 o
   3  -2   0       3899.22       3891.56       155.99 o
   4  -2   0       8140.54       7516.96       248.05 o
   5  -2   0        269.71        201.68        77.62 o
   6  -2   0       4115.04       4113.07       233.09 o
   7  -2   0        766.39        888.12       130.76 o
   8  -2   0       1826.54       1807.20       211.79 o
   9  -2   0         43.53        136.21       174.24 o
  10  -2   0        359.10        325.93       247.93 o
   2  -1   0      28606.32      29509.79       533.14 o
   3  -1   0        895.20       1036.39        72.67 o
   4  -1   0       6175.20       6381.58       188.99 o
   5  -1   0       2071.94       2133.57       128.21 o
   6  -1   0         87.10        215.45        88.46 o
   7  -1   0        593.26        624.09       121.97 o
   8  -1   0        917.52        837.94       170.76 o
   9  -1   0          4.94        315.32       184.08 o
  10  -1   0        834.43       1056.16       268.59 o
   1   0   0         50.94         -5.78         5.78 o
   2   0   0      41602.24      39399.70      1420.90 o
   3   0   0       2376.98       2335.32        79.83 o
   4   0   0       8706.00       8148.11       236.70 o
   5   0   0        273.90        200.02        66.36 o
   6   0   0        709.56        863.19       104.21 o
   7   0   0        237.61        441.51       113.37 o
   8   0   0       1027.93       1073.27       179.98 o
   9   0   0         90.96        -40.54       219.81 o
  10   0   0        366.53        248.12       212.17 o
   2   1   0      28945.91      29130.83       705.78 o
   3   1   0        916.15        875.83        53.77 o
   4   1   0       6070.03       5992.50       147.13 o
   5   1   0       2089.32       2105.48       125.46 o
   6   1   0        125.74        149.17        71.02 o
   7   1   0        587.46        501.71       123.13 o
   8   1   0        868.41       1145.37       188.70 o
   9   1   0          4.36        204.17       175.25 o
  10   1   0        797.25        869.35       258.63 o
   0   2   0      76978.29      73192.56      1846.34 o
   1   2   0       1551.74       1548.85        78.61 o
   2   2   0      81053.59      81235.64      1575.03 o
   3   2   0       3930.52       3850.26       152.83 o
   4   2   0       8392.02       7534.76       333.60 o
   5   2   0        258.78        277.70        56.85 o
   6   2   0       4217.13       4211.12       190.68 o
   7   2   0        774.17        812.08       160.55 o
   8   2   0       1831.08       1723.44       218.74 o
   9   2   0         44.77        102.38       166.60 o
  10   2   0        332.28        410.72       283.28 o
   1   3   0       4793.66       5251.78       337.68 o
   2   3   0      16312.54      17153.31       398.80 o
   3   3   0       3000.49       3033.85       308.47 o
   4   3   0       7812.68       7721.71       243.91 o
   5   3   0        109.59         62.31        93.00 o
   6   3   0        956.28        895.44       109.93 o
   7   3   0        373.59        374.56       102.46 o
   8   3   0       1732.60       1879.91       289.43 o
   9   3   0        304.49        178.73       242.17 o
   0   4   0       9671.74       9062.57       506.95 o
   1   4   0       2169.17       2349.84       278.65 o
   2   4   0       9993.35       9300.42       558.16 o
   3   4   0        732.38        689.00       132.31 o
   4   4   0       1215.68       1229.29       165.43 o
   5   4   0       1414.24       1330.83       159.66 o
   6   4   0       6439.63       6401.90       511.95 o
   7   4   0        180.46        381.49       108.65 o
   8   4   0       1109.92       1037.87       263.59 o
   9   4   0        242.75         84.20       245.83 o
   1   5   0       1340.70       1823.60       181.41 o
   2   5   0        475.45        599.83       177.95 o
   3   5   0       2506.23       2655.24       335.59 o
   4   5   0       1538.14       1846.93       250.19 o
   5   5   0        985.53       1778.12       315.11 o
   6   5   0       4129.15       4955.36       366.76 o
   7   5   0        915.59        987.63       183.51 o
   8   5   0       1414.13       1213.92       288.18 o
   9   5   0        264.71        197.14       264.96 o
   0   6   0       1812.41       1663.21       273.44 o
   1   6   0        718.13        916.32       152.53 o
   2   6   0       1577.67       1683.17       289.06 o
   3   6   0        689.79        621.87       130.85 o
   4   6   0       4524.11       5467.13       442.68 o
   5   6   0        430.05        194.55       177.70 o
   6   6   0       1659.14       1751.43       433.60 o
   7   6   0        224.03        383.21       198.19 o
   8   6   0       1830.20       1712.55       384.95 o
   1   7   0        620.10        372.13       140.53 o
   2   7   0         17.23        168.76       121.20 o
   3   7   0       1216.36       1325.95       292.10 o
   4   7   0       1053.40       1037.47       237.33 o
   5   7   0        496.18        669.28       381.95 o
   6   7   0        555.70        -23.44       376.74 o
   7   7   0        455.62        959.32       334.47 o
   3   8   0        567.98       1005.22       443.58 o
   4   8   0       2111.24       3042.56       626.74 o
   5   8   0        266.46        564.24       405.39 o
   6   8   0       1403.27       2622.42       627.61 o
   3   9   0        153.55         53.82       362.85 o
   4   9   0        449.58        288.20       390.63 o
   5   9   0       1096.75       1855.92       622.40 o
  -2 -10   1        177.64       -107.22       191.32 o
  -1 -10   1         73.40        241.34       262.59 o
   0 -10   1        150.31        163.32       202.68 o
   1 -10   1        602.00        485.73       232.84 o
   2 -10   1         33.44         77.47       212.04 o
  -5  -9   1       2175.10       1244.35       328.25 o
  -4  -9   1        117.36         64.24       187.22 o
  -3  -9   1       1259.53        914.62       259.91 o
  -2  -9   1       2469.04       1783.64       326.17 o
  -1  -9   1       2673.73       2001.62       671.45 o
   0  -9   1        509.27        678.68       256.64 o
   1  -9   1       3280.63       2812.84       387.64 o
   2  -9   1       1107.87        864.20       327.69 o
   3  -9   1       1522.70        964.50       270.08 o
   4  -9   1        271.70        -50.57       217.56 o
   5  -9   1       2636.55       2901.93       710.07 o
  -6  -8   1       1002.75       1149.24       199.62 o
  -5  -8   1       1125.04       1379.11       263.68 o
  -4  -8   1         57.65         84.76       156.40 o
  -3  -8   1        843.89       1052.05       209.35 o
  -2  -8   1        131.32        250.53       175.47 o
  -1  -8   1        486.64        430.99       154.12 o
   0  -8   1         12.18         25.74       124.99 o
   1  -8   1        424.28        148.99       179.31 o
   2  -8   1       1016.55        975.20       253.23 o
   3  -8   1       1268.74       1464.45       276.82 o
   4  -8   1        351.12        531.06       195.10 o
   5  -8   1        763.52        784.68       231.90 o
   6  -8   1        976.91       1224.27       189.94 o
  -7  -7   1       1639.06        962.96       305.08 o
  -6  -7   1          7.37       -113.22       113.22 o
  -5  -7   1       3314.42       3736.32       394.31 o
  -4  -7   1        817.78        811.35       133.85 o
  -3  -7   1       4525.61       4585.41       382.03 o
  -2  -7   1        705.60        674.00       105.84 o
  -1  -7   1       1892.72       2160.17       204.94 o
   0  -7   1       1011.08       1156.28       159.29 o
   1  -7   1       2541.68       2621.96       221.57 o
   2  -7   1       1270.71       1312.15       128.17 o
   3  -7   1       6393.48       6266.43       460.97 o
   4  -7   1        287.89        338.40        99.38 o
   5  -7   1       2450.37       2914.08       326.27 o
   6  -7   1         46.81         35.30       122.70 o
   7  -7   1        736.67        989.34       194.66 o
  -8  -6   1        281.79        285.09       172.89 o
  -7  -6   1       1205.13       1247.84       211.07 o
  -6  -6   1        178.01        237.88       129.86 o
  -5  -6   1       1547.78       1610.92       188.44 o
  -4  -6   1       2026.76       2223.53       148.22 o
  -3  -6   1         79.41        116.09        56.76 o
  -2  -6   1       1105.17       1187.01        93.44 o
  -1  -6   1        764.53        784.71        97.52 o
   0  -6   1       1046.31       1325.44       107.98 o
   1  -6   1       1019.67        992.32        96.14 o
   2  -6   1        167.46        351.99        63.74 o
   3  -6   1        684.58        734.90        68.20 o
   4  -6   1       5813.21       5795.26       429.35 o
   5  -6   1       2788.71       3113.02       319.56 o
   6  -6   1        205.64        133.59       119.57 o
   7  -6   1       2139.97       1948.34       232.15 o
   8  -6   1         86.66        138.68       165.32 o
  -9  -5   1        235.95        392.90       197.70 o
  -8  -5   1        112.94       -148.10       148.10 o
  -7  -5   1       1835.23       2495.85       268.66 o
  -6  -5   1        816.76        847.02       168.41 o
  -5  -5   1      10590.90      10551.21       426.32 o
  -4  -5   1        649.89        696.22        77.69 o
  -3  -5   1       3102.23       3344.78       130.81 o
  -2  -5   1         77.15        104.48        37.38 o
  -1  -5   1       4767.48       4973.91       198.96 o
   0  -5   1       3067.34       3351.48       192.89 o
   1  -5   1       3943.03       4240.46       147.37 o
   2  -5   1         82.22        133.24        39.13 o
   3  -5   1       3557.73       3633.40       122.71 o
   4  -5   1        317.43        389.56        78.23 o
   5  -5   1       6133.69       6884.54       611.96 o
   6  -5   1        925.02       1077.47       168.72 o
   7  -5   1       2393.35       2168.38       245.99 o
   8  -5   1        318.00        406.02       177.84 o
  -9  -4   1       1347.47       1541.71       257.05 o
  -8  -4   1        245.22        201.40       149.82 o
  -7  -4   1       5278.15       4904.41       360.38 o
  -6  -4   1        135.84        175.73       102.89 o
  -5  -4   1       1298.49       1440.48       138.73 o
  -4  -4   1         97.17        124.76        54.49 o
  -3  -4   1       1697.75       2103.54       124.43 o
  -2  -4   1        251.91        507.71       132.25 o
  -1  -4   1       4139.32       4318.59       118.87 o
   0  -4   1        172.62        219.74        95.50 o
   1  -4   1       6411.89       6348.59       143.96 o
   2  -4   1       1437.39       1652.68        90.92 o
   3  -4   1       1048.03       1228.59        99.40 o
   4  -4   1        384.21        559.79       104.18 o
   5  -4   1       4899.36       5285.92       265.66 o
   6  -4   1         38.19         89.39        99.51 o
   7  -4   1       5269.05       5428.03       372.42 o
   8  -4   1         58.38        138.30       143.48 o
   9  -4   1       1498.16       1645.48       313.70 o
  -9  -3   1        188.70         34.17       165.91 o
  -8  -3   1        141.27        150.24       138.99 o
  -7  -3   1       3226.10       3805.11       427.99 o
  -6  -3   1       1735.92       1673.17       169.67 o
  -5  -3   1       3416.92       3443.28       208.87 o
  -4  -3   1       2657.94       2607.58       148.85 o
  -3  -3   1      28584.46      27637.40       506.68 o
  -2  -3   1        109.55        122.74        31.91 o
  -1  -3   1      10424.44       9961.94       169.50 o
   0  -3   1       3796.78       3391.69        98.31 o
   1  -3   1      11769.83      11218.03       211.41 o
   2  -3   1       1469.32       1531.61        66.00 o
   3  -3   1      20330.22      20025.39       389.18 o
   4  -3   1       2783.18       2893.97       168.91 o
   5  -3   1       1080.65       1066.78       129.73 o
   6  -3   1       1885.72       1801.65       183.18 o
   7  -3   1       3157.34       3510.30       313.57 o
   8  -3   1        139.20         68.01       120.89 o
   9  -3   1        602.44        297.93       216.78 o
 -10  -2   1         41.56        410.82       250.65 o
  -9  -2   1       1672.26       1473.88       223.01 o
  -8  -2   1        900.98        945.80       189.18 o
  -7  -2   1       2685.37       2414.52       329.27 o
  -6  -2   1       1812.12       2302.84       225.53 o
  -5  -2   1       1384.34       1532.29       147.47 o
  -4  -2   1        115.50        102.88        67.89 o
  -3  -2   1       8677.89       8320.72       363.10 o
  -2  -2   1         29.99         54.03        43.32 o
  -1  -2   1       2804.06       2606.48        66.21 o
   0  -2   1       1133.81       1169.72        66.19 o
   1  -2   1        549.51        486.94        54.22 o
   2  -2   1       1443.09       1502.88        69.93 o
   3  -2   1      21832.21      22467.31       444.46 o
   4  -2   1        122.71        208.04        64.16 o
   5  -2   1       1266.23       1550.35       124.00 o
   6  -2   1        705.31        867.01       117.59 o
   7  -2   1       1532.65       1564.22       176.56 o
   8  -2   1        773.86       1054.70       186.69 o
   9  -2   1       2644.49       2705.11       320.69 o
  10  -2   1        124.89        -97.18       235.00 o
 -10  -1   1         45.86        -40.17       171.35 o
  -9  -1   1        461.27        648.82       175.10 o
  -8  -1   1       1867.04       1777.79       205.52 o
  -7  -1   1       1387.01       1550.42       156.86 o
  -6  -1   1         83.40         65.06        80.20 o
  -5  -1   1      12437.45      12517.77       398.88 o
  -4  -1   1       2023.11       2148.38       111.61 o
  -3  -1   1      27501.55      27717.19       521.24 o
  -2  -1   1        966.90       1085.52        66.44 o
   2  -1   1       1496.15       1489.45        84.56 o
   3  -1   1      17986.86      18042.70       382.25 o
   4  -1   1        384.23        441.61        63.54 o
   5  -1   1       6532.60       6735.67       206.57 o
   6  -1   1        113.46         88.45        79.18 o
   7  -1   1        440.79        430.58       112.85 o
   8  -1   1       1484.15       1450.30       214.88 o
   9  -1   1       1227.40       1250.27       237.16 o
  10  -1   1        464.59        650.05       234.65 o
 -10   0   1         73.54         21.48       183.61 o
  -9   0   1        768.03        958.99       226.28 o
  -8   0   1        985.89       1010.03       181.11 o
  -7   0   1       1242.02       1436.82       153.36 o
  -6   0   1         10.68        -67.48        67.48 o
  -5   0   1       1980.05       2093.56       126.11 o
  -4   0   1        486.80        566.20        56.76 o
  -3   0   1        924.55        939.82        54.09 o
  -2   0   1          4.90        -21.10        21.10 o
   0   0   1          1.18         -1.05         1.44 o
   1   0   1         22.21          1.66         6.15 o
   2   0   1        191.77        146.97        23.99 o
   3   0   1        137.19        130.65        42.49 o
   4   0   1        141.17         63.39        35.19 o
   5   0   1       7383.74       7254.06       211.34 o
   6   0   1       1978.24       1918.44       136.42 o
   7   0   1        926.78       1056.77       139.04 o
   8   0   1        226.72        343.55       143.20 o
   9   0   1       1086.14       1286.25       251.79 o
  10   0   1         19.31       -136.32       179.06 o
 -10   1   1         41.20        119.36       201.07 o
  -9   1   1        470.48        398.61       315.87 o
  -8   1   1       1856.53       1818.56       234.80 o
  -7   1   1       1441.18       1478.81       136.65 o
  -6   1   1         79.60         -0.28        81.14 o
  -5   1   1      12670.15      12549.17       361.03 o
  -4   1   1       2000.51       2203.35        95.00 o
  -3   1   1      27730.62      27280.36       432.48 o
  -2   1   1       1004.26       1189.51        84.92 o
   2   1   1       1529.09       1606.74        83.69 o
   3   1   1      18454.88      19026.11       354.17 o
   4   1   1        363.38        381.00        48.42 o
   5   1   1       6746.50       6563.89       259.97 o
   6   1   1        108.42        116.33        63.23 o
   7   1   1        396.10        395.43       113.60 o
   8   1   1       1440.70       1526.97       200.09 o
   9   1   1       1204.00        913.29       216.42 o
  10   1   1        468.98        149.49       210.08 o
 -10   2   1         39.12         31.69       257.99 o
  -9   2   1       1695.72       2106.85       293.33 o
  -8   2   1        913.97       1121.72       193.86 o
  -7   2   1       2689.80       2906.88       201.89 o
  -6   2   1       1781.15       1812.30       142.65 o
  -5   2   1       1340.66       1307.10        92.44 o
  -4   2   1        119.46         33.31        60.06 o
  -3   2   1       8498.77       8242.82       222.10 o
  -2   2   1         26.84        -39.39        46.59 o
  -1   2   1       2929.62       2899.95       116.27 o
   0   2   1       1134.66       1269.99        70.35 o
   1   2   1        500.29        587.44        61.24 o
   2   2   1       1448.39       1590.82       103.05 o
   3   2   1      21283.16      21362.35       452.46 o
   4   2   1        122.94         63.46        59.20 o
   5   2   1       1101.10       1093.17        79.20 o
   6   2   1        679.43        819.27       109.13 o
   7   2   1       1524.57       1728.53       218.43 o
   8   2   1        784.08        635.69       175.80 o
   9   2   1       2710.49       3212.77       356.68 o
  10   2   1        129.09        -35.47       339.41 o
  -9   3   1        193.76        335.33       485.68 o
  -8   3   1        126.30        492.52       258.95 o
  -7   3   1       3359.48       3196.79       187.86 o
  -6   3   1       1705.79       1878.98       172.71 o
  -5   3   1       3448.03       3363.36       290.32 o
  -4   3   1       2707.52       2328.57       180.95 o
  -3   3   1      30100.28      29964.17       647.34 o
  -2   3   1        138.84        -47.34        58.12 o
  -1   3   1      11081.59      10867.82       382.81 o
   0   3   1       3888.57       3959.99       152.77 o
   1   3   1      12069.78      11916.76       572.92 o
   2   3   1       1498.72       1626.33       140.26 o
   3   3   1      19890.94      19664.25       483.38 o
   4   3   1       2803.58       2856.80       194.36 o
   5   3   1       1177.91       1137.24       127.92 o
   6   3   1       1809.28       1663.51       119.74 o
   7   3   1       3233.50       2985.55       199.38 o
   8   3   1        154.40        247.53       224.97 o
   9   3   1        570.90        641.25       270.52 o
  -9   4   1       1365.15       1436.04       346.18 o
  -8   4   1        227.10        308.90       202.67 o
  -7   4   1       5172.45       5103.21       242.04 o
  -6   4   1        123.34        527.21       281.06 o
  -5   4   1       1245.04       1384.55       167.80 o
  -4   4   1        111.34        268.96       115.56 o
  -3   4   1       1687.59       2166.84       147.33 o
  -1   4   1       4151.15       4358.54       344.62 o
   1   4   1       6299.86       6048.66       400.18 o
   2   4   1       1517.40       1878.91       136.29 o
   3   4   1        916.68       1034.53       109.22 o
   4   4   1        398.71        523.33       126.03 o
   5   4   1       4762.89       5188.61       392.36 o
   6   4   1         44.87        256.42       207.61 o
   7   4   1       5280.20       5056.98       340.55 o
   8   4   1         50.40       -152.36       195.24 o
   9   4   1       1536.11       1374.00       335.67 o
  -9   5   1        237.94          7.64       269.44 o
  -8   5   1        101.99         25.80       186.89 o
  -7   5   1       1875.36       2103.33       310.60 o
  -6   5   1        815.61        930.33       192.94 o
  -5   5   1      10865.36      11613.97       641.88 o
  -4   5   1        666.72        476.18       163.52 o
  -3   5   1       3246.10       3637.97       490.46 o
  -2   5   1        105.11        188.37       137.15 o
  -1   5   1       4885.38       5313.53       292.28 o
   0   5   1       3197.92       3622.78       279.52 o
   1   5   1       3763.22       3979.27       519.10 o
   2   5   1        109.99        175.14       110.68 o
   3   5   1       3660.03       4324.82       250.98 o
   4   5   1        300.62         69.44       143.85 o
   5   5   1       6362.97       6673.98       647.85 o
   6   5   1        949.81        583.20       248.58 o
   7   5   1       2317.63       2628.44       261.62 o
   8   5   1        311.93        357.48       246.19 o
  -8   6   1        285.75        971.36       461.81 o
  -7   6   1       1241.27       1298.88       246.44 o
  -6   6   1        179.03        284.33       211.85 o
  -5   6   1       1531.02       1732.15       282.46 o
  -4   6   1       1953.80       1985.00       281.42 o
  -3   6   1         78.58         83.68       100.95 o
  -2   6   1       1106.61       1704.87       279.52 o
  -1   6   1        747.66        727.54       141.12 o
   0   6   1       1043.18       1045.92       152.88 o
   1   6   1       1061.36       1266.79       175.23 o
   2   6   1        160.77        365.07       113.06 o
   3   6   1        666.97        665.59       132.14 o
   4   6   1       5879.13       6167.88       475.15 o
   5   6   1       2702.17       2599.74       350.04 o
   6   6   1        200.52        176.59       165.88 o
   7   6   1       2164.24       2231.55       548.28 o
   8   6   1         96.00        136.62       415.80 o
  -7   7   1       1573.53       1706.44       389.63 o
  -6   7   1          5.25        131.95       401.91 o
  -5   7   1       3370.43       5125.04       810.77 o
  -4   7   1        758.20       1039.94       402.78 o
  -3   7   1       4414.90       4394.32       395.70 o
  -2   7   1        712.44        607.64       223.96 o
  -1   7   1       2034.43       2545.12       254.58 o
   0   7   1        983.26       1068.66       174.32 o
   1   7   1       2611.35       2628.84       258.74 o
   2   7   1       1364.17       1361.78       207.72 o
   3   7   1       6368.52       6767.13       469.64 o
   4   7   1        303.35        244.94       192.28 o
   5   7   1       2444.62       2783.14       377.75 o
   6   7   1         39.81        238.07       233.95 o
   7   7   1        733.93       1094.20       373.15 o
  -6   8   1       1014.80       1482.65       543.41 o
  -5   8   1       1177.22       1571.19       526.05 o
  -4   8   1         61.24        325.52       337.68 o
  -3   8   1        814.44        525.18       328.13 o
   3   8   1       1286.96       1367.20       470.49 o
   4   8   1        350.24        793.41       427.09 o
   5   8   1        795.15       1693.59       553.82 o
   6   8   1        988.18       1666.66       450.96 o
  -5   9   1       2135.48       3030.41       723.96 o
  -4   9   1        105.62        853.31       482.64 o
  -3   9   1       1312.33       1578.14       514.76 o
   3   9   1       1541.67       2901.93       669.28 o
   4   9   1        304.46       -122.40       392.36 o
  -2 -10   2       1754.40       1115.06       509.55 o
  -1 -10   2        285.39        230.30       210.73 o
   0 -10   2       1367.05        914.60       290.88 o
   1 -10   2        632.58        607.18       269.60 o
   2 -10   2       1488.99       1387.59       412.33 o
  -5  -9   2        405.53        331.61       253.17 o
  -4  -9   2        410.69        419.62       225.29 o
  -3  -9   2        480.69        545.31       240.80 o
  -2  -9   2        101.73          4.39       325.09 o
  -1  -9   2        231.44        379.34       215.45 o
   0  -9   2        154.15        119.60       212.16 o
   1  -9   2        397.26        492.85       243.92 o
   2  -9   2         97.53        -33.01       168.04 o
   3  -9   2        123.37        331.60       230.05 o
   4  -9   2        517.06        243.39       391.06 o
  -6  -8   2       1610.27       2453.57       268.66 o
  -5  -8   2        664.25        819.29       233.83 o
  -4  -8   2       1608.10       1824.12       388.06 o
  -3  -8   2         94.33        542.70       176.71 o
  -2  -8   2       2396.92       2693.63       312.44 o
  -1  -8   2       1586.99       1464.55       355.37 o
   0  -8   2       2453.67       2019.35       486.81 o
   1  -8   2        134.95       -102.35       126.78 o
   2  -8   2       2817.22       2652.63       467.45 o
   3  -8   2        971.50        655.24       264.76 o
   4  -8   2       2942.46       3169.30       397.14 o
   5  -8   2        198.12        150.44       180.69 o
   6  -8   2       2001.12       2349.55       343.67 o
  -7  -7   2        219.07        241.46       171.49 o
  -6  -7   2         99.82         26.25       140.82 o
  -5  -7   2        986.14        978.91       176.03 o
  -4  -7   2        462.92        522.00       124.04 o
  -3  -7   2        550.22        626.41       168.65 o
  -2  -7   2         28.49         33.76        87.12 o
  -1  -7   2         33.42         57.90        93.94 o
   0  -7   2        326.51        284.82       114.61 o
   1  -7   2       1409.94       1419.25       122.43 o
   2  -7   2        229.22        137.79        71.70 o
   3  -7   2        263.25        366.68       135.21 o
   4  -7   2       3153.75       3761.33       340.83 o
   5  -7   2        841.66        764.34       159.50 o
   6  -7   2       2089.91       2192.33       396.82 o
   7  -7   2        338.86        163.32       164.33 o
  -8  -6   2       1752.04       1618.66       255.98 o
  -7  -6   2        119.85         39.36       134.37 o
  -6  -6   2        945.16        981.82       217.28 o
  -5  -6   2         69.78        116.92       125.15 o
  -4  -6   2       3216.38       3550.27       249.84 o
  -3  -6   2        434.89        399.12        77.09 o
  -2  -6   2       1001.11       1128.12       114.03 o
  -1  -6   2        114.40         72.34        59.48 o
   0  -6   2       5745.11       6170.64       204.34 o
   1  -6   2        585.24        641.72        83.62 o
   2  -6   2       4862.29       5176.11       235.69 o
   3  -6   2        954.02       1056.10       116.35 o
   4  -6   2      16235.45      17650.75       620.58 o
   5  -6   2        488.56        477.53       126.38 o
   6  -6   2       3897.14       4070.86       363.09 o
   7  -6   2        557.76        692.99       169.04 o
   8  -6   2        843.99        811.37       210.04 o
  -9  -5   2        188.97        527.93       188.15 o
  -8  -5   2        596.90        445.17       185.46 o
  -7  -5   2        955.06       1225.35       198.48 o
  -6  -5   2       2683.92       2637.59       253.13 o
  -5  -5   2       2068.60       2241.76       212.91 o
  -4  -5   2        498.53        683.25       115.17 o
  -3  -5   2       2993.99       3086.55       235.70 o
  -2  -5   2        391.86        524.28        58.82 o
  -1  -5   2       3014.70       3376.32       170.75 o
   0  -5   2       1721.71       2035.61       147.02 o
   1  -5   2         11.61        373.66        57.13 o
   2  -5   2       2361.08       2459.95       154.55 o
   3  -5   2       2564.86       2827.76       159.81 o
   4  -5   2        511.00        532.17        85.58 o
   5  -5   2        588.22        731.68       120.73 o
   6  -5   2       5626.34       5803.20       336.70 o
   7  -5   2        280.44        309.82       143.40 o
   8  -5   2       1792.26       1966.64       251.73 o
  -9  -4   2        347.45        291.29       184.05 o
  -8  -4   2        906.23        840.86       232.50 o
  -7  -4   2        125.96         27.74       127.94 o
  -6  -4   2       3736.10       4229.26       450.53 o
  -5  -4   2        581.32        574.99       111.01 o
  -4  -4   2       2901.68       3210.01       147.12 o
  -3  -4   2       2954.67       3103.34       154.06 o
  -2  -4   2      21721.90      21793.51       354.03 o
  -1  -4   2       2573.34       2538.36       110.26 o
   0  -4   2      14892.35      14290.09       271.59 o
   1  -4   2        648.47        634.88        62.39 o
   2  -4   2      22790.94      22550.89       441.71 o
   3  -4   2       1591.73       1632.10        91.53 o
   4  -4   2       5963.58       6307.69       206.73 o
   5  -4   2       3072.63       3316.63       194.19 o
   6  -4   2       6468.50       7046.09       315.77 o
   7  -4   2        429.39        510.73       138.33 o
   8  -4   2        744.25        823.74       195.63 o
   9  -4   2        101.32        197.72       204.02 o
  -9  -3   2        212.22        330.71       199.19 o
  -8  -3   2       2372.76       2638.44       366.56 o
  -7  -3   2        194.79        280.26       153.90 o
  -6  -3   2       2110.52       2082.63       184.07 o
  -5  -3   2         17.37         39.46        71.87 o
  -4  -3   2       1998.31       2272.64       150.70 o
  -3  -3   2       1241.03       1578.32       113.59 o
  -2  -3   2       1788.34       1999.74        84.36 o
  -1  -3   2       2769.97       2693.58        78.02 o
   0  -3   2       8229.83       8336.85       172.67 o
   1  -3   2       3865.65       3766.53       121.20 o
   2  -3   2      15137.21      14962.08       306.89 o
   3  -3   2       1842.35       1973.92       115.53 o
   4  -3   2       1946.65       1891.60       219.89 o
   5  -3   2         48.87        107.70        95.21 o
   6  -3   2       4051.42       4099.84       253.98 o
   7  -3   2       1012.64        817.35       176.14 o
   8  -3   2       3679.17       3577.58       325.26 o
   9  -3   2        190.86        228.82       212.71 o
 -10  -2   2        689.45        998.29       287.38 o
  -9  -2   2        161.55        266.43       159.35 o
  -8  -2   2       1393.17       1091.93       177.28 o
  -7  -2   2        909.48       1011.10       163.05 o
  -6  -2   2       3872.07       4133.20       262.37 o
  -5  -2   2         20.94        -42.34        72.36 o
  -4  -2   2      22332.19      22279.81       538.53 o
  -3  -2   2       4422.08       4151.08       131.28 o
  -2  -2   2      48770.66      47141.34       709.84 o
  -1  -2   2       1650.04       1539.68        63.72 o
   0  -2   2      16629.37      14859.89       249.52 o
   1  -2   2       2817.41       2638.99        90.44 o
   2  -2   2      29714.89      29765.96       474.50 o
   3  -2   2       2311.86       2229.31       125.71 o
   4  -2   2      10500.62       9723.91       264.37 o
   5  -2   2        716.71        763.68        98.03 o
   6  -2   2        780.87        630.97       106.35 o
   7  -2   2        930.81        868.14       165.55 o
   8  -2   2        118.23        130.31       130.81 o
   9  -2   2         43.86        168.12       174.87 o
  10  -2   2        246.92         73.87       198.83 o
 -10  -1   2        707.42        728.87       235.35 o
  -9  -1   2        128.32         63.41       142.37 o
  -8  -1   2       1518.74       1924.44       219.46 o
  -7  -1   2        377.32        378.85       163.32 o
  -6  -1   2       4983.46       4957.72       234.05 o
  -5  -1   2       2196.27       2240.42       133.30 o
  -4  -1   2      10224.19      10408.46       245.15 o
  -3  -1   2        521.67        609.32        61.78 o
  -2  -1   2       7944.52       8164.43       174.14 o
  -1  -1   2         17.96        -10.25        10.25 o
   1  -1   2         79.54        -11.19        11.19 o
   2  -1   2       5669.46       5979.83       149.80 o
   3  -1   2       2484.56       2667.53       120.64 o
   4  -1   2      10165.71      10192.89       348.50 o
   5  -1   2        933.91        933.50       109.40 o
   6  -1   2       2133.91       2311.37       162.66 o
   7  -1   2        678.17        570.41       170.39 o
   8  -1   2       1513.83       1738.80       204.52 o
   9  -1   2         49.72        100.62       165.67 o
  10  -1   2       1127.11       1470.60       360.08 o
 -10   0   2        162.63         44.81       183.21 o
  -9   0   2        157.49        337.30       152.84 o
  -8   0   2       1113.43       1256.92       193.06 o
  -7   0   2        138.18         94.64       103.82 o
  -6   0   2       8781.81       9695.80       276.94 o
  -5   0   2        345.94        313.17        45.47 o
  -4   0   2      38364.96      38741.28       569.76 o
  -3   0   2        110.94        141.61        48.80 o
  -2   0   2      46957.39      47141.77       748.09 o
  -1   0   2         45.78         -6.96         6.96 o
   1   0   2          0.12         -6.24         6.24 o
   2   0   2         92.55         43.91        17.82 o
   3   0   2       3632.53       3886.53       103.98 o
   4   0   2       7735.47       7617.26       364.79 o
   5   0   2         15.10        -22.81        53.77 o
   6   0   2        422.74        391.80        86.58 o
   7   0   2        628.44        737.98       132.19 o
   8   0   2         76.38         97.94       131.44 o
   9   0   2        155.46         94.72       174.61 o
  10   0   2         56.60         34.84       215.21 o
 -10   1   2        680.09        479.69       219.59 o
  -9   1   2        139.89        376.66       169.52 o
  -8   1   2       1431.69       1668.50       213.82 o
  -7   1   2        366.80        365.58        96.93 o
  -6   1   2       5036.71       5148.33       182.76 o
  -5   1   2       2210.78       2142.54       155.97 o
  -4   1   2      10012.15      10000.80       210.16 o
  -3   1   2        524.91        482.50        48.07 o
  -2   1   2       8142.83       8245.50       192.71 o
  -1   1   2         18.31        -16.22        16.22 o
   1   1   2         76.72          8.61        17.99 o
   2   1   2       5324.27       5427.92       138.11 o
   3   1   2       2513.29       2632.56       113.32 o
   4   1   2      10119.00       9965.12       195.96 o
   5   1   2        927.53        950.30        73.48 o
   6   1   2       2087.39       2054.86       135.33 o
   7   1   2        664.82        733.89       126.70 o
   8   1   2       1516.05       1679.14       544.73 o
   9   1   2         54.10         80.89       164.31 o
  10   1   2       1185.06        584.52       240.52 o
 -10   2   2        694.90        587.57       290.00 o
  -9   2   2        160.97         90.09       177.31 o
  -8   2   2       1429.62       1614.16       219.04 o
  -7   2   2        912.07        941.51       137.08 o
  -6   2   2       3808.82       4012.99       168.21 o
  -5   2   2         20.12         70.36        53.12 o
  -4   2   2      22490.70      22900.88       486.74 o
  -3   2   2       4480.78       4514.52       252.63 o
  -2   2   2      49242.78      46790.17      1086.02 o
  -1   2   2       1692.62       1659.21        83.23 o
   0   2   2      17194.11      16054.84       375.32 o
   1   2   2       2741.53       2777.66       181.11 o
   2   2   2      30994.08      30863.45       637.93 o
   3   2   2       2242.21       2164.39       120.54 o
   4   2   2      10753.56      10400.65       351.52 o
   5   2   2        707.55        638.96        64.89 o
   6   2   2        744.64        678.39        98.63 o
   7   2   2        941.49       1036.59       135.18 o
   8   2   2        105.14        -10.42       140.48 o
   9   2   2         46.18        335.75       187.99 o
  10   2   2        237.42         79.97       248.47 o
  -9   3   2        220.11        564.26       321.18 o
  -8   3   2       2177.90       2163.02       290.97 o
  -7   3   2        199.27        409.31       104.95 o
  -6   3   2       2047.84       2220.95       149.10 o
  -5   3   2         21.18         62.48       117.53 o
  -4   3   2       1891.21       2029.54       136.49 o
  -3   3   2       1256.94       1608.94       224.28 o
  -2   3   2       1740.04       1946.13       180.85 o
  -1   3   2       2790.73       2866.19       168.15 o
   0   3   2       8098.60       8654.06       253.12 o
   2   3   2      14577.32      14388.26       417.33 o
   3   3   2       1836.78       2026.92       225.40 o
   4   3   2       1866.65       1986.99       163.42 o
   5   3   2         50.54         45.85        84.59 o
   6   3   2       4123.72       4400.89       183.85 o
   7   3   2       1010.25       1099.80       136.20 o
   8   3   2       3654.53       3320.48       427.16 o
   9   3   2        196.92        316.75       253.85 o
  -9   4   2        349.56        501.04       255.82 o
  -8   4   2        977.80       1160.00       234.67 o
  -7   4   2        141.17        142.33        92.90 o
  -6   4   2       3793.71       3915.45       403.22 o
  -5   4   2        635.28        557.72       146.81 o
  -4   4   2       2822.14       3040.54       208.97 o
  -3   4   2       2943.84       3054.19       174.95 o
  -2   4   2      21475.21      21673.37       605.10 o
  -1   4   2       2637.55       2886.71       221.36 o
   0   4   2      14606.11      13900.12       490.95 o
   2   4   2      23643.27      22579.60       678.98 o
   3   4   2       1490.80       1590.23       130.77 o
   4   4   2       6274.18       6419.87       331.12 o
   5   4   2       3123.51       3113.95       205.35 o
   6   4   2       6594.58       6681.63       390.29 o
   7   4   2        420.52        368.26       145.75 o
   8   4   2        687.05        323.81       239.69 o
   9   4   2         93.42        442.15       268.13 o
  -9   5   2        170.48        304.37       375.44 o
  -8   5   2        633.78        669.50       231.08 o
  -7   5   2        980.10       1291.70       252.12 o
  -6   5   2       2610.01       2835.02       312.45 o
  -5   5   2       2121.34       2154.01       232.12 o
  -4   5   2        508.72        606.90       182.31 o
  -3   5   2       3012.58       3156.46       287.02 o
  -2   5   2        414.60        642.86       188.80 o
  -1   5   2       3019.27       3705.63       232.76 o
   0   5   2       1709.44       1913.90       182.17 o
   2   5   2       2317.80       2571.84       293.84 o
   3   5   2       2515.41       2706.70       210.03 o
   4   5   2        597.75        699.17       210.51 o
   5   5   2        547.98       1014.66       198.65 o
   6   5   2       5708.07       6335.69       548.91 o
   7   5   2        263.16        288.38       145.54 o
   8   5   2       1805.29       2011.27       410.59 o
  -8   6   2       1705.83       1751.00       401.82 o
  -7   6   2        132.65        120.86       267.93 o
  -6   6   2        877.19        616.48       384.55 o
  -5   6   2         90.46        339.61       353.74 o
  -4   6   2       3267.87       3642.54       438.37 o
  -3   6   2        459.91        601.76       174.72 o
  -2   6   2        899.36        848.40       125.31 o
  -1   6   2         84.24         15.24       104.17 o
   0   6   2       5714.15       6328.14       524.31 o
   1   6   2        594.63       1235.25       239.59 o
   2   6   2       4716.51       4817.69       357.64 o
   3   6   2        951.71       1160.27       212.10 o
   4   6   2      16262.86      16896.14      1242.20 o
   5   6   2        457.51        516.73       213.57 o
   6   6   2       3891.84       3714.28       346.35 o
   7   6   2        536.00        405.56       229.99 o
   8   6   2        806.78        759.64       766.50 o
  -7   7   2        233.25        779.52       474.83 o
  -6   7   2         97.53       -282.99       330.73 o
  -5   7   2        975.59       1294.28       493.93 o
  -4   7   2        454.04        461.81       322.92 o
  -3   7   2        543.52        512.16       307.29 o
  -2   7   2         27.41        239.59       167.54 o
  -1   7   2         31.82         74.03       113.42 o
   0   7   2        314.53        343.51       129.11 o
   1   7   2       1341.47       1624.14       306.43 o
   2   7   2        203.21        212.20       141.77 o
   3   7   2        280.73        207.66       174.86 o
   4   7   2       3193.82       3333.75       643.23 o
   5   7   2        871.65       1020.85       253.13 o
   6   7   2       2230.84       2474.62       310.95 o
   7   7   2        329.13        677.09       379.34 o
  -6   8   2       1543.38       1775.19       582.47 o
  -5   8   2        619.07        728.30       460.94 o
  -4   8   2       1614.32       1411.47       516.50 o
  -3   8   2         95.35        260.42       334.20 o
  -1   8   2       1483.73        723.96       277.78 o
   3   8   2        961.46        930.56       414.07 o
   4   8   2       2849.94       2881.97       606.78 o
   5   8   2        197.31       -111.11       347.22 o
   6   8   2       1919.92       2278.35       924.92 o
  -5   9   2        430.74       1438.38       572.05 o
  -4   9   2        435.11       1111.99       505.21 o
  -3   9   2        478.22        613.72       411.46 o
   3   9   2        138.67        195.31       355.04 o
   4   9   2        522.38       1055.56       517.37 o
  -2  10   2       1848.58       2685.78       694.45 o
  -2 -10   3        427.33        389.85       246.81 o
  -1 -10   3         12.57        107.70       246.96 o
   0 -10   3        189.94        104.80       206.15 o
   1 -10   3        937.97        406.67       249.21 o
   2 -10   3        148.38        101.08       237.20 o
  -5  -9   3       1429.50       1830.76       393.31 o
  -4  -9   3        743.75        370.75       225.84 o
  -3  -9   3       1016.20        938.71       334.20 o
  -2  -9   3       1549.23        754.09       243.81 o
  -1  -9   3       2394.41       2104.74       340.10 o
   0  -9   3       1346.26       1171.17       286.96 o
   1  -9   3       3340.25       2161.34       395.40 o
   2  -9   3        290.25        163.93       190.58 o
   3  -9   3       1010.14        974.85       285.37 o
   4  -9   3        720.04        858.60       314.24 o
  -6  -8   3        395.25        358.39       155.81 o
  -5  -8   3        717.11        834.45       164.82 o
  -4  -8   3        496.04        533.66       191.96 o
  -3  -8   3        302.50        238.36       157.81 o
  -2  -8   3        548.53        543.30       209.29 o
  -1  -8   3        904.32        666.27       215.34 o
   0  -8   3       1439.03       1474.20       222.70 o
   1  -8   3        124.00         46.68       137.08 o
   2  -8   3       4015.01       3571.25       357.46 o
   3  -8   3       1740.08       2265.63       349.71 o
   4  -8   3        305.92        482.11       243.92 o
   5  -8   3        842.65       1056.62       325.96 o
   6  -8   3        612.44       1368.93       482.64 o
  -7  -7   3        681.19        612.69       191.54 o
  -6  -7   3         26.52         23.89       127.47 o
  -5  -7   3       1869.17       2604.34       264.11 o
  -4  -7   3       1126.64        961.13       179.05 o
  -3  -7   3       2595.49       2642.78       567.07 o
  -2  -7   3       1234.25       1343.44       410.36 o
  -1  -7   3       2923.86       3091.74       370.47 o
   0  -7   3       4776.61       4934.88       278.42 o
   1  -7   3       3615.97       3847.97       181.27 o
   2  -7   3       1514.08       1447.61       113.81 o
   3  -7   3       5817.23       6617.18       476.01 o
   4  -7   3        908.23        944.13       230.46 o
   5  -7   3       1828.00       1649.69       434.08 o
   6  -7   3        726.76        694.85       157.86 o
   7  -7   3        407.04        501.44       153.55 o
  -8  -6   3        498.19        360.13       210.31 o
  -7  -6   3        327.24        325.98       161.30 o
  -6  -6   3        143.17        168.12       129.32 o
  -5  -6   3       1604.43       1527.39       267.32 o
  -4  -6   3       1690.41       1736.34       141.31 o
  -3  -6   3         21.72        127.79        64.60 o
  -2  -6   3       2155.03       2407.07       161.65 o
  -1  -6   3         27.83         31.63        58.36 o
   0  -6   3       1735.06       2238.88       173.12 o
   1  -6   3       2152.97       2419.46       137.68 o
   2  -6   3        817.62       1107.95       112.37 o
   3  -6   3       1277.81       1423.37       134.51 o
   4  -6   3        698.98        734.51       198.44 o
   5  -6   3       3563.79       4161.55       455.43 o
   6  -6   3        448.32        426.68       134.24 o
   7  -6   3       2689.45       2842.78       276.67 o
   8  -6   3        273.71         32.88       166.75 o
  -9  -5   3        772.44       1026.92       236.42 o
  -8  -5   3          5.24        333.01       164.77 o
  -7  -5   3       3063.78       3419.55       343.27 o
  -6  -5   3       1553.04       1785.14       213.31 o
  -5  -5   3       2896.36       3062.03       255.42 o
  -4  -5   3        592.77        512.93        86.67 o
  -3  -5   3        684.14        771.48        90.20 o
  -2  -5   3       1894.27       1945.95       100.07 o
  -1  -5   3       9638.98       9703.83       244.37 o
   0  -5   3       4183.16       4205.20       146.45 o
   1  -5   3      10408.86      10714.90       220.53 o
   2  -5   3        393.63        614.20        83.84 o
   3  -5   3       4801.71       4870.90       215.08 o
   4  -5   3        141.50         99.29        62.62 o
   5  -5   3       3005.98       3088.21       205.12 o
   6  -5   3       1584.11       1603.18       198.01 o
   7  -5   3       2203.92       2238.24       252.52 o
   8  -5   3        419.57        615.17       181.81 o
  -9  -4   3        640.53        825.87       229.38 o
  -8  -4   3        727.82        529.37       189.23 o
  -7  -4   3       1705.11       1969.78       237.19 o
  -6  -4   3        398.23        474.41       148.03 o
  -5  -4   3        610.61        651.16       112.66 o
  -4  -4   3        319.12        418.87        69.07 o
  -3  -4   3       2991.18       3100.13       117.60 o
  -2  -4   3       1584.35       2051.06       107.31 o
  -1  -4   3        207.75        276.80        55.38 o
   0  -4   3        244.06        572.18        87.05 o
   1  -4   3       5637.45       5798.60       142.91 o
   2  -4   3       2871.19       3134.04       145.13 o
   3  -4   3       6899.52       7703.88       189.75 o
   4  -4   3        745.31        853.33        90.59 o
   5  -4   3       7794.59       8052.13       304.59 o
   6  -4   3        332.94        266.81       153.99 o
   7  -4   3       4321.63       4351.55       436.39 o
   8  -4   3         27.97        119.01       157.59 o
   9  -4   3       1152.94        847.98       274.53 o
  -9  -3   3        899.17        952.25       306.29 o
  -8  -3   3        119.44         23.24       134.88 o
  -7  -3   3       6819.09       7240.18       540.77 o
  -6  -3   3        639.40        663.88       213.77 o
  -5  -3   3       5210.82       4948.72       212.53 o
  -4  -3   3       2939.51       3001.37       139.49 o
  -3  -3   3      24397.34      23673.07       508.23 o
  -2  -3   3       1197.28       1078.34        83.46 o
  -1  -3   3      11284.66      10815.72       187.88 o
   0  -3   3       1113.60       1089.32        64.18 o
   1  -3   3      10226.37       9118.77       210.07 o
   2  -3   3        425.75        355.52        59.28 o
   3  -3   3      14836.85      15021.00       336.21 o
   4  -3   3       1113.59       1130.40       138.20 o
   5  -3   3       2230.26       2135.10       148.18 o
   6  -3   3       1285.88       1329.68       136.40 o
   7  -3   3       3585.83       3737.13       263.38 o
   8  -3   3        593.44        473.43       145.16 o
   9  -3   3        958.57        626.13       426.22 o
 -10  -2   3        196.40        -56.68       201.92 o
  -9  -2   3       1916.74       2236.77       400.94 o
  -8  -2   3        196.21        230.61       129.81 o
  -7  -2   3       3838.32       3809.45       266.73 o
  -6  -2   3       1560.28       1709.16       170.61 o
  -5  -2   3       1095.61       1213.74       133.02 o
  -4  -2   3        250.31        292.39        76.97 o
  -3  -2   3       4739.66       4601.04       136.82 o
  -2  -2   3        319.08        339.31        38.54 o
  -1  -2   3      45488.66      44843.91       676.05 o
   0  -2   3         67.07         49.04        20.83 o
   1  -2   3      20425.46      20660.93       408.96 o
   2  -2   3        235.04        242.52        40.32 o
   3  -2   3       4602.84       4551.71       151.96 o
   4  -2   3        540.16        475.47        86.26 o
   5  -2   3        548.35        552.08        89.51 o
   6  -2   3        532.01        543.79       119.15 o
   7  -2   3       1331.06       1370.26       166.89 o
   8  -2   3        671.43        882.65       267.00 o
   9  -2   3       3104.04       3640.52       397.17 o
 -10  -1   3        274.55        313.66       196.76 o
  -9  -1   3       1013.33       1211.04       205.93 o
  -8  -1   3       1181.68       1430.91       200.39 o
  -7  -1   3       3913.52       4255.60       282.53 o
  -6  -1   3         77.15         69.75        81.34 o
  -5  -1   3      24663.78      25596.59       507.85 o
  -4  -1   3        724.39        853.46        89.82 o
  -3  -1   3      32525.14      32845.59       626.61 o
  -2  -1   3        172.84        108.15        26.56 o
   0  -1   3         14.68          6.21         7.14 o
   1  -1   3      93014.50      65406.75      2292.55 o
   2  -1   3        533.88        629.41        59.80 o
   3  -1   3       2621.62       2498.01       116.34 o
   4  -1   3        124.78        104.83        68.25 o
   5  -1   3       1245.97       1250.50       115.29 o
   6  -1   3        542.61        565.61       106.53 o
   7  -1   3        906.60        985.69       136.19 o
   8  -1   3        478.86        365.69       161.85 o
   9  -1   3        830.60        715.51       218.64 o
  10  -1   3        990.86       1079.98       258.86 o
 -10   0   3         91.03         59.57       220.69 o
  -9   0   3       2090.10       2429.26       297.32 o
  -8   0   3        571.69        818.45       171.32 o
  -7   0   3       1913.05       2129.80       204.04 o
  -6   0   3         13.99          8.27        74.35 o
  -5   0   3       3209.77       3127.93       123.69 o
  -4   0   3        604.52        633.94        63.72 o
  -3   0   3        103.58         46.42        35.77 o
  -2   0   3        145.32        140.36        28.35 o
   0   0   3         66.66         -5.62         5.62 o
   1   0   3         33.27         -7.41         7.41 o
   2   0   3        277.22        261.00        32.02 o
   3   0   3       1056.13       1102.45        57.90 o
   4   0   3        793.85        804.70        74.55 o
   5   0   3        872.00        855.81        87.19 o
   6   0   3       1091.68       1186.94       128.95 o
   7   0   3       1508.60       1428.78       181.33 o
   8   0   3          7.54        140.95       144.89 o
   9   0   3       2510.58       2443.39       307.08 o
  10   0   3        406.48        348.79       206.95 o
 -10   1   3        277.44        413.79       224.41 o
  -9   1   3       1119.45       1275.69       223.49 o
  -8   1   3       1167.92       1325.62       245.45 o
  -7   1   3       4014.65       3920.61       297.04 o
  -6   1   3         81.95         13.92        62.15 o
  -5   1   3      24694.29      25478.65       448.83 o
  -4   1   3        705.90        734.45        63.71 o
  -3   1   3      32325.48      32479.83       507.47 o
  -2   1   3        170.65        119.83        25.94 o
   0   1   3         19.66          0.47        10.78 o
   1   1   3      92387.90      55316.40      2292.55 o
   2   1   3        549.41        550.48        51.44 o
   3   1   3       2768.34       2585.98       138.85 o
   4   1   3        133.71        172.02        42.15 o
   5   1   3       1298.73       1282.70        82.87 o
   6   1   3        537.68        536.96        88.05 o
   7   1   3        902.91        889.32       176.26 o
   8   1   3        497.52        494.96       175.94 o
   9   1   3        787.95        846.53       224.56 o
  10   1   3        979.61        810.04       323.92 o
 -10   2   3        189.51        170.49       261.56 o
  -9   2   3       1884.65       2208.74       273.88 o
  -8   2   3        198.39        166.63       142.12 o
  -7   2   3       3676.70       3614.02       225.63 o
  -6   2   3       1552.28       1537.24       151.60 o
  -5   2   3       1126.95       1156.20       110.45 o
  -4   2   3        263.25        238.89        45.65 o
  -3   2   3       4773.39       4582.86       157.03 o
  -2   2   3        332.02        247.60        57.28 o
  -1   2   3      44930.59      44648.93       870.41 o
   0   2   3         66.51         53.28        37.33 o
   1   2   3      20818.10      21621.59       511.16 o
   2   2   3        231.24        135.82        56.51 o
   3   2   3       4642.51       4644.63       147.24 o
   4   2   3        543.52        503.18        71.40 o
   5   2   3        659.67        721.21        66.76 o
   6   2   3        506.16        670.33        99.04 o
   7   2   3       1300.32       1162.49       141.24 o
   8   2   3        669.47        314.77       171.89 o
   9   2   3       3130.84       2735.45       331.39 o
  -9   3   3        926.90        649.05       241.52 o
  -8   3   3        121.24        219.28       190.83 o
  -7   3   3       7027.72       7649.96       281.55 o
  -6   3   3        632.09        650.87       183.53 o
  -5   3   3       5181.04       5618.20       273.94 o
  -4   3   3       3030.34       3322.98       197.22 o
  -3   3   3      24424.95      23618.38       551.26 o
  -2   3   3       1245.04       1062.29       125.80 o
  -1   3   3      11420.09      11357.43       309.74 o
   0   3   3       1162.51       1226.76        91.38 o
   1   3   3      10169.33       9900.13       335.51 o
   2   3   3        394.34        377.61        77.40 o
   3   3   3      13970.37      14050.24       384.36 o
   4   3   3       1085.39       1149.87       116.79 o
   5   3   3       2094.61       2135.27       165.95 o
   6   3   3       1277.14       1286.88       139.04 o
   7   3   3       3661.70       3854.59       369.23 o
   8   3   3        590.18        965.88       263.18 o
   9   3   3        934.79        752.40       281.42 o
  -9   4   3        640.26        365.68       270.52 o
  -8   4   3        721.77        716.86       217.63 o
  -7   4   3       1565.12       1923.79       193.33 o
  -6   4   3        392.44        679.87       174.49 o
  -5   4   3        529.11        381.85       133.03 o
  -4   4   3        333.81        396.66        86.63 o
  -3   4   3       2929.83       3100.72       318.36 o
  -2   4   3       1580.69       1836.28       152.73 o
  -1   4   3        216.41        277.29        96.79 o
   0   4   3        249.26        426.22       135.42 o
   2   4   3       2834.80       2921.62       357.38 o
   3   4   3       6872.14       7331.57       262.42 o
   4   4   3        748.83        896.64       158.38 o
   5   4   3       7589.27       7885.92       298.71 o
   6   4   3        304.56        506.01       134.20 o
   7   4   3       4503.30       4535.20       334.08 o
   8   4   3         24.53       -137.73       188.82 o
   9   4   3       1228.49        921.53       319.88 o
  -9   5   3        781.63        872.27       307.54 o
  -8   5   3          3.03        -75.48       251.26 o
  -7   5   3       3103.93       2765.41       387.16 o
  -6   5   3       1578.84       1577.42       225.29 o
  -5   5   3       2861.31       3027.85       272.74 o
  -4   5   3        628.08        830.62       317.71 o
  -3   5   3        601.43        664.75       159.27 o
  -2   5   3       1898.09       1956.80       201.82 o
  -1   5   3       9794.51       9837.33       400.44 o
   0   5   3       4237.47       4257.60       386.72 o
   2   5   3        375.00        308.91       100.81 o
   3   5   3       4711.24       4339.44       352.74 o
   4   5   3        123.39        242.76       154.39 o
   5   5   3       2919.39       2880.66       235.22 o
   6   5   3       1587.55       1600.70       200.78 o
   7   5   3       2101.42       2377.75       288.01 o
   8   5   3        426.13        467.76       245.33 o
  -8   6   3        488.79        598.25       316.18 o
  -7   6   3        337.18        674.48       467.02 o
  -6   6   3        134.79        218.12       286.89 o
  -5   6   3       1493.82       1766.02       279.09 o
  -4   6   3       1658.19       2012.46       280.79 o
  -3   6   3         21.84        154.79       129.65 o
  -2   6   3       2130.23       2310.37       180.99 o
  -1   6   3         32.66         37.26        88.93 o
   0   6   3       1768.28       2283.00       317.71 o
   1   6   3       2185.21       2671.90       357.64 o
   2   6   3        823.11        902.03       152.20 o
   3   6   3       1293.74       1265.78       187.52 o
   4   6   3        704.66        963.51       226.56 o
   5   6   3       3456.26       4005.92       330.72 o
   6   6   3        455.87        493.04       181.38 o
   7   6   3       2754.95       2778.02       389.81 o
   8   6   3        267.68        104.20       239.91 o
  -7   7   3        662.85        877.61       498.27 o
  -6   7   3         28.82        147.57       384.55 o
  -5   7   3       1931.73       2324.67       579.87 o
  -4   7   3       1125.12       1281.26       432.29 o
  -3   7   3       2549.85       2687.52       543.41 o
  -2   7   3       1285.10       1244.80       314.24 o
  -1   7   3       3077.48       3305.58       447.05 o
   0   7   3       4631.95       3821.14       437.07 o
   1   7   3       3486.43       2638.91       391.50 o
   2   7   3       1665.20       1505.02       473.53 o
   3   7   3       5777.37       6437.55       675.35 o
   4   7   3        943.87        953.62       240.56 o
   5   7   3       1829.72       2173.97       279.47 o
   6   7   3        762.45        634.50       217.02 o
   7   7   3        414.68        126.74       356.77 o
  -6   8   3        401.69        414.07       470.49 o
  -5   8   3        754.41       1002.61       486.98 o
  -4   8   3        488.22        792.54       392.36 o
  -3   8   3        288.16        916.67       424.48 o
   0   8   3       1475.20       1224.84       375.87 o
   2   8   3       4020.16       4237.88       534.73 o
   4   8   3        325.34        348.96       374.13 o
   5   8   3        864.49        919.06       286.39 o
   6   8   3        670.53       1030.67       469.62 o
  -5   9   3       1410.82       1102.44       578.13 o
  -4   9   3        696.41        822.05       476.57 o
  -3   9   3       1085.45       2542.55       652.78 o
   3   9   3       1054.53       1723.10       522.57 o
   4   9   3        729.12       2287.34       642.37 o
  -2  10   3        422.58        487.85       472.23 o
  -2 -10   4       1792.06       1393.12       495.66 o
  -1 -10   4        115.56        370.41       228.88 o
   0 -10   4       1771.21       1554.74       341.83 o
   1 -10   4       1347.82        894.79       279.45 o
   2 -10   4       1186.40       7743.52      8296.07 o
  -5  -9   4          6.43        -28.22       222.26 o
  -4  -9   4        390.86        230.31       158.56 o
  -3  -9   4        255.34        236.13       186.00 o
  -2  -9   4         62.36        184.92       211.34 o
  -1  -9   4         62.13         89.87       199.64 o
   0  -9   4        109.75        392.22       205.01 o
   1  -9   4        368.14        381.38       327.26 o
   2  -9   4        355.67        526.27       242.07 o
   3  -9   4         63.43        231.31       233.55 o
   4  -9   4        554.16        704.43       278.53 o
  -6  -8   4       1249.83       1452.51       229.99 o
  -5  -8   4       1165.39       1168.68       195.77 o
  -4  -8   4       1266.78       1868.59       447.80 o
  -3  -8   4        413.77        509.72       286.89 o
  -2  -8   4       1980.06       1820.72       241.95 o
  -1  -8   4        856.14        674.96       161.45 o
   0  -8   4       4386.35       4028.79       364.84 o
   1  -8   4        682.38        872.16       207.73 o
   2  -8   4       4939.78       4773.12       393.15 o
   3  -8   4       2397.36       2121.56       454.84 o
   4  -8   4       1494.45       1383.02       816.41 o
   5  -8   4         89.63        -95.79       202.81 o
   6  -8   4        534.40        790.80       441.84 o
  -7  -7   4         48.12         34.23       148.75 o
  -6  -7   4          2.75        -40.23       214.76 o
  -5  -7   4        126.43         30.12       119.75 o
  -4  -7   4        327.66        386.02       122.75 o
  -3  -7   4        358.15        332.04       143.12 o
  -2  -7   4        161.06        211.56       141.70 o
  -1  -7   4        463.37        489.29       152.98 o
   0  -7   4        135.78         -5.11       118.87 o
   1  -7   4       1304.83       1255.90       113.38 o
   2  -7   4       2084.15       2332.40       206.72 o
   3  -7   4       1512.18       1714.41       180.38 o
   4  -7   4       4340.96       4658.04       649.74 o
   5  -7   4       1914.86       1887.37       444.97 o
   6  -7   4        115.92        113.63       115.41 o
   7  -7   4         32.93         31.04       128.95 o
  -8  -6   4       1193.11       1198.38       223.82 o
  -7  -6   4        268.78        302.51       166.49 o
  -6  -6   4        287.28        511.93       154.85 o
  -5  -6   4        195.71        329.92       125.47 o
  -4  -6   4       3030.57       2674.74       269.76 o
  -3  -6   4        170.03        190.48        70.83 o
  -2  -6   4       2088.40       2363.73       284.38 o
  -1  -6   4        555.27        586.99        84.80 o
   0  -6   4      15649.58      15796.85       345.63 o
   1  -6   4       2889.59       3044.63       192.02 o
   2  -6   4       8252.19       8469.05       259.16 o
   3  -6   4        326.00        468.75        93.12 o
   4  -6   4       6616.26       7039.44       368.29 o
   5  -6   4         91.15        300.35       111.45 o
   6  -6   4        157.71        186.74       124.37 o
   7  -6   4        397.44        325.89       155.73 o
   8  -6   4        262.23        150.67       159.74 o
  -9  -5   4        362.47        271.86       184.76 o
  -8  -5   4        282.86        279.98       190.80 o
  -7  -5   4        726.10        828.43       187.50 o
  -6  -5   4       1844.11       1950.23       226.80 o
  -5  -5   4         12.92        142.64       109.35 o
  -4  -5   4        338.19        300.47        80.39 o
  -3  -5   4        198.40        274.87        65.77 o
  -2  -5   4       1908.12       1864.78       108.78 o
  -1  -5   4       3700.00       4315.17       203.01 o
   0  -5   4       2753.84       3062.17       130.31 o
   1  -5   4        244.43        618.00        95.74 o
   2  -5   4       4486.81       4959.58       201.85 o
   3  -5   4       3273.15       3556.29       199.54 o
   4  -5   4       6677.14       6914.88       220.40 o
   5  -5   4        274.51        492.09       112.51 o
   6  -5   4       6043.47       7201.63       564.02 o
   7  -5   4        136.00        178.95       141.45 o
   8  -5   4       1488.99       1390.41       243.43 o
  -9  -4   4        343.11        270.34       244.59 o
  -8  -4   4       1100.69       1465.27       234.18 o
  -7  -4   4          9.59        123.71       130.80 o
  -6  -4   4       3603.75       3978.10       457.44 o
  -5  -4   4       1800.60       1779.55       161.22 o
  -4  -4   4       3499.56       3393.79       148.45 o
  -3  -4   4        593.88        587.13        74.26 o
  -2  -4   4      10558.11       9847.69       241.45 o
  -1  -4   4       1308.98       1388.39        83.64 o
   0  -4   4      18030.99      16616.21       311.97 o
   1  -4   4        966.51       1077.13        85.44 o
   2  -4   4      15729.01      15628.32       341.39 o
   3  -4   4       1743.84       1829.54       113.68 o
   4  -4   4       4188.02       4543.22       214.56 o
   5  -4   4       1225.93       1272.07       143.89 o
   6  -4   4       3632.93       3766.77       277.40 o
   7  -4   4        636.89        455.18       185.53 o
   8  -4   4        636.35        615.77       184.15 o
   9  -4   4         10.24         11.58       196.04 o
  -9  -3   4        336.95        361.71       185.22 o
  -8  -3   4        995.04       1271.30       252.59 o
  -7  -3   4        681.10        851.65       221.77 o
  -6  -3   4       1648.74       1753.50       289.81 o
  -5  -3   4        128.36         97.82        71.39 o
  -4  -3   4       1924.71       2037.10       117.06 o
  -3  -3   4        104.54        253.89        56.29 o
  -2  -3   4      13601.29      13339.36       286.09 o
  -1  -3   4       2089.91       2087.28        76.61 o
   0  -3   4      12576.21      12043.08       208.15 o
   1  -3   4       2754.91       2755.70       114.14 o
   2  -3   4      14419.49      13842.80       326.34 o
   3  -3   4       1397.75       1498.65        95.75 o
   4  -3   4       6383.60       6864.74       218.18 o
   5  -3   4          8.60         28.16        69.72 o
   6  -3   4       4926.89       4746.16       301.18 o
   7  -3   4        147.20        252.46       101.54 o
   8  -3   4       3510.74       3039.03       312.85 o
   9  -3   4        486.33        661.91       205.93 o
 -10  -2   4        949.94        772.97       251.22 o
  -9  -2   4        308.05        444.01       201.02 o
  -8  -2   4       2916.59       3400.78       275.51 o
  -7  -2   4        459.98        542.78       132.77 o
  -6  -2   4       4875.22       4860.27       317.49 o
  -5  -2   4        132.61        124.30        77.42 o
  -4  -2   4      16708.79      16552.09       381.07 o
  -3  -2   4       2649.69       2555.09       130.32 o
  -2  -2   4      40449.49      38269.21       644.72 o
  -1  -2   4        682.52        653.33        53.04 o
   0  -2   4      11409.92      10587.04       188.31 o
   1  -2   4       2196.87       1963.75        81.82 o
   2  -2   4      20006.25      19927.60       337.03 o
   3  -2   4        712.38        816.88        75.04 o
   4  -2   4       7820.24       8412.91       236.39 o
   5  -2   4        754.59        749.63        98.41 o
   6  -2   4       3334.93       3336.88       225.70 o
   7  -2   4        575.13        512.48       127.83 o
   8  -2   4       1113.33       1129.39       276.22 o
   9  -2   4        530.72        467.46       201.61 o
 -10  -1   4        529.76        330.46       206.77 o
  -9  -1   4        521.65        599.65       178.41 o
  -8  -1   4       1925.06       2137.92       228.54 o
  -7  -1   4        359.91        213.70       120.85 o
  -6  -1   4       2700.05       2833.76       219.40 o
  -5  -1   4       2839.93       2992.30       184.80 o
  -4  -1   4       1328.63       1392.67       108.36 o
  -3  -1   4        830.22        875.17        89.73 o
  -2  -1   4       8318.92       8002.47       311.99 o
  -1  -1   4        165.42          9.47        21.92 o
   1  -1   4        450.41        430.86        67.92 o
   2  -1   4       2653.37       2416.28        94.77 o
   3  -1   4       1030.82       1045.29        79.09 o
   4  -1   4       6475.61       6564.56       200.08 o
   5  -1   4       1257.55       1229.31       116.83 o
   6  -1   4       3373.47       3499.47       198.65 o
   7  -1   4        979.08       1130.91       140.02 o
   8  -1   4       4195.79       4442.14       362.28 o
   9  -1   4        166.41        127.63       170.34 o
  10  -1   4       2929.50       3004.98       433.65 o
 -10   0   4        701.01        646.05       312.59 o
  -9   0   4       1101.32       1113.51       203.63 o
  -8   0   4       2047.63       2581.49       282.45 o
  -7   0   4        541.82        454.72       116.02 o
  -6   0   4      19344.58      19776.57       443.58 o
  -5   0   4          8.58        -42.25        52.78 o
  -4   0   4      44072.11      45895.36       668.58 o
  -3   0   4        153.30        207.05        38.56 o
  -2   0   4      66898.72      64005.96       930.57 o
  -1   0   4        110.40        -10.13        10.13 o
   1   0   4        181.23          2.56        19.80 o
   2   0   4       1917.61       2179.78        86.27 o
   3   0   4       3137.45       3310.51       111.91 o
   4   0   4       9582.37       9591.08       229.34 o
   5   0   4         75.29         66.97        59.43 o
   6   0   4       4268.96       4167.10       212.16 o
   7   0   4        223.74        155.65        96.14 o
   8   0   4       1727.55       1528.48       236.50 o
   9   0   4        468.19        299.32       184.21 o
  10   0   4        106.90        147.74       197.50 o
 -10   1   4        566.20        645.75       237.83 o
  -9   1   4        526.70        727.76       190.71 o
  -8   1   4       1924.79       2005.25       319.88 o
  -7   1   4        348.50        354.88       114.87 o
  -6   1   4       2791.08       2952.61       166.79 o
  -5   1   4       2799.46       2775.18       132.26 o
  -4   1   4       1297.37       1330.95        74.92 o
  -3   1   4        825.17        810.96        60.63 o
  -2   1   4       8542.84       8465.82       174.80 o
  -1   1   4        162.46        151.78        21.39 o
   1   1   4        458.05        475.02        44.91 o
   2   1   4       2643.41       2317.37       112.96 o
   3   1   4       1035.53        951.56        72.84 o
   4   1   4       6157.59       5982.71       159.25 o
   5   1   4       1264.64       1358.42        83.60 o
   6   1   4       3462.42       3250.77       142.78 o
   7   1   4       1008.66        941.14       136.68 o
   8   1   4       4185.40       3703.09       345.46 o
   9   1   4        172.02        131.53       180.67 o
  10   1   4       2985.61       2967.94       359.31 o
 -10   2   4        922.02        632.11       286.22 o
  -9   2   4        314.10        547.78       224.09 o
  -8   2   4       3002.42       3512.14       372.50 o
  -7   2   4        465.31        490.00       120.02 o
  -6   2   4       4872.94       5073.00       199.53 o
  -5   2   4        136.44         71.89        59.07 o
  -4   2   4      16143.45      16083.21       331.06 o
  -3   2   4       2692.45       2896.98       131.15 o
  -2   2   4      40605.62      39334.73       714.29 o
  -1   2   4        644.30        700.19        53.45 o
   0   2   4      11698.54      11042.55       232.24 o
   1   2   4       2226.80       2118.56       100.89 o
   2   2   4      20381.20      20341.17       462.29 o
   3   2   4        679.61        657.24        75.93 o
   4   2   4       7648.00       7658.30       216.88 o
   5   2   4        734.13        778.40        69.24 o
   6   2   4       3067.75       3045.25       166.16 o
   7   2   4        549.59        766.65       127.49 o
   8   2   4       1065.33       1397.78       243.37 o
   9   2   4        536.05        432.65       198.42 o
  -9   3   4        355.14        439.44       219.03 o
  -8   3   4        953.57       1589.30       263.95 o
  -7   3   4        670.08       1079.61       147.54 o
  -6   3   4       1556.83       1601.32       138.17 o
  -5   3   4        121.25        203.70        53.39 o
  -4   3   4       2024.98       2044.20       135.37 o
  -3   3   4        110.57        188.49       188.19 o
  -2   3   4      13595.91      13677.42       304.18 o
  -1   3   4       2122.64       1922.69       104.98 o
   0   3   4      12330.15      11775.26       526.05 o
   1   3   4       2729.06       2477.64       160.59 o
   2   3   4      14243.57      13812.49       410.12 o
   3   3   4       1392.11       1503.97       109.99 o
   4   3   4       6626.41       7009.98       240.44 o
   5   3   4          8.07          0.52        80.87 o
   6   3   4       5005.77       4875.82       233.78 o
   7   3   4        135.53        156.25       107.47 o
   8   3   4       3428.73       3177.53       747.40 o
   9   3   4        502.33        896.50       368.49 o
  -9   4   4        352.54        401.72       223.78 o
  -8   4   4       1142.24       1389.87       258.09 o
  -7   4   4         12.62        -25.84        96.11 o
  -6   4   4       3738.90       3992.09       222.65 o
  -5   4   4       1786.60       1962.39       213.22 o
  -4   4   4       3291.03       3297.04       180.20 o
  -3   4   4        545.97        425.17       100.97 o
  -2   4   4      10880.76      10430.16       632.93 o
  -1   4   4       1368.50       1321.35        89.48 o
   0   4   4      18060.31      17471.82       455.63 o
   1   4   4        976.18        938.38       134.55 o
   2   4   4      15957.87      15977.36       466.15 o
   3   4   4       1740.54       1764.62       190.07 o
   4   4   4       3830.23       3963.58       251.84 o
   5   4   4       1180.03       1476.24       150.59 o
   6   4   4       3556.57       3547.51       264.21 o
   7   4   4        613.52        617.79       234.55 o
   8   4   4        594.46        606.40       245.83 o
   9   4   4          8.36       -204.11       282.12 o
  -9   5   4        365.96        260.42       362.85 o
  -8   5   4        321.91        401.64       203.60 o
  -7   5   4        750.62        537.87       379.34 o
  -6   5   4       1815.07       1892.23       344.11 o
  -5   5   4         18.80         17.31       124.90 o
  -4   5   4        356.50        437.53       140.31 o
  -3   5   4        198.45        293.49       122.53 o
  -2   5   4       1883.33       2172.64       360.48 o
  -1   5   4       3624.89       3995.00       245.17 o
   0   5   4       2583.76       2853.81       220.23 o
   2   5   4       4516.78       4465.39       285.31 o
   3   5   4       3269.39       3291.98       562.07 o
   4   5   4       6567.98       6976.60       382.82 o
   5   5   4        288.15        367.76       131.15 o
   6   5   4       5891.57       6047.14       349.06 o
   7   5   4        130.43         34.70       145.49 o
   8   5   4       1537.98       1409.09       320.52 o
  -8   6   4       1168.97        782.12       527.78 o
  -7   6   4        282.74        257.81       404.52 o
  -6   6   4        311.41         69.44       357.64 o
  -5   6   4        183.27         77.33       172.57 o
  -4   6   4       3256.18       3616.83       335.63 o
  -3   6   4        180.07        254.09       144.84 o
  -2   6   4       1929.16       1933.03       160.47 o
  -1   6   4        518.09        411.26       164.06 o
   0   6   4      15906.12      16603.09       599.36 o
   1   6   4       2892.54       2960.60       335.51 o
   2   6   4       8121.91       8066.57       401.11 o
   3   6   4        312.30        196.18       125.95 o
   4   6   4       6707.17       6919.21       633.69 o
   5   6   4         69.99         12.55       134.41 o
   6   6   4        159.15        254.52       206.61 o
   7   6   4        376.68        310.62       226.89 o
   8   6   4        243.33        129.85       490.89 o
  -7   7   4         45.23        422.75       460.94 o
  -6   7   4          5.24       -289.93       322.92 o
  -5   7   4        140.89         29.51       322.05 o
  -4   7   4        308.98        156.25       272.57 o
  -3   7   4        366.90        -92.88       239.59 o
  -2   7   4        167.80        254.34       235.24 o
  -1   7   4        429.51        668.41       241.32 o
   0   7   4        157.46        193.58       190.11 o
   1   7   4       1289.53       1699.67       321.18 o
   2   7   4       2085.76       1849.84       371.53 o
   3   7   4       1491.30       1546.89       341.15 o
   4   7   4       4350.79       5277.78       481.17 o
   5   7   4       1881.48       1770.65       428.28 o
   6   7   4         90.12         27.06       171.78 o
   7   7   4         27.58        341.76       258.38 o
  -6   8   4       1237.60       2010.43       679.69 o
  -5   8   4       1106.42        680.56       482.64 o
  -4   8   4       1333.19       1611.12       507.82 o
  -3   8   4        352.29        807.30       406.25 o
   0   8   4       4459.12       5224.87       717.89 o
   2   8   4       4912.03       4644.13       572.92 o
   3   8   4       2486.71       2164.95       433.16 o
   4   8   4       1459.29       2348.00       525.18 o
   5   8   4         85.24        127.09       226.39 o
   6   8   4        563.87        839.42       413.20 o
  -5   9   4          3.60        568.58       497.40 o
  -4   9   4        383.37        870.67       479.17 o
  -3   9   4        257.61        157.99       406.25 o
  -2   9   4         63.11        116.32       333.34 o
   3   9   4         52.28       -243.06       304.69 o
   4   9   4        569.06        926.18       308.18 o
  -2  10   4       1872.09       2257.83       643.23 o
  -2 -10   5         25.05       -115.25       182.89 o
  -1 -10   5         66.05        161.28       206.63 o
   0 -10   5        630.92        442.39       260.52 o
   1 -10   5        769.40        511.27       236.90 o
  -5  -9   5       1358.02       1512.98       340.75 o
  -4  -9   5        439.33        112.83       177.93 o
  -3  -9   5       1205.54       1059.02       232.57 o
  -2  -9   5       1033.97        927.77       226.51 o
  -1  -9   5       2787.68       2615.51       384.72 o
   0  -9   5       1529.13        872.27       265.16 o
   1  -9   5       2689.23       2138.43       356.47 o
   2  -9   5        489.43        550.75       409.73 o
   3  -9   5        487.70        454.20       323.79 o
   4  -9   5        463.02        412.23       295.14 o
  -6  -8   5         74.21        403.64       155.44 o
  -5  -8   5        407.36        744.07       197.27 o
  -4  -8   5       1262.55        666.61       202.46 o
  -3  -8   5        867.94        712.92       190.55 o
  -2  -8   5        477.92        489.51       177.99 o
  -1  -8   5       1412.38       1136.33       291.36 o
   0  -8   5        895.03        866.13       214.99 o
   1  -8   5        158.17         60.56       124.70 o
   2  -8   5        387.81        450.10       173.06 o
   3  -8   5       2227.85       2457.99       425.05 o
   4  -8   5        154.78        247.87       215.07 o
   5  -8   5       1169.09       1188.10       613.29 o
   6  -8   5        347.22        831.60       421.88 o
  -7  -7   5        363.92        173.10       163.32 o
  -6  -7   5        290.69        406.60       154.65 o
  -5  -7   5       2134.91       2073.68       250.61 o
  -4  -7   5       1307.62       1176.88       218.39 o
  -3  -7   5       4128.97       3284.67       538.74 o
  -2  -7   5        753.94        823.22       247.23 o
  -1  -7   5       3888.87       4168.45       339.42 o
   0  -7   5        981.95       1088.65       161.19 o
   1  -7   5       5214.10       5558.08       446.17 o
   2  -7   5       1802.58       1624.39       222.09 o
   3  -7   5       6299.12       5882.80       360.77 o
   4  -7   5       3371.90       3499.61       270.10 o
   5  -7   5       1832.58       1438.12       234.14 o
   6  -7   5        432.12        465.22       187.20 o
   7  -7   5        531.14        446.80       151.88 o
  -8  -6   5        273.75        137.56       174.27 o
  -7  -6   5         70.69        204.81       154.80 o
  -6  -6   5        109.23        222.12       133.12 o
  -5  -6   5        499.17        652.55       150.57 o
  -4  -6   5        341.31        462.42       117.42 o
  -3  -6   5          8.09        -77.51        77.51 o
  -2  -6   5       5655.36       6008.54       303.15 o
  -1  -6   5        347.86        446.66        75.02 o
   0  -6   5        263.72        615.31       139.48 o
   1  -6   5       2245.73       2429.82       142.08 o
   2  -6   5        319.16        271.48       104.40 o
   3  -6   5       2825.60       3128.41       187.78 o
   4  -6   5       1019.00        966.06       140.41 o
   5  -6   5       3651.98       3928.78       353.83 o
   6  -6   5         47.71        165.04       116.46 o
   7  -6   5       1218.06       1321.02       205.46 o
   8  -6   5        244.61        317.68       197.09 o
  -9  -5   5        508.90        299.65       198.69 o
  -8  -5   5          8.80        125.06       147.49 o
  -7  -5   5       2430.27       2586.93       349.90 o
  -6  -5   5       1327.11       1224.26       193.03 o
  -5  -5   5       3221.32       3715.22       286.49 o
  -4  -5   5        249.55        351.38        99.64 o
  -3  -5   5       2778.86       2810.80       155.54 o
  -2  -5   5        283.45        465.14        82.46 o
  -1  -5   5      14523.98      14917.15       311.84 o
   0  -5   5        304.95        284.90        52.64 o
   1  -5   5      16922.10      16835.93       324.45 o
   2  -5   5       2325.56       2451.67       220.09 o
   3  -5   5      10763.36      11531.15       307.76 o
   4  -5   5       1700.73       1605.99       119.98 o
   5  -5   5       6208.50       6359.53       290.43 o
   6  -5   5       1054.20       1002.92       153.79 o
   7  -5   5       1122.59       1098.97       197.48 o
   8  -5   5        560.36        545.40       223.83 o
  -9  -4   5        467.30        558.91       202.62 o
  -8  -4   5       1201.64       1511.01       242.11 o
  -7  -4   5        776.57       1111.36       198.39 o
  -6  -4   5        151.95        582.54       212.40 o
  -5  -4   5        475.78        304.79       124.81 o
  -4  -4   5        102.30        231.05        74.35 o
  -3  -4   5        827.56       1028.84        91.86 o
  -2  -4   5         75.44        126.20        72.36 o
  -1  -4   5        636.27        651.28        61.63 o
   0  -4   5        138.02        240.88        48.73 o
   1  -4   5       6779.95       6326.88       178.58 o
   2  -4   5       1523.95       1661.65       112.21 o
   3  -4   5       3121.10       3278.54       130.80 o
   4  -4   5         39.15         64.49        65.12 o
   5  -4   5       7159.04       7349.11       291.39 o
   6  -4   5        171.89        288.53       119.13 o
   7  -4   5       3788.36       3853.31       273.57 o
   8  -4   5        105.40         72.62       168.95 o
   9  -4   5        697.46       1195.45       299.50 o
  -9  -3   5       1026.05        598.82       211.06 o
  -8  -3   5        325.66        237.19       154.80 o
  -7  -3   5       6771.19       6535.16      1043.78 o
  -6  -3   5         54.14         73.78        88.96 o
  -5  -3   5       4245.34       4511.92       206.70 o
  -4  -3   5       1238.54       1177.67        91.08 o
  -3  -3   5      37899.37      36959.61       818.83 o
  -2  -3   5       2900.11       3041.33       116.98 o
  -1  -3   5       7439.22       7221.22       149.28 o
   0  -3   5         69.60          7.11        24.78 o
   1  -3   5      16186.71      14689.57       297.35 o
   2  -3   5       1540.20       1556.83       112.59 o
   3  -3   5      14309.09      14564.20       286.22 o
   4  -3   5        577.40        680.99        86.42 o
   5  -3   5       3679.53       3740.48       190.99 o
   6  -3   5        240.66        141.58        94.27 o
   7  -3   5        803.54        830.51       132.27 o
   8  -3   5         65.44         60.44       143.25 o
   9  -3   5        190.05        257.19       185.90 o
 -10  -2   5        321.34        431.09       222.97 o
  -9  -2   5       3020.18       2626.67       324.62 o
  -8  -2   5        121.70         48.61       126.83 o
  -7  -2   5       1962.56       2287.06       300.45 o
  -6  -2   5       2278.76       2241.65       213.16 o
  -5  -2   5       1639.25       1733.69       134.81 o
  -4  -2   5         68.44         26.24        47.30 o
  -3  -2   5        590.44        770.69        66.64 o
  -2  -2   5        169.87        149.96        41.75 o
  -1  -2   5      28370.15      28379.43       498.58 o
   0  -2   5        585.23        540.94        37.58 o
   1  -2   5       2999.87       3112.72        87.41 o
   2  -2   5        164.23        237.43        41.16 o
   3  -2   5       1442.42       1587.37       155.61 o
   4  -2   5       1079.87       1149.82       100.14 o
   5  -2   5       3928.29       4196.67       209.85 o
   6  -2   5        147.46         86.58       108.53 o
   7  -2   5       5929.29       5626.96       270.12 o
   8  -2   5        703.12        726.90       305.96 o
   9  -2   5       4196.95       4119.98       567.74 o
 -10  -1   5        311.75        382.48       247.46 o
  -9  -1   5       4161.48       4399.38       335.91 o
  -8  -1   5        235.61        292.54       134.94 o
  -7  -1   5       5804.47       6634.21       352.23 o
  -6  -1   5        284.60        211.90       120.66 o
  -5  -1   5      37775.44      39180.96       791.55 o
  -4  -1   5        581.66        498.14        74.01 o
  -3  -1   5      23647.89      23424.81       482.83 o
  -2  -1   5        786.62        626.40        63.81 o
  -1  -1   5      23909.95      23469.74       472.06 o
   0  -1   5        185.05         36.09        14.34 o
   1  -1   5       2465.68       2433.63        72.03 o
   2  -1   5       1775.15       1751.31       109.47 o
   3  -1   5        646.89        820.68        73.82 o
   4  -1   5        495.02        445.34        72.77 o
   5  -1   5       3046.20       2808.85       162.51 o
   6  -1   5        275.28        209.42        87.65 o
   7  -1   5       1835.20       1930.32       170.59 o
   8  -1   5        294.49        273.09       175.73 o
   9  -1   5         77.72        392.93       187.78 o
  10  -1   5        524.69        653.23       389.26 o
 -10   0   5        130.31        209.16       178.28 o
  -9   0   5       1132.60       1438.42       221.17 o
  -8   0   5        171.85        256.63       143.73 o
  -7   0   5       2897.47       2923.38       202.15 o
  -6   0   5         14.44         39.45        62.81 o
  -5   0   5      11288.72      11762.32       257.50 o
  -4   0   5        548.11        624.34        56.65 o
  -3   0   5       1925.11       1802.60        97.87 o
  -2   0   5          8.11         32.66        29.27 o
  -1   0   5       1121.73        517.55       108.31 o
   0   0   5         78.45        -10.73        10.73 o
   1   0   5        503.78        530.13        55.41 o
   2   0   5        342.30        393.76        39.23 o
   3   0   5        218.72        261.59        46.66 o
   4   0   5        575.51        629.20        69.59 o
   5   0   5       5599.78       5499.41       186.33 o
   6   0   5       2582.87       2511.50       162.79 o
   7   0   5       3906.25       3981.73       231.21 o
   8   0   5          0.59         61.13       150.57 o
   9   0   5       2092.79       2065.53       291.04 o
  10   0   5        271.60        341.36       237.70 o
 -10   1   5        320.79        484.13       223.98 o
  -9   1   5       4231.66       4565.03       351.45 o
  -8   1   5        225.88        271.41       150.78 o
  -7   1   5       5588.18       6084.74       378.34 o
  -6   1   5        297.63        296.06        82.28 o
  -5   1   5      37712.40      38666.34       802.49 o
  -4   1   5        570.81        591.87        62.12 o
  -3   1   5      23419.57      23491.59       399.38 o
  -2   1   5        786.96        741.51        46.52 o
  -1   1   5      24338.08      23310.68       429.58 o
   0   1   5        192.43        202.31        44.19 o
   1   1   5       3023.20       3084.98        98.38 o
   2   1   5       1826.05       1896.74        90.48 o
   3   1   5        839.74        965.56        71.76 o
   4   1   5        504.53        453.43        51.21 o
   5   1   5       2967.22       2925.51       115.62 o
   6   1   5        287.48        243.23        67.73 o
   7   1   5       1706.00       1463.74       167.32 o
   8   1   5        310.80        598.38       203.31 o
   9   1   5         79.50        -90.56       169.05 o
  10   1   5        514.91        711.81       257.95 o
 -10   2   5        327.13        764.47       313.35 o
  -9   2   5       2990.62       2964.58       359.70 o
  -8   2   5        125.24         90.03       148.39 o
  -7   2   5       1887.87       1768.79       182.25 o
  -6   2   5       2316.64       2231.16       141.96 o
  -5   2   5       1613.62       1579.69       108.15 o
  -4   2   5         63.71        -23.27        40.05 o
  -3   2   5        543.64        600.73        44.58 o
  -2   2   5        181.17        168.86        50.28 o
  -1   2   5      28429.68      28678.24       873.70 o
   0   2   5        575.54        678.46        46.82 o
   1   2   5       3057.50       3413.25       125.77 o
   2   2   5        171.36        153.25        54.87 o
   3   2   5       1170.75       1124.20        93.01 o
   4   2   5       1124.93       1149.72        95.32 o
   5   2   5       4159.91       4131.60       192.92 o
   6   2   5        160.07        172.29        81.57 o
   7   2   5       6012.96       5855.29       327.14 o
   8   2   5        701.31        742.12       194.26 o
   9   2   5       4158.72       3968.54       826.54 o
  -9   3   5       1049.71       1044.27       255.11 o
  -8   3   5        345.35        465.24       190.55 o
  -7   3   5       6857.36       6437.32       444.67 o
  -6   3   5         55.88         21.95        99.59 o
  -5   3   5       4279.61       4657.74       252.11 o
  -4   3   5       1273.79       1459.16       117.91 o
  -3   3   5      37584.30      37076.90       804.38 o
  -2   3   5       2812.79       2892.04       120.14 o
  -1   3   5       7245.40       7154.22       174.27 o
   0   3   5         65.79         82.11        40.20 o
   1   3   5      16137.23      15051.16       359.23 o
   2   3   5       1492.28       1383.86       109.72 o
   3   3   5      15105.87      14705.82       352.77 o
   4   3   5        614.49        599.84        98.01 o
   5   3   5       3578.31       3377.81       204.57 o
   6   3   5        262.40        273.48       107.94 o
   7   3   5        807.08        997.55       143.20 o
   8   3   5         59.77         43.51       192.46 o
   9   3   5        172.08        225.23       237.35 o
  -9   4   5        398.89        453.36       236.14 o
  -8   4   5       1197.08       1452.44       341.33 o
  -7   4   5        719.00        675.57       138.07 o
  -6   4   5        154.30        932.79       154.61 o
  -5   4   5        497.63        636.13       149.64 o
  -4   4   5        107.48         85.98        96.79 o
  -3   4   5        797.04        777.16       117.80 o
  -2   4   5         70.63        118.29        99.87 o
  -1   4   5        669.71        797.14        65.87 o
   0   4   5        154.33        475.70       153.65 o
   1   4   5       6498.38       6157.17       351.57 o
   2   4   5       1499.06       1480.92       269.26 o
   3   4   5       3432.24       3673.28       176.72 o
   4   4   5         41.42        145.60        91.15 o
   5   4   5       7345.14       7317.08       325.02 o
   6   4   5        167.54        209.30       120.07 o
   7   4   5       3845.25       3539.66       422.08 o
   8   4   5        109.62        265.56       212.04 o
   9   4   5        637.00        122.62       248.92 o
  -9   5   5        527.27        576.40       338.31 o
  -8   5   5          7.22        374.92       261.02 o
  -7   5   5       2372.78       2100.22       348.92 o
  -6   5   5       1375.15       1335.96       209.86 o
  -5   5   5       3239.23       3653.81       284.74 o
  -4   5   5        213.98        433.98       126.50 o
  -3   5   5       2818.76       2536.87       254.09 o
  -2   5   5        252.08        234.28        88.62 o
  -1   5   5      14359.52      14564.52       416.29 o
   0   5   5        352.21        872.40       210.94 o
   1   5   5      16894.13      16016.62       744.80 o
   2   5   5       2347.26       2448.46       221.69 o
   3   5   5      10760.86      11092.35       414.16 o
   4   5   5       1733.94       1670.24       262.73 o
   5   5   5       6272.49       6633.64       559.57 o
   6   5   5       1043.83       1265.55       190.42 o
   7   5   5       1087.64        703.22       253.69 o
   8   5   5        562.81        236.39       244.36 o
  -8   6   5        281.34        202.26       448.79 o
  -7   6   5         62.39       -124.13       394.97 o
  -6   6   5        101.96       -314.24       314.24 o
  -5   6   5        477.49        921.88       406.25 o
  -4   6   5        367.56        398.86       286.46 o
  -3   6   5         10.33        -77.49       166.23 o
  -2   6   5       5680.16       5941.20       237.45 o
  -1   6   5        365.52        538.52        97.81 o
   1   6   5       2280.80       2046.67       244.79 o
   2   6   5        334.13        397.52       130.87 o
   3   6   5       2916.70       4011.32       506.08 o
   4   6   5        969.25       1044.44       181.87 o
   5   6   5       3771.65       4111.90       342.67 o
   6   6   5         55.08        -56.16       162.24 o
   7   6   5       1318.16       1201.67       466.58 o
   8   6   5        229.82        637.76       275.62 o
  -7   7   5        387.61        861.12       524.31 o
  -6   7   5        256.93        491.32       399.31 o
  -5   7   5       2153.79       2308.18       587.68 o
  -4   7   5       1367.42       1214.42       443.58 o
  -3   7   5       4230.19       5864.63       767.37 o
  -2   7   5        849.71        281.25       277.78 o
  -1   7   5       3865.54       3777.81       488.72 o
   0   7   5        881.97       1311.64       305.56 o
   1   7   5       5022.64       4690.14       539.07 o
   2   7   5       1833.49       2393.25       424.48 o
   3   7   5       6173.15       6237.03       659.73 o
   4   7   5       3344.89       3592.41       435.69 o
   5   7   5       1801.82       2430.25       295.03 o
   6   7   5        414.84        466.47       342.88 o
   7   7   5        536.71        155.99       252.48 o
  -6   8   5         83.20        681.43       490.46 o
  -5   8   5        409.81        873.27       479.17 o
  -4   8   5       1229.61       1046.88       490.46 o
  -3   8   5        849.56       1109.38       468.75 o
  -2   8   5        480.17        494.80       348.09 o
   2   8   5        359.53        164.06       257.81 o
   3   8   5       2157.81       2114.00       301.11 o
   4   8   5        178.89        179.34       193.47 o
   5   8   5       1205.84       1328.92       321.60 o
   6   8   5        344.73        279.52       400.18 o
  -5   9   5       1322.29       1228.31       618.93 o
  -4   9   5        411.48        918.41       503.48 o
  -3   9   5       1271.39       2236.13       588.55 o
  -2   9   5       1064.82       1986.99       589.41 o
   4   9   5        467.94        450.08       268.88 o
  -2  10   5         27.91       -355.91       368.93 o
  -2 -10   6       1272.58       1080.84       294.93 o
  -1 -10   6       2005.60       1522.69       330.61 o
   0 -10   6       1674.05       1107.05       298.24 o
   1 -10   6       1693.86       1360.23       318.59 o
  -4  -9   6        300.88        407.95       200.96 o
  -3  -9   6        115.89        283.42       182.92 o
  -2  -9   6        209.67        328.90       190.47 o
  -1  -9   6         33.46        -16.56       148.88 o
   0  -9   6        184.48        129.99       203.46 o
   1  -9   6       2582.31       1892.84       333.98 o
   2  -9   6        751.76        817.26       402.78 o
   3  -9   6         81.99         16.12       211.22 o
   4  -9   6        570.18        593.55       285.48 o
  -6  -8   6        850.87        953.27       209.45 o
  -5  -8   6        575.41        491.92       163.25 o
  -4  -8   6       1658.08       1679.80       326.78 o
  -3  -8   6       1341.02       1161.48       217.35 o
  -2  -8   6       2623.36       2110.86       417.74 o
  -1  -8   6       2396.54       1854.30       238.32 o
   0  -8   6       4400.00       4090.01       349.86 o
   1  -8   6       1043.80       1323.25       196.22 o
   2  -8   6       2782.95       2775.51       502.43 o
   3  -8   6        729.38        761.58       208.85 o
   4  -8   6        999.64       1287.48       245.73 o
   5  -8   6        708.61        458.58       252.17 o
   6  -8   6        370.95        304.69       387.16 o
  -7  -7   6          0.96         -5.74       175.22 o
  -6  -7   6         35.76        394.11       462.20 o
  -5  -7   6        145.25        101.17       127.74 o
  -4  -7   6        281.90        219.21       117.26 o
  -3  -7   6        601.45        483.82       194.71 o
  -2  -7   6        303.94        181.03       138.87 o
  -1  -7   6        845.71        826.39       187.70 o
   0  -7   6        705.54        763.23       145.10 o
   1  -7   6       2234.74       2173.17       232.68 o
   2  -7   6       3162.91       2769.95       331.78 o
   3  -7   6       1019.74        935.53       162.04 o
   4  -7   6       3497.78       3206.53       265.12 o
   5  -7   6        408.99        499.48       178.53 o
   6  -7   6        198.28        216.73       113.89 o
   7  -7   6         31.12        188.35       132.02 o
  -8  -6   6       1086.71        563.54       247.00 o
  -7  -6   6        152.26        148.26       154.30 o
  -6  -6   6        670.85        825.29       177.62 o
  -5  -6   6       1595.97       1438.96       200.70 o
  -4  -6   6       6411.54       6285.53       497.82 o
  -3  -6   6        381.29        324.44       128.55 o
  -2  -6   6       8895.47       9412.87       393.05 o
  -1  -6   6       2819.73       3029.01       228.38 o
   0  -6   6      14218.17      14367.89       337.91 o
   1  -6   6       2715.51       2820.87       142.84 o
   2  -6   6       7790.58       7955.98       250.37 o
   3  -6   6        168.93        259.55        86.70 o
   4  -6   6       4563.60       4894.99       244.59 o
   5  -6   6        473.23        494.05       151.48 o
   6  -6   6         87.29         62.97       114.17 o
   7  -6   6        171.21         39.86       131.06 o
   8  -6   6        260.79         68.79       178.41 o
  -9  -5   6        209.69        212.35       168.25 o
  -8  -5   6        263.16        345.47       180.10 o
  -7  -5   6        314.22        430.83       161.93 o
  -6  -5   6       1184.86       1375.39       210.12 o
  -5  -5   6        360.60        423.17       131.40 o
  -4  -5   6       1718.91       1920.37       171.72 o
  -3  -5   6        146.79        427.66        79.15 o
  -2  -5   6       1505.45       1600.92       115.63 o
  -1  -5   6       4834.95       5406.75       177.11 o
   0  -5   6       5589.61       6007.56       171.88 o
   1  -5   6       1069.97       1149.37        84.19 o
   2  -5   6       2228.00       2546.51       148.98 o
   3  -5   6        279.08        224.82        80.91 o
   4  -5   6       4861.41       5664.44       210.51 o
   5  -5   6        298.90        354.12       105.37 o
   6  -5   6       6208.06       6175.90       308.45 o
   7  -5   6        146.60        369.09       149.09 o
   8  -5   6        887.21        526.79       227.72 o
  -9  -4   6        172.08        505.37       204.39 o
  -8  -4   6       1612.29       1646.73       307.72 o
  -7  -4   6        112.53        -79.78       127.85 o
  -6  -4   6       9819.22       9993.85       550.55 o
  -5  -4   6       2684.73       2393.06       225.05 o
  -4  -4   6       4161.83       4192.04       212.92 o
  -3  -4   6        789.27        702.45        83.48 o
  -2  -4   6      15921.92      15055.26       313.71 o
  -1  -4   6        830.32        902.43        66.83 o
   0  -4   6      13102.20      12094.73       247.67 o
   1  -4   6       1326.20       1207.11        73.54 o
   2  -4   6      12227.90      11678.49       284.39 o
   3  -4   6       1650.07       1777.63       132.38 o
   4  -4   6       9393.63       9211.03       273.78 o
   5  -4   6        887.54        966.14       130.40 o
   6  -4   6       3915.48       3787.82       249.68 o
   7  -4   6        630.02        515.44       145.90 o
   8  -4   6        163.23        311.81       174.19 o
   9  -4   6         56.39        148.82       209.74 o
  -9  -3   6        434.72        411.63       200.47 o
  -8  -3   6       1343.13       1371.27       231.29 o
  -7  -3   6       1155.69       1926.02       297.95 o
  -6  -3   6        730.12        777.21       203.10 o
  -5  -3   6         49.45         18.29        87.76 o
  -4  -3   6       7221.25       7350.67       203.00 o
  -3  -3   6        372.19        467.51        72.01 o
  -2  -3   6       2793.52       2711.24       125.36 o
  -1  -3   6        788.36        812.80        64.83 o
   0  -3   6       3675.67       3518.09        98.70 o
   1  -3   6       1552.89       1582.34        65.14 o
   2  -3   6      14815.68      14565.26       273.15 o
   3  -3   6        251.09        306.91        55.71 o
   4  -3   6       7830.11       7952.84       293.35 o
   5  -3   6        191.04        229.11        84.21 o
   6  -3   6       6272.47       6157.63       326.26 o
   7  -3   6        276.23        211.66       105.62 o
   8  -3   6       2368.68       2177.96       273.06 o
   9  -3   6        684.00        377.62       202.00 o
 -10  -2   6        746.61        784.00       249.15 o
  -9  -2   6        724.72        853.97       222.33 o
  -8  -2   6       4697.49       5286.84       338.75 o
  -7  -2   6         82.42        136.38       109.81 o
  -6  -2   6       3766.33       4365.21       267.88 o
  -5  -2   6        857.79        811.56       103.60 o
  -4  -2   6      15977.50      15968.70       380.16 o
  -3  -2   6       3959.15       3900.87       161.18 o
  -2  -2   6      33064.99      31841.95       559.56 o
  -1  -2   6       2923.13       2903.63       133.36 o
   0  -2   6        647.63        621.47        53.21 o
   1  -2   6       3689.17       3695.14       102.10 o
   2  -2   6      16588.96      16381.94       290.16 o
   3  -2   6        664.32        685.33        74.07 o
   4  -2   6       2103.80       2215.00       134.37 o
   5  -2   6        863.34        856.68       104.13 o
   6  -2   6       3091.24       2759.77       183.38 o
   7  -2   6         86.65         42.59        98.68 o
   8  -2   6        399.75        172.34       157.28 o
   9  -2   6        461.64        631.25       256.12 o
 -10  -1   6       1015.17        682.95       228.05 o
  -9  -1   6        837.25        946.50       195.07 o
  -8  -1   6       2458.20       2757.88       247.46 o
  -7  -1   6        256.45        356.22       127.69 o
  -6  -1   6       1451.51       1296.57       140.36 o
  -5  -1   6       2576.98       2937.00       232.40 o
  -4  -1   6       1258.73       1274.77       106.42 o
  -3  -1   6        566.86        651.75        73.81 o
  -2  -1   6      10937.12      11329.52       185.56 o
  -1  -1   6        138.22        120.57        24.86 o
   0  -1   6       5120.10       4832.46       144.97 o
   1  -1   6        128.29         75.46        27.89 o
   2  -1   6       7973.37       7585.55       190.48 o
   3  -1   6        429.65        543.36        64.39 o
   4  -1   6       4166.82       3956.07       160.86 o
   5  -1   6       1650.29       1549.98       170.62 o
   6  -1   6       5660.56       5656.85       291.92 o
   7  -1   6        454.89        318.37       123.52 o
   8  -1   6       9648.31       8931.39       823.76 o
   9  -1   6        421.38        390.41       195.37 o
 -10   0   6        538.45        814.70       205.90 o
  -9   0   6        893.71        978.75       236.68 o
  -8   0   6       3335.38       4335.21       313.84 o
  -7   0   6       1407.02       1453.81       242.19 o
  -6   0   6      13908.54      14442.18       371.31 o
  -5   0   6        568.66        575.04        67.47 o
  -4   0   6      17822.94      18222.09       336.66 o
  -3   0   6        817.08        884.45        63.49 o
  -2   0   6        156.47         91.12        34.06 o
  -1   0   6         27.66          1.41        17.66 o
   0   0   6      36945.77      23227.40      1757.60 o
   1   0   6        555.54        666.72        42.68 o
   2   0   6       1401.15       1586.11       126.23 o
   3   0   6       2062.86       2100.95       124.33 o
   4   0   6       7713.46       7388.89       194.83 o
   5   0   6        431.97        466.51        80.80 o
   6   0   6        579.04        476.22        91.15 o
   7   0   6          2.70        119.86       111.61 o
   8   0   6        802.54        655.90       189.14 o
   9   0   6         55.47          7.95       162.57 o
 -10   1   6        985.75       1435.81       253.08 o
  -9   1   6        813.88       1042.13       220.40 o
  -8   1   6       2532.77       2489.97       247.13 o
  -7   1   6        250.71        328.71       111.40 o
  -6   1   6       1500.31       1691.73       215.00 o
  -5   1   6       2606.49       2570.21       128.89 o
  -4   1   6       1223.58       1504.06        80.97 o
  -3   1   6        572.38        625.12        51.39 o
  -2   1   6      10811.09      11041.38       211.89 o
  -1   1   6        135.94        119.74        21.66 o
   0   1   6       4889.04       4551.54       130.79 o
   1   1   6        136.44        174.23        40.87 o
   2   1   6       8078.93       7686.10       189.75 o
   3   1   6        424.88        577.84        40.80 o
   4   1   6       4130.97       3825.88       113.67 o
   5   1   6       1615.37       1577.26        88.11 o
   6   1   6       5807.04       5436.59       174.26 o
   7   1   6        486.54        426.44       124.45 o
   8   1   6       9600.24       9838.50       579.67 o
   9   1   6        414.74        428.84       203.98 o
 -10   2   6        790.57       1456.38       527.78 o
  -9   2   6        733.44       1312.75       266.41 o
  -8   2   6       4880.36       5804.18       370.13 o
  -7   2   6         81.88         53.32       103.06 o
  -6   2   6       3842.53       3862.74       271.29 o
  -5   2   6        873.41        991.08       126.49 o
  -4   2   6      16274.53      15845.11       299.81 o
  -3   2   6       4030.63       3740.86       115.51 o
  -2   2   6      32972.32      32383.60       496.62 o
  -1   2   6       2883.13       2559.89       155.71 o
   0   2   6        844.52        947.25        78.50 o
   1   2   6       3648.83       3802.46       134.19 o
   2   2   6      16313.74      15932.22       398.41 o
   3   2   6        693.21        644.84        78.03 o
   4   2   6       2058.91       2259.94       144.23 o
   5   2   6        856.98        767.58        71.92 o
   6   2   6       3104.22       3232.97       178.35 o
   7   2   6         92.83        176.39       109.95 o
   8   2   6        402.08        360.79       169.44 o
   9   2   6        444.06        209.41       254.07 o
  -9   3   6        458.39        807.89       246.61 o
  -8   3   6       1316.12       1204.35       317.28 o
  -7   3   6       1144.52       1583.54       177.12 o
  -6   3   6        770.07        909.01       137.05 o
  -5   3   6         49.52        164.59        75.25 o
  -4   3   6       7345.31       6913.96       228.70 o
  -3   3   6        382.39        306.80       120.81 o
  -2   3   6       2703.31       2823.94       120.47 o
  -1   3   6        792.32        543.41       121.84 o
   0   3   6       3524.63       3546.49       145.98 o
   1   3   6       1528.33       1514.30       101.75 o
   2   3   6      14942.25      14721.26       380.21 o
   3   3   6        237.77        377.52        69.08 o
   4   3   6       8083.97       8279.82       268.49 o
   5   3   6        173.80        259.96       111.59 o
   6   3   6       6207.97       6195.90       295.95 o
   7   3   6        246.92        279.11       125.80 o
   8   3   6       2407.46       2583.16       380.18 o
   9   3   6        716.19        912.72       309.90 o
  -9   4   6        179.09         51.90       211.65 o
  -8   4   6       1641.63       1504.52       319.40 o
  -7   4   6        113.24        195.75       112.63 o
  -6   4   6       9851.05      10119.00       344.97 o
  -5   4   6       2698.87       2257.22       362.21 o
  -4   4   6       4198.59       4064.81       344.05 o
  -3   4   6        748.89        442.46        88.76 o
  -2   4   6      16111.18      15460.51       379.38 o
  -1   4   6        870.80        958.83        87.58 o
   0   4   6      13579.21      12719.62       296.37 o
   1   4   6       1294.23       1247.49       132.43 o
   2   4   6      12349.79      12436.70       348.22 o
   3   4   6       1626.92       1622.00       138.96 o
   4   4   6       9136.89       9260.47       338.82 o
   5   4   6        862.29        976.54       147.13 o
   6   4   6       3836.98       3813.34       287.67 o
   7   4   6        623.99        733.86       505.65 o
   8   4   6        155.39        116.31       217.77 o
   9   4   6         55.77        -68.25       269.97 o
  -9   5   6        228.66       -255.05       269.76 o
  -8   5   6        305.67         59.03       439.24 o
  -7   5   6        328.99        524.41       151.91 o
  -6   5   6       1148.82       1653.69       224.43 o
  -5   5   6        352.57        291.88       144.37 o
  -4   5   6       1791.84       1803.98       227.90 o
  -3   5   6        149.80        289.91       141.38 o
  -2   5   6       1470.32       1549.90       134.69 o
  -1   5   6       4857.93       5553.74       175.48 o
   0   5   6       5543.96       5105.23       255.76 o
   1   5   6       1077.61        957.47       162.33 o
   2   5   6       2260.88       2210.94       184.68 o
   3   5   6        237.76        282.95       291.67 o
   4   5   6       4837.96       5601.87       470.86 o
   5   5   6        291.56        296.03       151.29 o
   6   5   6       6185.76       5938.87       379.33 o
   7   5   6        150.49        -94.73       178.07 o
   8   5   6        947.82       1096.08       296.13 o
  -8   6   6       1029.67       1073.79       545.14 o
  -7   6   6        170.99       -133.68       388.02 o
  -6   6   6        724.09        452.26       404.52 o
  -5   6   6       1553.25       1323.79       472.23 o
  -4   6   6       6430.99       6525.22       796.01 o
  -3   6   6        418.93        538.80       150.09 o
  -2   6   6       8918.56       9211.38       336.67 o
  -1   6   6       2835.83       2896.60       227.29 o
   0   6   6      14364.74      13592.52      1026.48 o
   1   6   6       2674.82       2407.27       288.20 o
   2   6   6       7715.55       7387.40       662.77 o
   3   6   6        134.29        122.02       141.06 o
   4   6   6       4630.96       4722.78       425.90 o
   5   6   6        507.34        963.40       263.09 o
   6   6   6         59.99        272.23       207.74 o
   7   6   6        192.25        212.89       235.30 o
   8   6   6        242.87        922.99       319.94 o
  -7   7   6          0.51        275.18       454.00 o
  -6   7   6         46.38          3.47       380.21 o
  -5   7   6        143.86         70.31       354.17 o
  -4   7   6        299.71        885.42       361.11 o
  -3   7   6        568.29       1122.40       404.52 o
  -2   7   6        281.07        504.34       315.97 o
  -1   7   6        822.87        760.42       281.25 o
   0   7   6        726.63        591.15       235.24 o
   1   7   6       2305.29       2179.70       388.89 o
   2   7   6       3180.22       4546.04       578.13 o
   3   7   6       1054.68       1509.54       253.32 o
   4   7   6       3562.66       3456.06       439.36 o
   5   7   6        364.80        223.42       163.65 o
   6   7   6        172.63        631.62       258.77 o
   7   7   6         23.20        -44.24       237.11 o
  -6   8   6        861.35       1403.66       615.46 o
  -5   8   6        518.74        449.66       455.73 o
  -4   8   6       1641.42       1871.54       554.69 o
  -3   8   6       1300.31       1608.52       542.54 o
  -2   8   6       2639.50       3213.57       619.80 o
   2   8   6       2808.50       2623.93       472.66 o
   3   8   6        766.04        682.71       282.55 o
   4   8   6       1005.96       1227.77       230.64 o
   5   8   6        724.71        698.13       248.85 o
   6   8   6        386.62         21.70       375.87 o
  -4   9   6        302.82        199.65       419.27 o
  -3   9   6        111.56        -70.31       356.77 o
  -2   9   6        207.56        297.75       398.44 o
   4   9   6        548.01        628.48       276.01 o
  -2  10   6       1294.16       1425.36       531.25 o
  -1 -10   7        154.09        -68.89       199.90 o
   0 -10   7        291.62         36.41       205.29 o
   1 -10   7        432.68        355.94       251.70 o
  -4  -9   7        155.80        144.89       182.15 o
  -3  -9   7       1121.86       1144.42       237.91 o
  -2  -9   7        589.55        586.43       205.42 o
  -1  -9   7       2968.09       2427.26       603.83 o
   0  -9   7       2087.69       1880.73       306.79 o
   1  -9   7       2496.50       2090.05       378.91 o
   2  -9   7        715.85        530.61       391.93 o
   3  -9   7        333.38        328.16       247.85 o
   4  -9   7         86.87        169.28       244.45 o
  -6  -8   7        148.66        258.78       170.53 o
  -5  -8   7         32.38         14.86       127.51 o
  -4  -8   7       1190.17        821.54       383.55 o
  -3  -8   7        923.34        880.48       195.07 o
  -2  -8   7        345.57        456.40       149.84 o
  -1  -8   7       1734.01       1479.32       329.65 o
   0  -8   7       1257.16       1439.93       198.29 o
   1  -8   7        528.24        619.16       157.33 o
   2  -8   7        570.83        317.19       174.57 o
   3  -8   7       2336.46       2964.19       321.80 o
   4  -8   7         14.75        101.28       163.25 o
   5  -8   7        538.74        539.07       391.50 o
   6  -8   7        349.92        441.84       394.10 o
  -7  -7   7        242.82        475.83       179.62 o
  -6  -7   7        744.42        819.29       239.35 o
  -5  -7   7       2583.26       2407.67       265.77 o
  -4  -7   7       1227.73       1223.59       178.79 o
  -3  -7   7       5456.93       4769.91       762.17 o
  -2  -7   7        520.91        579.88       160.53 o
  -1  -7   7       6601.59       6009.98       400.11 o
   0  -7   7        690.54        916.17       150.33 o
   1  -7   7       6298.67       6089.69       387.01 o
   2  -7   7       2594.20       2418.14       220.54 o
   3  -7   7       3779.51       3763.57       369.87 o
   4  -7   7       1893.36       1913.47       312.48 o
   5  -7   7        109.20         18.83       152.15 o
   6  -7   7        307.56        267.79       537.33 o
   7  -7   7        452.07        391.04       156.83 o
  -8  -6   7        270.62        216.31       177.94 o
  -7  -6   7         70.52         77.05       140.52 o
  -6  -6   7         77.11        336.80       161.02 o
  -5  -6   7        602.64        529.48       180.06 o
  -4  -6   7         70.20        185.56       159.12 o
  -3  -6   7        515.73        523.29       123.82 o
  -2  -6   7       2146.03       2361.38       266.76 o
  -1  -6   7         54.74         42.34        86.67 o
   0  -6   7          5.74         48.17        67.10 o
   1  -6   7       3354.27       3736.72       151.84 o
   2  -6   7       1203.27       1176.08       121.33 o
   3  -6   7       4629.90       4518.13       227.77 o
   4  -6   7        781.60        967.78       132.28 o
   5  -6   7       2189.54       2307.93       181.45 o
   6  -6   7         64.34        126.50       151.87 o
   7  -6   7        321.99        256.36       152.82 o
  -9  -5   7        367.41        341.93       196.68 o
  -8  -5   7         27.98         26.35       246.01 o
  -7  -5   7       1805.82       1807.26       243.09 o
  -6  -5   7        303.27        290.84       139.78 o
  -5  -5   7       6303.85       6473.02       446.42 o
  -4  -5   7       1499.13       1304.41       171.83 o
  -3  -5   7       6758.11       6940.94       234.46 o
  -2  -5   7       1162.77       1148.98        96.47 o
  -1  -5   7      20703.11      20216.69       429.07 o
   0  -5   7       1484.25       1406.62        97.22 o
   1  -5   7      12484.31      12439.60       261.93 o
   2  -5   7       2865.40       2948.61       208.60 o
   3  -5   7       2372.50       2616.54       167.25 o
   4  -5   7       1145.61       1346.54       120.80 o
   5  -5   7        499.35        553.45       113.75 o
   6  -5   7        125.25        222.98       116.81 o
   7  -5   7        717.43        598.55       201.44 o
   8  -5   7        181.92       -218.32       218.32 o
  -9  -4   7         81.37        266.90       182.09 o
  -8  -4   7       1341.06       1204.67       229.32 o
  -7  -4   7        566.08        658.48       174.61 o
  -6  -4   7        167.10        481.28       148.30 o
  -5  -4   7       2782.75       2771.14       248.30 o
  -4  -4   7        189.34        236.99        83.68 o
  -3  -4   7       1082.19       1128.04       101.08 o
  -2  -4   7         81.71        216.58        45.15 o
  -1  -4   7       1343.47       1441.15       100.04 o
   0  -4   7        100.20        129.42        35.98 o
   1  -4   7       9120.45       9350.46       202.38 o
   2  -4   7       1206.79       1275.41       103.71 o
   3  -4   7       6083.78       5692.13       181.09 o
   4  -4   7        669.66        698.93        97.18 o
   5  -4   7       5546.53       6271.32       287.84 o
   6  -4   7       1128.36       1187.12       191.45 o
   7  -4   7       1575.80       1769.64       198.89 o
   8  -4   7        361.39        452.50       182.47 o
   9  -4   7        827.37        146.80       210.14 o
  -9  -3   7       1090.37        903.63       253.51 o
  -8  -3   7        233.71        344.08       174.00 o
  -7  -3   7       8529.58       8887.85       459.48 o
  -6  -3   7        356.40        435.92       113.12 o
  -5  -3   7       5578.68       5543.37       226.82 o
  -4  -3   7        199.47        135.93        73.11 o
  -3  -3   7      21763.38      20990.07       461.12 o
  -2  -3   7       3319.31       3209.41       118.65 o
  -1  -3   7       7471.03       7033.89       205.43 o
   0  -3   7        589.46        563.12        82.38 o
   1  -3   7      21996.92      21707.30       361.35 o
   2  -3   7       1886.78       1830.24        87.39 o
   3  -3   7       6491.17       6037.89       163.42 o
   4  -3   7       1205.94       1360.84       113.61 o
   5  -3   7       2913.75       2726.17       170.33 o
   6  -3   7        705.77        752.30       121.85 o
   7  -3   7       1434.76       1379.31       166.91 o
   8  -3   7        660.88        905.01       198.99 o
   9  -3   7        166.67         15.85       182.28 o
 -10  -2   7        902.39       1118.38       269.90 o
  -9  -2   7       2713.33       2552.94       322.89 o
  -8  -2   7         67.88         56.81       166.77 o
  -7  -2   7       1778.82       1813.11       191.82 o
  -6  -2   7       1008.19       1131.09       141.15 o
  -5  -2   7        985.59       1066.39       114.71 o
  -4  -2   7        152.36        115.31        69.75 o
  -3  -2   7       2688.43       2893.25       127.67 o
  -2  -2   7        836.67        838.97        69.05 o
  -1  -2   7       1525.92       1597.47        91.64 o
   0  -2   7       1226.06       1203.14        54.42 o
   1  -2   7       5382.88       5311.89       129.39 o
   2  -2   7        125.14        196.62        40.85 o
   3  -2   7      13507.72      13685.39       313.92 o
   4  -2   7       2777.76       3048.31       157.56 o
   5  -2   7       3451.73       3345.38       199.18 o
   6  -2   7        375.84        326.32       145.65 o
   7  -2   7       5194.94       5221.48       307.89 o
   8  -2   7        545.41        539.12       191.54 o
   9  -2   7       4376.54       4207.42       471.80 o
 -10  -1   7        283.51        -65.07       191.41 o
  -9  -1   7       6011.43       7276.77       427.45 o
  -8  -1   7         94.25        -77.44       111.49 o
  -7  -1   7      10743.34      12034.69       431.78 o
  -6  -1   7        233.03         52.79        85.13 o
  -5  -1   7      19612.79      19312.29       469.73 o
  -4  -1   7        317.32        368.11        66.14 o
  -3  -1   7       3138.75       3000.53       100.30 o
  -2  -1   7        336.74        271.72        33.40 o
  -1  -1   7      34466.27      33208.30       607.07 o
   0  -1   7        585.13        564.90        39.21 o
   1  -1   7      12054.82      11305.57       190.74 o
   2  -1   7       4548.52       4389.88       128.77 o
   3  -1   7       1561.73       1518.59       117.64 o
   4  -1   7        772.48        694.88        82.12 o
   5  -1   7       5953.10       5358.84       208.06 o
   6  -1   7        258.89        396.99        97.45 o
   7  -1   7       2363.81       2747.93       230.77 o
   8  -1   7        147.89        168.07       164.70 o
   9  -1   7        991.38        944.29       323.11 o
 -10   0   7        226.87        430.75       190.67 o
  -9   0   7       2402.54       2807.72       284.65 o
  -8   0   7        473.49        482.04       157.04 o
  -7   0   7       2428.86       2432.70       222.98 o
  -6   0   7         34.51          2.16        64.83 o
  -5   0   7         34.97         20.85        48.98 o
  -4   0   7          8.40         23.14        45.14 o
  -3   0   7       1441.99       1603.28        77.36 o
  -2   0   7        288.05        293.06        41.32 o
  -1   0   7       2804.87       2707.45        72.52 o
   0   0   7        112.53         84.53        25.44 o
   1   0   7       2948.71       3125.78        95.36 o
   2   0   7         19.21        -32.88        36.35 o
   3   0   7       1321.18       1167.52        70.98 o
   4   0   7         21.55        -43.17        43.17 o
   5   0   7      12332.71      11793.91       362.66 o
   6   0   7       6656.67       6293.39       223.47 o
   7   0   7       2856.45       2718.48       226.44 o
   8   0   7        776.86        882.00       313.87 o
   9   0   7       4372.51       3441.66       357.66 o
 -10   1   7        295.46        351.43       198.35 o
  -9   1   7       5818.85       5888.45       404.83 o
  -8   1   7         80.99        222.41       143.09 o
  -7   1   7      10683.79      11574.27       510.29 o
  -6   1   7        241.82        254.42        79.93 o
  -5   1   7      19564.65      19154.45       375.67 o
  -4   1   7        309.23        304.85        54.88 o
  -3   1   7       3183.22       2867.46       120.09 o
  -2   1   7        341.85        349.40        38.27 o
  -1   1   7      34670.10      33776.30       583.27 o
   0   1   7        579.50        593.50        43.96 o
   1   1   7      11387.89      10721.53       248.76 o
   2   1   7       4605.53       4508.85       168.43 o
   3   1   7       1554.88       1512.43        62.79 o
   4   1   7        754.19        759.25        59.51 o
   5   1   7       5803.14       5751.39       152.25 o
   6   1   7        260.01        270.92        64.31 o
   7   1   7       2300.81       2757.84       221.78 o
   8   1   7        147.00        171.41       160.23 o
   9   1   7        992.50        996.54       349.26 o
 -10   2   7        907.31        623.65       267.74 o
  -9   2   7       2640.93       2498.25       473.86 o
  -8   2   7         64.26        258.24       155.63 o
  -7   2   7       1906.35       2020.17       195.59 o
  -6   2   7       1060.31       1003.07       109.92 o
  -5   2   7       1046.58        981.03       110.53 o
  -4   2   7        144.70         85.24        46.59 o
  -3   2   7       2669.97       2654.73       103.93 o
  -2   2   7        848.51        946.15        70.33 o
  -1   2   7       1548.64       1649.30       171.15 o
   0   2   7       1198.11       1058.44        61.71 o
   1   2   7       5788.68       5831.13       174.55 o
   2   2   7        136.87        145.98        56.59 o
   3   2   7      13276.19      13060.77       318.02 o
   4   2   7       2829.50       3009.59       163.04 o
   5   2   7       3735.90       3380.86       128.77 o
   6   2   7        387.35        450.19       103.97 o
   7   2   7       5270.58       5272.02       289.72 o
   8   2   7        576.15        348.02       183.57 o
   9   2   7       4402.14       3891.29       495.20 o
  -9   3   7       1048.63       1350.77       279.45 o
  -8   3   7        244.74        857.80       292.97 o
  -7   3   7       8570.89       8490.62       421.96 o
  -6   3   7        334.06        433.46       104.42 o
  -5   3   7       5572.94       5630.27       191.53 o
  -4   3   7        211.70        203.95        50.54 o
  -3   3   7      21549.32      20444.68       451.04 o
  -2   3   7       3264.91       3216.47       122.53 o
  -1   3   7       6977.38       6552.19       283.80 o
   0   3   7        554.82        524.27        96.99 o
   1   3   7      21663.79      20265.85       467.74 o
   2   3   7       1895.93       1813.77       144.46 o
   3   3   7       6271.38       5994.88       203.69 o
   4   3   7       1236.13       1351.54       154.60 o
   5   3   7       2713.95       2651.18       243.24 o
   6   3   7        708.13        653.10        97.89 o
   7   3   7       1372.21       1339.05       163.81 o
   8   3   7        671.57        652.11       257.17 o
   9   3   7        159.19        565.21       277.99 o
  -9   4   7         59.97         84.41       193.56 o
  -8   4   7       1356.66       1665.36       396.27 o
  -7   4   7        613.40        574.13       147.47 o
  -6   4   7        169.64        451.56       133.61 o
  -5   4   7       2746.93       2666.48       157.49 o
  -4   4   7        180.84        224.46       144.07 o
  -3   4   7       1094.70       1116.12       113.30 o
  -2   4   7         72.40        209.99        60.56 o
  -1   4   7       1350.97       1496.01       148.05 o
   0   4   7         87.41        108.19        40.85 o
   1   4   7       8970.79       8910.97       301.96 o
   2   4   7       1175.95       1257.50       118.56 o
   3   4   7       6236.97       6138.32       258.73 o
   4   4   7        699.88        652.10       121.78 o
   5   4   7       5787.69       6214.40       318.41 o
   6   4   7       1189.34       1260.46       199.36 o
   7   4   7       1591.31       1754.93       308.24 o
   8   4   7        371.74        463.11       237.55 o
   9   4   7        800.67        512.66       286.37 o
  -9   5   7        371.44        155.90       298.23 o
  -8   5   7         23.32        385.42       436.64 o
  -7   5   7       1787.35       2137.62       233.49 o
  -6   5   7        335.00        402.89       114.30 o
  -5   5   7       6287.81       6441.07       359.64 o
  -4   5   7       1489.22       1611.58       184.12 o
  -3   5   7       6902.74       6935.24       638.30 o
  -2   5   7       1099.54       1209.55        83.99 o
  -1   5   7      20692.91      20093.31       718.63 o
   0   5   7       1496.50       1311.53       128.05 o
   1   5   7      12336.31      11883.89       461.86 o
   2   5   7       2782.47       2567.85       203.69 o
   3   5   7       2245.29       2005.01       263.91 o
   4   5   7       1106.26       1183.11       185.56 o
   5   5   7        459.42        463.86       176.50 o
   6   5   7        132.75        186.32       154.47 o
   7   5   7        693.88        522.89       229.73 o
   8   5   7        180.70        503.81       258.67 o
  -8   6   7        270.47        589.41       489.59 o
  -7   6   7         84.29        243.93       420.14 o
  -6   6   7         75.34       -298.61       298.61 o
  -5   6   7        595.33        743.06       403.65 o
  -4   6   7         73.47          1.74       273.44 o
  -3   6   7        546.77       1001.74       362.85 o
  -2   6   7       2146.30       2687.11       456.17 o
  -1   6   7         46.73        103.45        64.33 o
   0   6   7          4.11        239.45       211.81 o
   1   6   7       3401.14       3470.53       260.47 o
   2   6   7       1256.72       1234.93       165.45 o
   3   6   7       4669.78       4461.94       396.70 o
   4   6   7        804.71       1185.27       196.27 o
   5   6   7       2115.52       2520.14       337.84 o
   6   6   7         61.07        -91.93       196.82 o
   7   6   7        315.52        409.46       267.36 o
  -7   7   7        270.07        395.84       478.30 o
  -6   7   7        717.04       1347.23       529.52 o
  -5   7   7       2729.13       2846.38       629.35 o
  -4   7   7       1179.36        516.50       371.53 o
  -3   7   7       5347.74       5566.02       778.65 o
  -2   7   7        508.50        213.54       267.36 o
   0   7   7        631.84       1235.25       322.92 o
   1   7   7       6396.17       6421.59       402.97 o
   2   7   7       2651.92       2435.93       294.97 o
   3   7   7       3796.61       3974.94       383.79 o
   4   7   7       1871.98       1947.46       374.93 o
   5   7   7        141.57        333.90       174.59 o
   6   7   7        287.35        209.97       223.55 o
   7   7   7        505.06        263.87       266.05 o
  -6   8   7        142.23        139.76       426.22 o
  -5   8   7         35.81       1062.51       501.74 o
  -4   8   7       1211.19        844.62       434.03 o
  -3   8   7        936.30       1536.47       507.82 o
  -2   8   7        349.17        322.92       357.64 o
   2   8   7        563.94        294.07       185.48 o
   3   8   7       2316.98       1833.27       297.77 o
   4   8   7         22.22          2.69       218.54 o
   5   8   7        569.42        843.58       239.43 o
  -4   9   7        154.49         89.41       395.84 o
  -3   9   7       1174.65       1362.86       521.71 o
  -2   9   7        580.54        690.11       435.77 o
   4   9   7         87.16        315.62       290.51 o
  -1  10   7        143.60        822.92       428.82 o
  -1 -10   8       1098.72       1197.10       311.27 o
   0 -10   8       1163.98        899.02       278.94 o
   1 -10   8       1064.70        521.66       245.35 o
  -4  -9   8        110.36         25.07       160.18 o
  -3  -9   8        272.30        131.82       172.44 o
  -2  -9   8        491.80        229.13       226.92 o
  -1  -9   8        405.58        541.82       188.88 o
   0  -9   8        595.38        352.84       209.82 o
   1  -9   8        385.16        -20.86       164.14 o
   2  -9   8        632.62        592.67       289.06 o
   3  -9   8        292.24        200.86       248.54 o
   4  -9   8        348.42        595.13       294.91 o
  -6  -8   8        661.78        548.89       187.35 o
  -5  -8   8        784.61        736.10       268.64 o
  -4  -8   8       2772.81       1971.42       560.63 o
  -3  -8   8       2269.72       2035.98       952.70 o
  -2  -8   8       3449.65       3272.24       332.98 o
  -1  -8   8       2790.82       2700.27       394.95 o
   0  -8   8       3418.57       2842.16       277.53 o
   1  -8   8        941.46        900.79       173.20 o
   2  -8   8       1928.23       1854.06       381.41 o
   3  -8   8       1711.15       1750.91       331.67 o
   4  -8   8        557.43        408.07       206.06 o
   5  -8   8        715.99        952.26       438.37 o
  -7  -7   8        289.86        273.12       175.03 o
  -6  -7   8         36.54         40.90       136.27 o
  -5  -7   8        433.46        394.87       216.04 o
  -4  -7   8        412.23        330.63       182.43 o
  -3  -7   8        569.16        431.71       150.66 o
  -2  -7   8        626.32        429.88       155.72 o
  -1  -7   8        228.73        175.56       110.88 o
   0  -7   8       1668.23       1465.34       181.43 o
   1  -7   8         87.15         83.69        72.54 o
   2  -7   8       2062.60       1968.43       258.36 o
   3  -7   8         51.71         95.44       125.83 o
   4  -7   8       1804.12       2201.31       274.03 o
   5  -7   8        143.18        -32.99       279.52 o
   6  -7   8        199.47        220.03       112.20 o
  -8  -6   8        340.25        535.58       195.58 o
  -7  -6   8         57.06        134.86       142.55 o
  -6  -6   8       1599.58       1713.87       237.69 o
  -5  -6   8        713.89        744.94       166.31 o
  -4  -6   8       9332.21       9528.71       429.69 o
  -3  -6   8       1936.03       2104.41       243.95 o
  -2  -6   8      10119.04      10215.39       465.56 o
  -1  -6   8        803.01       1068.52       177.54 o
   0  -6   8       9302.97       8727.10       362.29 o
   1  -6   8       1585.48       1583.52       103.96 o
   2  -6   8       1681.70       1699.93       167.19 o
   3  -6   8       1348.73       1458.58       156.64 o
   4  -6   8       5201.37       5692.38       267.80 o
   5  -6   8        813.55        730.61       171.82 o
   6  -6   8        227.81        237.68       119.00 o
   7  -6   8        196.69       -123.28       123.28 o
  -9  -5   8         88.30         69.07       175.31 o
  -8  -5   8        187.36        139.35       173.40 o
  -7  -5   8        339.46        371.34       152.84 o
  -6  -5   8        790.61        943.46       261.51 o
  -5  -5   8        269.01        241.13       124.20 o
  -4  -5   8       3030.89       2843.56       249.09 o
  -3  -5   8        248.19        563.93        86.84 o
  -2  -5   8        207.91        212.52        62.83 o
  -1  -5   8       2831.27       3158.24       253.63 o
   0  -5   8       6591.82       6613.01       177.29 o
   1  -5   8       1764.00       1800.15       151.46 o
   2  -5   8       3522.53       4100.54       198.22 o
   3  -5   8        370.89        505.39        97.60 o
   4  -5   8       1955.60       2025.57       128.94 o
   5  -5   8        128.81         85.66        89.04 o
   6  -5   8       3268.56       3340.06       241.22 o
   7  -5   8        481.80        581.20       178.25 o
   8  -5   8        294.77         46.55       404.52 o
  -9  -4   8         37.74          1.40       177.52 o
  -8  -4   8       1898.89       2003.29       311.46 o
  -7  -4   8        134.28        290.68       149.28 o
  -6  -4   8       6836.98       7254.17       488.03 o
  -5  -4   8       1243.65       1515.03       190.14 o
  -4  -4   8       4051.46       4090.79       291.54 o
  -3  -4   8       1638.08       1673.36       127.25 o
  -2  -4   8      20137.05      20054.04       427.53 o
  -1  -4   8        194.41        205.11        58.47 o
   0  -4   8      10381.58       9886.71       230.37 o
   1  -4   8       2171.54       2236.51        85.58 o
   2  -4   8      11654.09      11798.72       272.57 o
   3  -4   8       1477.52       1388.35       102.82 o
   4  -4   8       2225.90       2276.38       140.40 o
   5  -4   8        956.80       1008.18       120.03 o
   6  -4   8       1310.80       1171.04       138.80 o
   7  -4   8       1220.44        869.26       192.78 o
   8  -4   8        136.50         -0.88       157.53 o
  -9  -3   8        138.00        163.50       160.55 o
  -8  -3   8       1418.67       1477.92       232.61 o
  -7  -3   8       1100.15       1423.12       289.81 o
  -6  -3   8       4234.24       3926.70       306.93 o
  -5  -3   8        419.03        507.35       134.25 o
  -4  -3   8       5327.39       5132.02       186.41 o
  -3  -3   8        524.05        561.02       121.94 o
  -2  -3   8        302.99        327.89        44.22 o
  -1  -3   8        838.53        772.26        97.33 o
   0  -3   8       3044.36       3106.30       145.17 o
   1  -3   8        546.15        548.73        46.04 o
   2  -3   8       8589.30       8355.51       189.54 o
   3  -3   8        130.56         55.62        47.08 o
   4  -3   8       4320.07       4613.14       196.73 o
   5  -3   8        853.63        918.73       113.07 o
   6  -3   8       7242.65       7534.72       284.90 o
   7  -3   8        130.24       -149.85       149.85 o
   8  -3   8       2589.04       2254.96       281.25 o
   9  -3   8        346.80        148.16       245.39 o
 -10  -2   8       2972.45       3536.86       401.88 o
  -9  -2   8        556.04        681.59       220.55 o
  -8  -2   8       5634.81       6269.40       609.66 o
  -7  -2   8         23.26        -28.35       131.18 o
  -6  -2   8       6832.17       7260.85       322.13 o
  -5  -2   8        345.25        248.05       126.76 o
  -4  -2   8      16549.47      16468.98       395.08 o
  -3  -2   8        228.54        117.83        58.75 o
  -2  -2   8      12115.00      11640.12       236.82 o
  -1  -2   8       1144.32       1177.39        83.19 o
   0  -2   8       2606.61       2740.78        98.64 o
   1  -2   8       2930.25       2749.49        85.33 o
   2  -2   8      18703.54      18422.56       322.85 o
   3  -2   8       1156.00       1089.92        85.54 o
   4  -2   8       3132.71       3140.18       160.03 o
   5  -2   8       1484.48       1430.16       130.58 o
   6  -2   8        717.55        850.32       119.21 o
   7  -2   8        163.70        141.89       127.80 o
   8  -2   8         30.33         10.06       151.81 o
   9  -2   8        784.34        780.12       229.87 o
 -10  -1   8       1719.13       1948.32       313.50 o
  -9  -1   8         53.79         70.61       186.31 o
  -8  -1   8        685.21        794.39       258.64 o
  -7  -1   8         78.02        167.96       164.26 o
  -6  -1   8       1064.73       1028.75       114.65 o
  -5  -1   8       1718.37       1582.54       137.63 o
  -4  -1   8        735.00        765.02        82.66 o
  -3  -1   8       1700.02       1760.20        85.94 o
  -2  -1   8      10305.42      10652.44       185.12 o
  -1  -1   8        239.89        192.25        30.19 o
   0  -1   8       1776.33       1714.35        71.60 o
   1  -1   8        937.77       1034.76        59.91 o
   2  -1   8       5516.68       5239.44       158.75 o
   3  -1   8         13.80         -8.59        42.08 o
   4  -1   8      20531.43      20113.95       581.51 o
   5  -1   8        504.62        362.12        85.07 o
   6  -1   8      11669.96      11096.58       401.90 o
   7  -1   8         61.04         57.98       149.85 o
   8  -1   8       5036.74       5409.68       659.66 o
   9  -1   8        381.52        737.88       225.47 o
 -10   0   8       2602.25       2587.72       297.32 o
  -9   0   8         31.82        -59.43       149.00 o
  -8   0   8      11127.00      12264.66       512.83 o
  -7   0   8       3068.56       3375.91       300.20 o
  -6   0   8      12130.63      11884.73       370.81 o
  -5   0   8         13.16         17.05        51.89 o
  -4   0   8       6514.12       6804.72       167.26 o
  -3   0   8          4.26          9.36        36.50 o
  -2   0   8       5433.47       5653.05       179.52 o
  -1   0   8         75.40         31.17        28.11 o
   0   0   8      18688.37      17690.06       276.10 o
   1   0   8        372.68        416.60        42.18 o
   2   0   8      14368.49      14120.31       298.81 o
   3   0   8        845.11        677.88        84.56 o
   4   0   8      12696.37      11734.63       264.07 o
   5   0   8         76.83        116.56        65.64 o
   6   0   8        167.76         47.67        94.58 o
   7   0   8        333.06        271.37       163.79 o
   8   0   8          0.59       -104.79       145.26 o
   9   0   8        119.53       -171.86       171.86 o
 -10   1   8       1755.56       1610.88       278.05 o
  -9   1   8         53.89         43.55       156.07 o
  -8   1   8        676.95       1029.48       219.03 o
  -7   1   8         77.94         86.30       144.89 o
  -6   1   8       1104.76        773.15       120.16 o
  -5   1   8       1720.49       1829.08       126.88 o
  -4   1   8        740.14        740.21        70.52 o
  -3   1   8       1687.94       2060.50        95.91 o
  -2   1   8       9913.55      10015.32       194.97 o
  -1   1   8        247.00        273.45        36.81 o
   0   1   8       1927.48       2006.71        82.81 o
   1   1   8        972.11        998.29        76.50 o
   2   1   8       5333.80       4952.67       181.83 o
   3   1   8         17.26        -31.04        34.35 o
   4   1   8      20769.94      20463.29       335.88 o
   5   1   8        470.04        398.04        58.91 o
   6   1   8      11689.63      11649.49       445.17 o
   7   1   8         56.76         15.71       115.12 o
   8   1   8       5174.35       5185.84       698.53 o
   9   1   8        374.62        351.88       196.43 o
 -10   2   8       3001.53       3261.65       437.73 o
  -9   2   8        557.41        593.07       227.92 o
  -8   2   8       5526.93       6460.25       457.51 o
  -7   2   8         24.80         49.11        99.32 o
  -6   2   8       6414.35       6435.12       279.83 o
  -5   2   8        357.34        313.07        74.79 o
  -4   2   8      16567.12      17027.70       322.47 o
  -3   2   8        244.47        154.38        90.12 o
  -2   2   8      12352.98      11941.91       206.38 o
  -1   2   8       1122.22       1147.44        80.63 o
   0   2   8       2343.20       2636.25       123.25 o
   1   2   8       2869.75       3141.18       134.29 o
   2   2   8      18404.26      17742.46       443.75 o
   3   2   8       1154.14        985.58        89.26 o
   4   2   8       2989.97       3081.04       220.37 o
   5   2   8       1457.13       1402.08        91.54 o
   6   2   8        707.39        701.36       200.60 o
   7   2   8        172.68        226.47       116.14 o
   8   2   8         40.69        166.45       162.51 o
   9   2   8        771.44        810.08       240.71 o
  -9   3   8        147.94        310.71       263.11 o
  -8   3   8       1331.27       1656.49       439.24 o
  -7   3   8       1094.32       1414.27       171.77 o
  -6   3   8       4344.85       4457.88       221.18 o
  -5   3   8        402.91        419.23        90.52 o
  -4   3   8       5322.92       5138.38       207.35 o
  -3   3   8        515.74        470.15        57.69 o
  -2   3   8        357.89        405.31        66.59 o
  -1   3   8        821.79        827.66        91.31 o
   0   3   8       3229.50       2987.88       144.33 o
   1   3   8        578.40        577.75        93.85 o
   2   3   8       8814.76       8374.04       268.47 o
   3   3   8        136.22         46.14        56.80 o
   4   3   8       4281.57       4513.46       237.97 o
   5   3   8        814.84        625.17       109.76 o
   6   3   8       7268.04       7208.38       270.31 o
   7   3   8        128.48         80.74       104.72 o
   8   3   8       2608.25       1857.67       339.45 o
   9   3   8        362.13        895.86       303.20 o
  -9   4   8         45.28         17.31       200.70 o
  -8   4   8       1844.27       1600.31       333.01 o
  -7   4   8        126.64        250.79       116.46 o
  -6   4   8       6525.27       6996.37       398.43 o
  -5   4   8       1307.65       1412.21       127.09 o
  -4   4   8       4122.74       4332.20       306.01 o
  -3   4   8       1559.40       1352.88       111.88 o
  -2   4   8      20062.72      20576.01       771.33 o
  -1   4   8        189.75        161.95        53.48 o
   0   4   8      10195.96       9280.82       528.22 o
   1   4   8       2103.28       2225.64       190.67 o
   2   4   8      11501.13      11683.33       348.97 o
   3   4   8       1453.02       1652.35       181.76 o
   4   4   8       2261.67       2539.52       255.47 o
   5   4   8        984.40       1357.65       416.58 o
   6   4   8       1400.70       1470.88       216.33 o
   7   4   8       1191.82       1330.03       290.79 o
   8   4   8        149.72       -140.64       282.12 o
  -9   5   8         77.01       -193.58       440.98 o
  -8   5   8        184.98        940.98       479.17 o
  -7   5   8        343.23       1072.00      1090.29 o
  -6   5   8        728.34        886.13       290.50 o
  -5   5   8        273.15        479.47       176.50 o
  -4   5   8       2981.61       3420.65       601.45 o
  -3   5   8        246.15        557.51       175.80 o
  -2   5   8        178.88        451.49       301.22 o
  -1   5   8       2791.86       3122.18       221.03 o
   0   5   8       6595.03       6563.57       371.19 o
   1   5   8       1781.86       1846.69       193.58 o
   2   5   8       3591.47       3159.99       504.81 o
   3   5   8        341.63        725.89       182.13 o
   4   5   8       2059.88       2171.61       229.87 o
   5   5   8        114.38        266.66       147.92 o
   6   5   8       3317.27       3053.66       300.03 o
   7   5   8        495.86        848.14       273.45 o
   8   5   8        299.52        369.66       263.89 o
  -8   6   8        319.17       1044.28       550.35 o
  -7   6   8         53.05       -247.40       370.66 o
  -6   6   8       1695.99        873.27       491.32 o
  -5   6   8        685.79        347.22       388.02 o
  -4   6   8       9205.40       9990.06       565.90 o
  -3   6   8       2009.95       1767.37       470.49 o
  -2   6   8      10226.73      10920.85       566.80 o
  -1   6   8        786.24        627.61       237.85 o
   0   6   8       9353.50       9213.67       745.23 o
   1   6   8       1563.75       1515.73       179.04 o
   2   6   8       1618.40       1342.21       166.56 o
   3   6   8       1385.37       1388.37       275.61 o
   4   6   8       5312.48       5353.70       382.09 o
   5   6   8        824.42       1028.15       237.22 o
   6   6   8        226.84        195.48       291.67 o
   7   6   8        196.24         82.34       208.11 o
  -7   7   8        278.97        576.39       500.87 o
  -6   7   8         35.65        585.07       462.68 o
  -5   7   8        425.20        111.98       358.51 o
  -4   7   8        419.30        486.11       359.38 o
  -3   7   8        539.58        555.56       361.98 o
  -2   7   8        618.53        758.69       362.85 o
   1   7   8         90.28        395.84       190.11 o
   2   7   8       2010.09       2101.70       281.88 o
   3   7   8         37.29       -143.74       143.74 o
   4   7   8       1775.54       1893.25       253.60 o
   5   7   8        120.70        331.91       200.79 o
   6   7   8        225.43        145.80       222.51 o
  -6   8   8        663.89        562.50       461.81 o
  -5   8   8        784.98       1801.23       598.96 o
  -4   8   8       2798.13       2967.04       654.52 o
  -3   8   8       2397.52       2536.48       625.00 o
  -2   8   8       3511.73       3720.51       661.46 o
   2   8   8       1978.70       1818.59       421.88 o
   3   8   8       1719.41       1227.46       255.46 o
   4   8   8        577.24        257.08       279.93 o
   5   8   8        699.66        734.85       282.68 o
  -4   9   8        112.15       -340.28       340.28 o
  -3   9   8        263.52        488.72       473.09 o
  -2   9   8        501.55        293.41       371.53 o
  -1   9   8        435.35         64.24       267.36 o
   2   9   8        615.91        454.00       318.58 o
   4   9   8        340.39        385.42       406.25 o
  -1  10   8       1125.09        599.83       361.98 o
   0 -10   9        152.41        188.90       218.36 o
  -4  -9   9        449.99        201.10       274.65 o
  -3  -9   9       1191.24       1428.62       383.79 o
  -2  -9   9       1051.75       1020.11       227.51 o
  -1  -9   9       1766.75       1438.39       252.99 o
   0  -9   9       1491.54       1331.94       230.13 o
   1  -9   9       1410.82       1173.50       252.80 o
   2  -9   9        157.49        411.92       230.69 o
   3  -9   9        212.49        523.65       270.24 o
   4  -9   9         58.23         -0.68       257.92 o
  -6  -8   9         59.72        120.91       147.64 o
  -5  -8   9        238.22        268.39       154.24 o
  -4  -8   9       1156.00       1173.61       231.10 o
  -3  -8   9        273.61        209.94       170.88 o
  -2  -8   9        135.65         58.06       139.37 o
  -1  -8   9       2436.11       2083.70       270.21 o
   0  -8   9       1749.16       1660.03       226.03 o
   1  -8   9        550.65        514.96       214.25 o
   2  -8   9        125.79         47.14       137.07 o
   3  -8   9       1829.68       1962.07       314.94 o
   4  -8   9         71.03       -141.77       168.07 o
   5  -8   9        610.72        626.74       413.20 o
  -7  -7   9        580.12        396.25       200.14 o
  -6  -7   9        344.39        349.68       183.91 o
  -5  -7   9       4964.26       4876.96       462.45 o
  -4  -7   9       1295.18       1293.07       179.59 o
  -3  -7   9       9316.86       6495.71       717.89 o
  -2  -7   9       1237.51       1289.00       199.13 o
  -1  -7   9       6568.12       6103.11       404.02 o
   0  -7   9       2532.68       2605.98       315.24 o
   1  -7   9       1643.01       1733.11       145.88 o
   2  -7   9       1415.95       1311.06       194.71 o
   3  -7   9       1135.67       1150.73       172.84 o
   4  -7   9        811.99        917.85       201.61 o
   5  -7   9        187.46        367.19       354.17 o
   6  -7   9         36.37       -248.27       272.57 o
  -8  -6   9         87.28        172.95       167.37 o
  -7  -6   9        799.58        609.33       191.35 o
  -6  -6   9        540.10        616.84       175.84 o
  -5  -6   9        172.63        -28.54       116.32 o
  -4  -6   9        648.30        893.48       165.40 o
  -3  -6   9        828.62        894.80       142.35 o
  -2  -6   9       1329.01       1385.63       181.33 o
  -1  -6   9       1599.20       2130.95       208.23 o
   0  -6   9         27.98        -25.99        69.37 o
   1  -6   9       4479.06       4849.67       158.73 o
   2  -6   9        559.56        446.75        94.55 o
   3  -6   9       1108.25       1067.55       148.04 o
   4  -6   9        175.66        187.54       103.38 o
   5  -6   9        942.72        994.54       131.90 o
   6  -6   9         28.45         61.17       112.37 o
   7  -6   9        540.79        393.97       380.65 o
  -8  -5   9        221.39        339.93       227.85 o
  -7  -5   9       4266.74       5136.13       394.98 o
  -6  -5   9        777.26        858.78       174.68 o
  -5  -5   9      11813.24      12237.81       501.84 o
  -4  -5   9       3017.18       2996.25       382.68 o
  -3  -5   9      14273.28      14697.61       412.59 o
  -2  -5   9       1733.18       1827.08       138.84 o
  -1  -5   9      23231.57      23394.86       707.58 o
   0  -5   9       3792.50       3702.66       185.95 o
   1  -5   9       6420.16       6645.90       163.06 o
   2  -5   9       1727.24       1597.32        97.62 o
   3  -5   9       2282.86       2308.45       168.22 o
   4  -5   9        307.66        259.23        79.66 o
   5  -5   9       1325.68       1319.38       153.09 o
   6  -5   9         44.56         56.43       110.57 o
   7  -5   9        149.05        150.81       171.31 o
   8  -5   9        271.98         58.59       259.12 o
  -9  -4   9        178.08         97.84       356.89 o
  -8  -4   9        750.41        900.49       211.29 o
  -7  -4   9       1202.74       1277.89       408.62 o
  -6  -4   9        681.17        766.89       163.38 o
  -5  -4   9       2599.41       2580.57       248.08 o
  -4  -4   9        574.59        521.76       113.96 o
  -3  -4   9       2864.06       2601.34       163.67 o
  -2  -4   9        391.63        378.24        67.32 o
  -1  -4   9      11037.38      11180.31       308.70 o
   0  -4   9       1177.12       1319.43       115.32 o
   1  -4   9       9009.29       9327.84       189.45 o
   2  -4   9       1311.52       1286.22        79.19 o
   3  -4   9       3263.85       3187.75       163.46 o
   4  -4   9       1180.60       1310.67       101.93 o
   5  -4   9       2448.72       2211.68       161.73 o
   6  -4   9       1459.91       1521.83       155.45 o
   7  -4   9       1959.14       1906.89       282.00 o
   8  -4   9        214.17         61.87       157.45 o
  -9  -3   9       2130.82       2166.60       296.16 o
  -8  -3   9        430.91        238.59       192.50 o
  -7  -3   9       6959.01       7781.89       443.71 o
  -6  -3   9       1551.38       1626.08       234.11 o
  -5  -3   9       5807.94       5935.64       240.64 o
  -4  -3   9        321.99        367.90        81.67 o
  -3  -3   9      23492.86      22485.27       579.11 o
  -2  -3   9       2742.01       2839.05       172.88 o
  -1  -3   9      11012.53      10682.55       233.26 o
   0  -3   9         40.64         50.94        33.71 o
   1  -3   9       8792.43       8181.41       165.95 o
   2  -3   9        212.93        239.52        52.60 o
   3  -3   9       9411.79       9139.59       214.65 o
   4  -3   9        539.20        483.88        89.29 o
   5  -3   9       4181.15       3999.57       208.16 o
   6  -3   9        655.86        463.95       107.52 o
   7  -3   9       2298.70       2028.24       206.41 o
   8  -3   9        336.20        303.22       174.44 o
   9  -3   9         77.72        119.35       194.23 o
 -10  -2   9        924.70       1019.02       275.69 o
  -9  -2   9        671.50        809.50       225.90 o
  -8  -2   9        200.37        326.11       174.75 o
  -7  -2   9       2902.91       3300.32       252.75 o
  -6  -2   9        648.92        792.06       122.11 o
  -5  -2   9       2293.60       2454.04       195.60 o
  -4  -2   9        279.40        238.92        66.05 o
  -3  -2   9       1364.04       1473.63       104.49 o
  -2  -2   9        798.72        765.58        62.47 o
  -1  -2   9       1868.88       1955.31       116.47 o
   0  -2   9        962.28        938.86        53.42 o
   1  -2   9      24007.90      24228.82       376.98 o
   2  -2   9       1899.89       1883.13        89.83 o
   3  -2   9      16930.85      15653.89       341.99 o
   4  -2   9       3225.80       3577.38       167.77 o
   5  -2   9       6800.08       6117.37       233.09 o
   6  -2   9        608.29        455.32       107.13 o
   7  -2   9       6147.14       5449.13       319.68 o
   8  -2   9        337.03        506.58       182.15 o
   9  -2   9       2673.03       2499.84       319.68 o
 -10  -1   9        844.75        935.36       258.93 o
  -9  -1   9       1626.60       1668.60       358.39 o
  -8  -1   9       1284.06       1710.00       233.67 o
  -7  -1   9       4804.59       5743.06       329.70 o
  -6  -1   9        414.12        506.18        98.02 o
  -5  -1   9      10169.40       9968.24       311.26 o
  -4  -1   9         92.11         28.58        30.38 o
  -3  -1   9       5031.54       4994.14       126.57 o
  -2  -1   9        192.83        190.84        41.41 o
  -1  -1   9       6924.39       6542.00       125.10 o
   0  -1   9        461.36        399.23        45.52 o
   1  -1   9      10394.25      10038.63       193.83 o
   2  -1   9        621.91        793.07        83.92 o
   3  -1   9       9544.46       8832.85       344.07 o
   4  -1   9       2109.62       2021.98       132.28 o
   5  -1   9       6388.67       6093.08       222.02 o
   6  -1   9        298.84        269.76       113.96 o
   7  -1   9        934.54       1102.84       204.20 o
   8  -1   9        342.38        310.28       179.71 o
   9  -1   9         13.31         95.83       193.50 o
 -10   0   9        320.91        364.46       193.64 o
  -9   0   9       1720.45       1542.57       354.46 o
  -8   0   9        818.16        768.14       173.02 o
  -7   0   9        500.51        276.43       162.41 o
  -6   0   9         15.38         88.52       108.26 o
  -5   0   9        316.10        272.16        59.41 o
  -4   0   9        102.25         96.06        46.08 o
  -3   0   9       4470.36       4678.04       140.26 o
  -2   0   9        531.03        521.07        47.64 o
  -1   0   9       7533.92       7652.98       153.06 o
   0   0   9         17.43         77.10        35.38 o
   1   0   9       1365.55       1583.03        78.97 o
   2   0   9         83.21        170.61        45.23 o
   3   0   9       4662.57       4376.74       193.54 o
   4   0   9        323.61        367.70        88.10 o
   5   0   9      15975.39      15392.68       446.08 o
   6   0   9       4053.12       3740.71       244.38 o
   7   0   9      10412.63       9811.12       712.98 o
   8   0   9        508.84        439.36       184.94 o
   9   0   9       4892.08       4156.18       404.67 o
 -10   1   9        843.54       1024.33       286.31 o
  -9   1   9       1628.01       2123.85       292.06 o
  -8   1   9       1278.67       1223.24       190.34 o
  -7   1   9       4810.44       4619.72       357.02 o
  -6   1   9        400.49        580.33       107.49 o
  -5   1   9      10201.86      10033.57       270.70 o
  -4   1   9         90.95         89.83        60.58 o
  -3   1   9       5336.75       5347.98       144.31 o
  -2   1   9        197.00        181.53        36.86 o
  -1   1   9       7102.45       6495.37       136.31 o
   0   1   9        454.62        521.55        45.55 o
   1   1   9       9595.88       9372.66       201.67 o
   2   1   9        632.10        582.62        45.36 o
   3   1   9       9449.04       8532.42       183.92 o
   4   1   9       2071.92       1985.18        97.63 o
   5   1   9       6334.72       6086.28       169.21 o
   6   1   9        297.47        300.79       113.98 o
   7   1   9        989.87        981.75       153.92 o
   8   1   9        337.81        260.49       178.37 o
   9   1   9         15.61        230.34       189.18 o
 -10   2   9        929.68       1030.72       270.82 o
  -9   2   9        681.31        951.75       241.87 o
  -8   2   9        193.19        241.36       175.45 o
  -7   2   9       2962.24       3326.68       263.07 o
  -6   2   9        629.85        540.57       112.13 o
  -5   2   9       2310.82       2454.96       225.89 o
  -4   2   9        270.26        229.54        68.45 o
  -3   2   9       1376.33       1473.06        85.80 o
  -2   2   9        805.85        777.31        63.51 o
  -1   2   9       1960.74       2070.12        87.79 o
   0   2   9        950.59        885.62       102.80 o
   1   2   9      24782.06      24927.84       627.01 o
   2   2   9       1948.02       1845.21       129.83 o
   3   2   9      16958.22      15956.10       365.67 o
   4   2   9       3241.01       3374.59       164.71 o
   5   2   9       6839.83       6429.18       178.30 o
   6   2   9        619.03        843.38       131.84 o
   7   2   9       5902.77       6029.74       369.29 o
   8   2   9        339.20        283.53       177.72 o
   9   2   9       2670.61       2349.77       342.69 o
  -9   3   9       2118.93       2235.00       540.71 o
  -8   3   9        435.46        457.99       257.73 o
  -7   3   9       7123.83       6963.80       323.11 o
  -6   3   9       1521.76       1498.29       177.61 o
  -5   3   9       5683.17       5711.66       390.28 o
  -4   3   9        302.91        313.26        74.87 o
  -3   3   9      23715.39      23636.67       588.85 o
  -2   3   9       2736.62       2763.38       174.69 o
  -1   3   9      11110.38      10460.93       274.49 o
   0   3   9         31.67         -8.57        47.20 o
   1   3   9       8935.14       8030.06       256.10 o
   2   3   9        199.66        228.02        69.75 o
   3   3   9       9002.71       8808.34       295.33 o
   4   3   9        549.11        489.74       108.14 o
   5   3   9       4064.02       4124.89       219.93 o
   6   3   9        655.05        652.93       110.79 o
   7   3   9       2301.28       2031.16       191.06 o
   8   3   9        334.01        672.81       263.01 o
   9   3   9         79.71       -152.80       225.18 o
  -9   4   9        208.91        492.19       513.89 o
  -8   4   9        758.82        152.18       240.45 o
  -7   4   9       1225.33       1397.85       176.29 o
  -6   4   9        681.85        825.66       167.64 o
  -5   4   9       2545.94       2860.37       178.45 o
  -4   4   9        558.59        570.17        85.05 o
  -3   4   9       2858.79       2757.79       108.67 o
  -2   4   9        411.13        334.15        87.38 o
  -1   4   9      11051.83      10917.67       358.22 o
   0   4   9       1146.59       1146.30       123.89 o
   1   4   9       9196.61       9068.23       315.30 o
   2   4   9       1304.52       1231.65       122.44 o
   3   4   9       3448.00       3173.69       249.97 o
   4   4   9       1239.74       1268.83       153.04 o
   5   4   9       2297.89       2113.09       198.75 o
   6   4   9       1465.40       1241.41       206.54 o
   7   4   9       1922.44       1880.20       318.16 o
   8   4   9        220.69        194.46       238.54 o
  -8   5   9        209.23        149.31       460.07 o
  -7   5   9       4252.96       4956.30       776.92 o
  -6   5   9        770.18        938.48       173.64 o
  -5   5   9      11955.12      11857.77       539.51 o
  -4   5   9       2943.13       2952.68       225.65 o
  -3   5   9      14508.48      14501.15       477.79 o
  -2   5   9       1684.78       2117.42       585.94 o
  -1   5   9      23084.33      22805.99      1224.07 o
   0   5   9       3862.47       3607.54       209.34 o
   1   5   9       6172.68       6367.43       314.40 o
   2   5   9       1671.30       1637.93       173.37 o
   3   5   9       2062.00       2109.98       274.97 o
   4   5   9        297.47        344.23       171.37 o
   5   5   9       1299.27       1237.99       274.41 o
   6   5   9         44.36        102.74       141.20 o
   7   5   9        142.22         22.56       194.72 o
   8   5   9        261.48       -115.82       296.01 o
  -8   6   9         88.69        142.36       453.13 o
  -7   6   9        839.96       1001.74       577.26 o
  -6   6   9        515.38        614.59       442.71 o
  -5   6   9        163.00        243.06       396.70 o
  -4   6   9        641.20        888.83       214.37 o
  -3   6   9        810.01       1206.61       377.61 o
  -2   6   9       1297.22       1154.30       239.77 o
  -1   6   9       1578.74       1611.79       266.01 o
   0   6   9         25.48         42.95        99.18 o
   1   6   9       4526.12       4277.95       867.19 o
   2   6   9        561.07        663.78       242.12 o
   3   6   9       1111.72       1339.14       237.54 o
   4   6   9        168.52        334.83       157.73 o
   5   6   9        897.26       1007.00       433.16 o
   6   6   9         39.26        413.21       218.82 o
   7   6   9        567.10        618.76       255.63 o
  -7   7   9        572.46       1232.65       584.21 o
  -6   7   9        320.75        282.99       402.78 o
  -5   7   9       5035.39       5930.60       872.40 o
  -4   7   9       1220.65       1272.58       440.98 o
  -3   7   9       9044.36       8474.89       962.68 o
  -2   7   9       1222.95        807.30       356.77 o
   1   7   9       1560.43       1249.14       287.33 o
   2   7   9       1483.68       1542.20       257.10 o
   3   7   9       1129.87       1737.10       291.23 o
   4   7   9        755.68        537.11       178.23 o
   5   7   9        208.25        252.29       205.89 o
   6   7   9         39.20         71.63       201.04 o
  -6   8   9         60.58       -151.04       428.82 o
  -5   8   9        242.16        476.57       452.26 o
  -4   8   9       1158.05       1325.53       543.41 o
  -3   8   9        274.47        256.08       349.83 o
  -2   8   9        152.20        110.24       288.20 o
  -1   8   9       2420.79       2802.97       557.30 o
   2   8   9        135.26         15.63       244.79 o
   3   8   9       1818.41       1934.75       346.79 o
   4   8   9         55.87        152.23       170.26 o
   5   8   9        669.11        659.62       511.29 o
  -4   9   9        466.62        139.76       400.18 o
  -3   9   9       1230.89        875.87       483.51 o
  -2   9   9       1066.77        912.33       437.50 o
  -1   9   9       1681.68       1461.82       420.14 o
   2   9   9        139.52        -30.38       286.46 o
   3   9   9        254.81        408.86       418.41 o
   4   9   9         55.73        249.13       399.31 o
  -4  -9  10         68.47        180.27       184.03 o
  -3  -9  10        312.66        284.91       178.87 o
  -2  -9  10        854.78        562.00       208.37 o
  -1  -9  10        583.77        326.45       183.83 o
   0  -9  10       1266.26       1395.83       212.05 o
   1  -9  10        450.20        399.44       122.69 o
   2  -9  10        720.06        780.77       222.43 o
   3  -9  10        678.26        769.32       256.47 o
  -6  -8  10       1644.04       1627.00       522.09 o
  -5  -8  10       1213.74        999.53       201.69 o
  -4  -8  10       3651.94       3415.94       602.94 o
  -3  -8  10       1793.11       1404.63       241.92 o
  -2  -8  10       3022.83       2842.70       307.77 o
  -1  -8  10       1787.51       1699.18       215.28 o
   0  -8  10       3575.99       3565.07       298.84 o
   1  -8  10         14.79         28.28        83.65 o
   2  -8  10       2384.71       2186.07       296.95 o
   3  -8  10       1476.71       1115.27       239.17 o
   4  -8  10        184.03        136.60       179.42 o
   5  -8  10        443.04        452.26       387.16 o
  -7  -7  10        187.63        358.77       178.95 o
  -6  -7  10         48.04        306.81       174.49 o
  -5  -7  10          9.41        237.30       139.24 o
  -4  -7  10        151.82        352.85       237.86 o
  -3  -7  10        943.48       1156.34       297.92 o
  -2  -7  10       1423.65       1026.27       187.06 o
  -1  -7  10        826.13        681.78       224.28 o
   0  -7  10       1139.08       1043.92       162.78 o
   1  -7  10        248.10        273.79        70.65 o
   2  -7  10       2742.91       2963.89       294.69 o
   3  -7  10          7.29        112.92       127.29 o
   4  -7  10       1628.67       2065.64       248.10 o
   5  -7  10         99.45        331.60       347.22 o
   6  -7  10        281.56        473.21       139.51 o
  -8  -6  10       1774.04       2196.68       303.31 o
  -7  -6  10        413.86        432.73       196.32 o
  -6  -6  10       4530.45       4322.78       362.44 o
  -5  -6  10        541.38        625.95       165.37 o
  -4  -6  10      10034.17      10245.25       464.57 o
  -3  -6  10       1300.91       1215.80       162.48 o
  -2  -6  10       7546.14       8008.11       375.42 o
  -1  -6  10       2193.51       2255.38       218.58 o
   0  -6  10       6026.56       6415.45       300.14 o
   1  -6  10       1988.27       2072.16       126.09 o
   2  -6  10       1104.73       1116.91        94.11 o
   3  -6  10        121.85        136.42        86.94 o
   4  -6  10       3143.21       3232.47       214.19 o
   5  -6  10         17.21         85.39        98.25 o
   6  -6  10         11.46       -103.90       103.90 o
   7  -6  10        102.45       -146.82       146.82 o
  -8  -5  10        567.56        586.17       190.90 o
  -7  -5  10        400.47        693.17       180.62 o
  -6  -5  10        165.18        125.18       134.79 o
  -5  -5  10         11.47        107.29       115.36 o
  -4  -5  10        412.69        593.80       159.78 o
  -3  -5  10        686.09        849.25       123.90 o
  -2  -5  10        844.09        762.51       117.14 o
  -1  -5  10        497.46        507.00        96.23 o
   0  -5  10       4307.56       4515.93       173.98 o
   1  -5  10       1774.62       1786.99       109.17 o
   2  -5  10       3600.47       4129.77       182.71 o
   3  -5  10        626.48        625.54       106.03 o
   4  -5  10       3281.59       3583.38       211.96 o
   5  -5  10        623.04        775.96       128.43 o
   6  -5  10       1815.33       1997.65       194.57 o
   7  -5  10        707.17        557.89       175.01 o
   8  -5  10        511.65        390.87       247.83 o
  -9  -4  10         51.20         37.60       269.53 o
  -8  -4  10       3715.91       4025.56       540.85 o
  -7  -4  10        272.59        250.31       150.10 o
  -6  -4  10       7031.76       7253.23       506.12 o
  -5  -4  10        562.12        542.38       136.65 o
  -4  -4  10       8752.50       8304.72       326.89 o
  -3  -4  10       3289.39       3312.09       203.36 o
  -2  -4  10      10029.33       9609.67       269.70 o
  -1  -4  10       4029.31       4359.41       171.25 o
   0  -4  10      11899.40      12106.82       280.54 o
   1  -4  10        903.19        933.64        65.44 o
   2  -4  10       9103.76       9037.98       194.23 o
   3  -4  10        608.61        589.72        74.87 o
   4  -4  10         13.02        111.56        63.96 o
   5  -4  10         84.45         48.44        86.30 o
   6  -4  10       1642.10       1670.48       160.03 o
   7  -4  10        580.89        646.82       182.18 o
   8  -4  10        372.99        426.43       186.21 o
  -9  -3  10        118.58        384.65       183.29 o
  -8  -3  10        328.05        366.43       172.00 o
  -7  -3  10         13.60        -35.51       205.03 o
  -6  -3  10       1057.53       1250.45       171.55 o
  -5  -3  10       1640.93       1808.99       145.48 o
  -4  -3  10        167.42        116.48        94.86 o
  -3  -3  10        643.34        657.63        93.64 o
  -2  -3  10       2912.53       2705.33       172.75 o
  -1  -3  10        590.80        533.40        60.92 o
   0  -3  10       4536.44       4562.76       152.58 o
   1  -3  10       3246.82       3158.94       124.88 o
   2  -3  10      11713.13      11791.64       247.12 o
   3  -3  10       1231.94       1237.02        88.56 o
   4  -3  10       6056.26       6317.19       223.92 o
   5  -3  10        168.43        231.05        89.88 o
   6  -3  10       3396.68       3868.16       224.44 o
   7  -3  10        165.38        -55.52       114.68 o
   8  -3  10       1692.13       1724.83       262.11 o
   9  -3  10        298.99        157.09       286.72 o
 -10  -2  10       2604.19       2585.66       350.82 o
  -9  -2  10        135.85        -18.66       169.94 o
  -8  -2  10       4447.22       5014.83       400.40 o
  -7  -2  10        482.27        494.51       137.77 o
  -6  -2  10       4835.37       5293.27       263.82 o
  -5  -2  10         28.73         46.94        65.08 o
  -4  -2  10       7730.66       8062.47       299.63 o
  -3  -2  10        109.37         67.55        49.12 o
  -2  -2  10       2944.72       2744.80       113.35 o
  -1  -2  10        534.58        609.94        61.48 o
   0  -2  10       1002.80       1062.57        53.81 o
   1  -2  10         99.96         91.36        32.99 o
   2  -2  10      12280.89      12061.03       242.50 o
   3  -2  10        380.63        373.82        66.43 o
   4  -2  10       3363.93       3169.39       169.35 o
   5  -2  10        584.35        524.11        98.92 o
   6  -2  10        143.49        310.32       130.43 o
   7  -2  10        869.29        778.73       180.29 o
   8  -2  10        247.66         47.48       180.60 o
   9  -2  10        211.23        193.93       217.58 o
 -10  -1  10       1357.16       1219.85       279.84 o
  -9  -1  10         13.87       -138.44       138.44 o
  -8  -1  10       1586.16       1538.55       222.65 o
  -7  -1  10        541.15        582.26       141.30 o
  -6  -1  10        708.02        577.93       116.19 o
  -5  -1  10        811.67        871.53       141.06 o
  -4  -1  10       2923.40       2770.33       102.93 o
  -3  -1  10       1501.08       1643.63        76.02 o
  -2  -1  10      10489.46      10968.32       249.63 o
  -1  -1  10        626.38        682.46        46.02 o
   0  -1  10       8774.47       8667.69       183.03 o
   1  -1  10       2846.80       2985.43       100.58 o
   2  -1  10      10484.56      10345.87       237.15 o
   3  -1  10        123.88        227.46        57.41 o
   4  -1  10      17921.34      16940.09       409.97 o
   5  -1  10        432.43        322.06        81.65 o
   6  -1  10       9747.70       9594.80       377.13 o
   7  -1  10        374.27        378.99       167.02 o
   8  -1  10       2712.77       2375.99       344.37 o
   9  -1  10        308.16        140.32       193.76 o
 -10   0  10       4143.50       4378.51       572.97 o
  -9   0  10       1001.02        870.57       203.40 o
  -8   0  10       3199.50       3456.04       283.39 o
  -7   0  10       2472.95       3029.72       300.19 o
  -6   0  10       6896.01       7234.82       595.77 o
  -5   0  10         17.74        -55.09        55.09 o
  -4   0  10         63.99         91.10        47.86 o
  -3   0  10          2.62         33.43        38.58 o
  -2   0  10       3484.42       3933.05       105.90 o
  -1   0  10         16.19         26.97        33.73 o
   0   0  10      28229.72      27765.62       446.66 o
   1   0  10        103.56        144.41        38.82 o
   2   0  10       4019.26       3841.38       123.52 o
   3   0  10        633.31        496.15        85.98 o
   4   0  10       3379.48       3210.11       190.05 o
   5   0  10         13.05        -83.38        83.38 o
   6   0  10        406.62        379.22       122.22 o
   7   0  10        164.06        260.61       159.73 o
   8   0  10         97.91        -75.38       150.89 o
   9   0  10         37.87         78.61       186.88 o
 -10   1  10       1382.84       1222.44       298.82 o
  -9   1  10         18.39         70.50       164.82 o
  -8   1  10       1507.23       1323.31       232.40 o
  -7   1  10        523.58        467.82       174.97 o
  -6   1  10        714.20        555.78       129.84 o
  -5   1  10        831.52        616.32        93.37 o
  -4   1  10       2925.84       2870.11       119.78 o
  -3   1  10       1498.06       1548.32        82.21 o
  -2   1  10      10095.10      10658.48       189.11 o
  -1   1  10        629.98        727.22        53.74 o
   0   1  10       9170.39       9047.27       180.88 o
   1   1  10       2866.96       3005.52       115.75 o
   2   1  10      11073.64      10823.77       224.78 o
   3   1  10        114.99        128.25        43.28 o
   4   1  10      17934.70      16587.16       317.37 o
   5   1  10        398.62        246.50        80.75 o
   6   1  10       9812.71       9928.52       370.03 o
   7   1  10        374.26        268.05       157.26 o
   8   1  10       2676.64       2271.54       282.60 o
   9   1  10        296.52        128.94       225.57 o
 -10   2  10       2528.62       3212.71       401.16 o
  -9   2  10        155.64        335.92       196.67 o
  -8   2  10       4311.37       4927.07       738.72 o
  -7   2  10        461.96        198.11       133.80 o
  -6   2  10       4955.35       5436.84       260.49 o
  -5   2  10         28.21         34.57        96.28 o
  -4   2  10       7726.90       7721.43       220.03 o
  -3   2  10        118.56         76.84        42.08 o
  -2   2  10       3230.46       2943.93        82.89 o
  -1   2  10        545.17        661.99        58.69 o
   0   2  10        866.45        955.17       162.01 o
   1   2  10         84.99         75.47        58.19 o
   2   2  10      12299.14      12113.03       340.59 o
   3   2  10        389.15        405.41        75.00 o
   4   2  10       3503.58       3618.35       231.23 o
   5   2  10        577.99        543.62        96.42 o
   6   2  10        152.80        210.43       106.76 o
   7   2  10        871.79        735.71       145.54 o
   8   2  10        240.91       -142.93       148.03 o
   9   2  10        198.85        281.13       208.81 o
  -9   3  10        119.79        697.73       310.50 o
  -8   3  10        325.32        272.55       235.72 o
  -7   3  10         19.67         12.89       149.82 o
  -6   3  10       1115.67       1250.43       200.78 o
  -5   3  10       1589.61       1548.31       137.49 o
  -4   3  10        152.45        104.84        68.10 o
  -3   3  10        622.63        607.06        69.92 o
  -2   3  10       3131.16       3461.81       300.46 o
  -1   3  10        610.79        570.11        64.93 o
   0   3  10       4833.22       4737.44       174.34 o
   1   3  10       3193.35       3297.95       183.84 o
   2   3  10      11814.02      11687.03       345.15 o
   3   3  10       1285.70       1217.52       136.57 o
   4   3  10       6116.44       6172.69       277.43 o
   5   3  10        155.70        -23.89        93.01 o
   6   3  10       3570.76       3359.13       206.10 o
   7   3  10        176.21        187.23       113.47 o
   8   3  10       1691.91       1653.77       340.38 o
   9   3  10        296.27         75.60       240.46 o
  -9   4  10         56.26        449.66       484.38 o
  -8   4  10       3721.27       4251.03       501.66 o
  -7   4  10        258.84        374.54       176.86 o
  -6   4  10       7194.16       7497.22       315.54 o
  -5   4  10        596.35        378.76       142.76 o
  -4   4  10       8675.45       8741.94       501.82 o
  -3   4  10       3211.93       3114.23       127.85 o
  -2   4  10      10135.30       9937.37       342.11 o
  -1   4  10       4042.43       4068.22       303.35 o
   0   4  10      11824.23      11295.77       351.34 o
   1   4  10        911.46        966.19       119.50 o
   2   4  10       9190.47       9740.96       313.36 o
   3   4  10        585.36        486.37       129.22 o
   4   4  10         13.32        -71.89        84.70 o
   5   4  10         77.63          0.83       123.69 o
   6   4  10       1742.00       1541.44       312.17 o
   7   4  10        556.34        814.71       473.96 o
   8   4  10        376.08        -72.24       201.82 o
  -8   5  10        608.21        901.05       513.89 o
  -7   5  10        390.75        -43.40       368.93 o
  -6   5  10        168.17        521.81       149.85 o
  -5   5  10          8.83        180.56        97.97 o
  -4   5  10        369.67        453.65       182.01 o
  -3   5  10        693.56        591.75       124.16 o
  -2   5  10        933.65        910.60       319.80 o
  -1   5  10        538.83        595.43        78.28 o
   0   5  10       4237.91       3807.22       200.23 o
   1   5  10       1802.95       1729.83       189.65 o
   2   5  10       3729.17       4058.16       266.34 o
   3   5  10        658.62        927.11       201.89 o
   4   5  10       3277.00       2974.00       272.48 o
   5   5  10        675.04        710.30       224.96 o
   6   5  10       1871.11       1544.19       242.25 o
   7   5  10        721.25        289.03       279.95 o
   8   5  10        546.42        839.26       296.08 o
  -8   6  10       1817.19       1828.14       631.08 o
  -7   6  10        393.13        151.04       446.18 o
  -6   6  10       4543.96       5050.39       835.08 o
  -5   6  10        535.54        687.51       397.57 o
  -4   6  10      10089.20      11042.54      1204.44 o
  -3   6  10       1361.78       1575.53       463.55 o
  -2   6  10       7493.07       6113.76       750.01 o
  -1   6  10       2144.19       2295.09       310.67 o
   0   6  10       6124.97       6178.99       359.55 o
   1   6  10       1962.96       1900.86       221.79 o
   2   6  10       1111.63       1417.32       228.74 o
   3   6  10        127.94         15.47       138.69 o
   4   6  10       3312.32       3188.03       295.37 o
   5   6  10         17.23        -10.91       172.17 o
   6   6  10         14.73         99.05       267.36 o
   7   6  10        107.14         86.99       214.52 o
  -7   7  10        183.62        104.17       470.49 o
  -6   7  10         42.36        112.85       381.95 o
  -5   7  10          6.28        171.01       368.93 o
  -4   7  10        163.59        105.90       320.31 o
  -3   7  10        973.72       1170.15       448.79 o
  -2   7  10       1462.56       1098.10       409.73 o
  -1   7  10        841.48        187.50       281.25 o
   1   7  10        267.27        456.60       219.62 o
   2   7  10       2581.16       2646.52       319.71 o
   3   7  10          4.93         18.65       154.16 o
   4   7  10       1624.50       1724.54       247.57 o
   5   7  10         85.94        244.00       208.51 o
   6   7  10        246.35        485.45       245.47 o
  -6   8  10       1675.63       2255.23       710.94 o
  -5   8  10       1224.92       2801.24       715.28 o
  -4   8  10       3711.55       4063.40       805.56 o
  -3   8  10       1913.74       1901.92       579.87 o
  -2   8  10       2959.48       3549.51       641.50 o
  -1   8  10       1751.21       1210.95       433.16 o
   2   8  10       2477.40       3098.11       556.43 o
   3   8  10       1481.63       1628.03       291.67 o
   4   8  10        193.12        162.57       172.54 o
   5   8  10        440.08        372.75       232.17 o
  -4   9  10         73.59        572.92       440.98 o
  -3   9  10        324.03        347.22       412.33 o
  -2   9  10        827.15       1223.97       448.79 o
  -1   9  10        612.05        152.78       277.78 o
   2   9  10        714.53        921.01       379.34 o
   3   9  10        643.44        675.35       388.89 o
  -4  -9  11        578.47        622.21       274.80 o
  -3  -9  11       1456.78       1301.45       260.55 o
  -2  -9  11       1405.01       1205.72       240.04 o
  -1  -9  11       1461.48       1471.72       324.99 o
   0  -9  11        328.69        165.20       106.80 o
   1  -9  11       1170.99       1227.05       191.70 o
   2  -9  11        337.76        371.52       271.92 o
   3  -9  11         78.94        -31.56       243.00 o
  -6  -8  11        133.62        373.53       170.47 o
  -5  -8  11        431.04        380.87       157.91 o
  -4  -8  11        336.77        411.63       231.74 o
  -3  -8  11        616.09        541.84       197.44 o
  -2  -8  11        581.16        336.09       163.83 o
  -1  -8  11       1829.47       1577.30       215.71 o
   0  -8  11          4.15        -44.32        91.47 o
   1  -8  11        356.80        330.59       112.66 o
   2  -8  11        398.75        265.45       144.14 o
   3  -8  11       1287.09       1425.45       256.33 o
   4  -8  11        301.70        606.99       284.42 o
   5  -8  11        396.99        612.85       407.12 o
  -7  -7  11        717.93        285.89       192.05 o
  -6  -7  11        140.81         71.26       139.11 o
  -5  -7  11       4561.88       3928.67       335.51 o
  -4  -7  11       2591.23       2146.37       244.19 o
  -3  -7  11       5241.58       4361.53       886.64 o
  -2  -7  11       2030.47       1779.32       198.44 o
  -1  -7  11       3046.51       2733.08       340.68 o
   0  -7  11       3260.70       2843.01       302.44 o
   1  -7  11        454.32        557.03        81.05 o
   2  -7  11        368.64        265.19       139.39 o
   3  -7  11        404.97        216.39       136.07 o
   4  -7  11        107.18        232.98       193.68 o
   5  -7  11         84.23       -148.44       273.44 o
   6  -7  11        449.49        469.18       142.33 o
  -8  -6  11        237.12        382.25       192.43 o
  -7  -6  11        490.00        730.08       243.88 o
  -6  -6  11        580.21        466.00       174.08 o
  -5  -6  11        254.88        228.21       130.32 o
  -4  -6  11       1589.07       1648.03       217.96 o
  -3  -6  11       1069.25        984.25       157.47 o
  -2  -6  11        695.51        776.93       148.60 o
  -1  -6  11       1394.18       1472.74       178.56 o
   0  -6  11        813.47        721.42        92.97 o
   1  -6  11       2962.27       3121.23       167.06 o
   2  -6  11          0.40        -20.71        48.56 o
   3  -6  11       1359.02       1577.75       178.10 o
   4  -6  11       1119.48       1092.79       157.47 o
   5  -6  11        854.81        872.48       140.08 o
   6  -6  11        400.85        406.61       149.28 o
   7  -6  11        732.65        642.74       328.56 o
  -8  -5  11        235.51         77.74       212.47 o
  -7  -5  11       4830.52       5065.53       522.67 o
  -6  -5  11       1375.25       1395.02       220.95 o
  -5  -5  11       7559.24       7915.96       433.94 o
  -4  -5  11       1088.94       1066.70       176.18 o
  -3  -5  11       5492.14       5371.23       300.94 o
  -2  -5  11        600.94        583.75       114.20 o
  -1  -5  11      10972.24      11240.15       297.72 o
   0  -5  11       1896.97       1885.43       124.00 o
   1  -5  11       1427.14       1448.46        84.94 o
   2  -5  11        758.33        811.23        72.17 o
   3  -5  11        829.52        933.16       129.50 o
   4  -5  11        600.15        429.79       126.21 o
   5  -5  11       2035.94       2338.15       231.42 o
   6  -5  11        247.18        244.67       117.82 o
   7  -5  11          9.28         60.99       150.67 o
   8  -5  11         53.57        154.34       299.92 o
  -9  -4  11        668.55        935.19       238.46 o
  -8  -4  11        224.16        199.80       169.57 o
  -7  -4  11       1060.62        931.74       177.39 o
  -6  -4  11        735.78        644.53       167.53 o
  -5  -4  11        476.64        325.88       127.49 o
  -4  -4  11        123.86         68.61        96.57 o
  -3  -4  11       1975.28       1880.00       137.75 o
  -2  -4  11         71.93         59.88        42.62 o
  -1  -4  11       4395.93       4751.76       214.49 o
   0  -4  11        293.73        317.33        61.20 o
   1  -4  11       5361.01       5183.95       152.21 o
   2  -4  11        935.47        979.65        84.49 o
   3  -4  11       2128.99       2159.32       120.43 o
   4  -4  11       1748.67       1726.38       118.93 o
   5  -4  11       6640.14       5988.23       296.67 o
   6  -4  11       1066.26        968.84       168.66 o
   7  -4  11       2194.06       2058.81       263.53 o
   8  -4  11        110.49         98.04       169.94 o
  -9  -3  11       2926.20       2877.64       348.51 o
  -8  -3  11        101.59         57.67       149.19 o
  -7  -3  11       6403.73       6113.22       538.03 o
  -6  -3  11        533.26        329.93       124.97 o
  -5  -3  11       4447.49       4871.57       361.73 o
  -4  -3  11        650.21        615.25        98.35 o
  -3  -3  11      26552.23      25324.48       516.22 o
  -2  -3  11       2895.80       2779.83       150.33 o
  -1  -3  11      10794.17      10780.42       251.06 o
   0  -3  11        177.19        111.84        38.82 o
   1  -3  11      12703.03      12472.68       234.20 o
   2  -3  11         20.73         59.62        46.48 o
   3  -3  11       3947.27       4102.43       151.33 o
   4  -3  11         96.81        114.77        74.59 o
   5  -3  11       1149.97       1158.66       125.20 o
   6  -3  11        428.65        530.31       131.83 o
   7  -3  11       2426.31       2141.16       220.57 o
   8  -3  11         70.08         98.38       213.13 o
   9  -3  11         59.74        242.07       212.65 o
 -10  -2  11        340.26        486.16       235.62 o
  -9  -2  11        994.70       1073.24       239.10 o
  -8  -2  11        311.94        352.64       171.03 o
  -7  -2  11        177.03        -23.90       107.95 o
  -6  -2  11       1296.26       1186.70       138.75 o
  -5  -2  11        347.57        291.84        89.52 o
  -4  -2  11        707.60        619.64        97.38 o
  -3  -2  11       2918.01       3285.53       179.29 o
  -2  -2  11        475.07        406.75        46.87 o
  -1  -2  11       2786.24       2904.94       147.30 o
   0  -2  11       3622.79       3480.52        95.73 o
   1  -2  11      19245.04      18262.73       307.56 o
   2  -2  11       1621.75       1671.33        88.90 o
   3  -2  11      26208.33      25653.12       494.95 o
   4  -2  11       1745.24       1644.69       124.89 o
   5  -2  11       6867.96       6147.25       236.79 o
   6  -2  11        690.14        614.92       133.42 o
   7  -2  11       3529.10       3014.62       304.29 o
   8  -2  11         99.50        151.85       173.72 o
   9  -2  11       1208.09       1149.24       265.04 o
 -10  -1  11        345.91        149.75       205.19 o
  -9  -1  11       4584.93       4905.04       433.07 o
  -8  -1  11        949.35       1190.00       194.90 o
  -7  -1  11       2334.72       2432.82       224.57 o
  -6  -1  11        216.01        131.61        95.41 o
  -5  -1  11       6949.26       7359.78       231.77 o
  -4  -1  11        757.58        680.26        61.91 o
  -3  -1  11      12931.79      13205.94       232.20 o
  -2  -1  11         82.76         89.77        35.31 o
  -1  -1  11      33418.84      33641.28       464.01 o
   0  -1  11        214.30        261.62        46.79 o
   1  -1  11      23266.82      23046.72       422.50 o
   2  -1  11         70.24         68.86        46.49 o
   3  -1  11      20431.97      20270.80       433.08 o
   4  -1  11       1504.94       1434.74       119.08 o
   5  -1  11       2399.14       2456.24       151.44 o
   6  -1  11         14.35          3.43       145.34 o
   7  -1  11         51.02         18.04       170.60 o
   8  -1  11        455.99        554.82       206.07 o
   9  -1  11        117.87        407.93       204.93 o
 -10   0  11        176.70        126.00       189.12 o
  -9   0  11        118.60        170.30       185.06 o
  -8   0  11        311.47        418.34       156.76 o
  -7   0  11         20.28        232.68       151.44 o
  -6   0  11         23.24         36.20        87.96 o
  -5   0  11        262.70        212.61        84.11 o
  -4   0  11         22.75         -5.47        43.42 o
  -3   0  11       1093.98        995.22        73.08 o
  -2   0  11        204.94        207.31        39.17 o
  -1   0  11      18002.21      17726.34       295.33 o
   0   0  11        103.77        133.77        45.52 o
   1   0  11      17073.14      16656.08       295.99 o
   2   0  11        876.16        802.06        50.33 o
   3   0  11      25998.07      25713.08       607.87 o
   4   0  11         38.64         17.48        75.58 o
   5   0  11      16265.95      16187.30       478.37 o
   6   0  11        192.41        250.73       117.24 o
   7   0  11       4566.81       4735.82       376.51 o
   8   0  11       1896.19       1934.29       280.92 o
   9   0  11        213.22        319.13       211.63 o
 -10   1  11        342.73         70.99       203.83 o
  -9   1  11       4669.42       5620.10       816.02 o
  -8   1  11        963.10       1262.20       240.08 o
  -7   1  11       2229.39       2896.77       290.96 o
  -6   1  11        224.71        220.15        97.67 o
  -5   1  11       6963.72       7401.27       265.95 o
  -4   1  11        754.72        706.19        76.06 o
  -3   1  11      12586.75      12545.11       228.66 o
  -2   1  11         80.50         33.01        32.89 o
  -1   1  11      33193.61      32660.62       495.19 o
   0   1  11        212.06        264.32        44.47 o
   1   1  11      22779.52      22757.62       386.72 o
   2   1  11         79.24         47.88        40.15 o
   3   1  11      20233.16      20165.68       360.17 o
   4   1  11       1495.48       1457.62        87.36 o
   5   1  11       2378.69       2042.02       176.51 o
   6   1  11         17.80        -70.97        93.90 o
   7   1  11         56.43       -126.57       126.57 o
   8   1  11        464.00        400.37       210.29 o
   9   1  11        114.65        225.38       200.84 o
 -10   2  11        362.75        237.37       360.19 o
  -9   2  11       1089.57        648.64       296.45 o
  -8   2  11        304.72        359.62       247.87 o
  -7   2  11        201.44         50.59       217.39 o
  -6   2  11       1313.15       1355.15       158.35 o
  -5   2  11        350.57        313.79        95.01 o
  -4   2  11        693.68        790.19        77.88 o
  -3   2  11       3048.91       3298.65       116.11 o
  -2   2  11        460.45        482.89        48.12 o
  -1   2  11       2672.75       2718.46       105.61 o
   0   2  11       3561.72       3568.21       157.94 o
   1   2  11      19270.74      18525.32       443.09 o
   2   2  11       1632.70       1510.19       167.02 o
   3   2  11      26243.34      25395.84       602.26 o
   4   2  11       1732.70       1597.65       156.21 o
   5   2  11       6948.85       6576.44       343.14 o
   6   2  11        663.67        497.47       123.66 o
   7   2  11       3474.22       3462.81       286.65 o
   8   2  11        101.45        421.64       195.63 o
   9   2  11       1274.13        897.99       247.72 o
  -9   3  11       2898.91       3081.43       448.61 o
  -8   3  11        111.29        158.87       223.40 o
  -7   3  11       6258.50       6831.34       425.47 o
  -6   3  11        528.17        514.36       167.04 o
  -5   3  11       3952.31       4065.18       210.66 o
  -4   3  11        650.04        781.44        96.22 o
  -3   3  11      26285.66      25394.92       436.33 o
  -2   3  11       2787.26       2946.04       157.25 o
  -1   3  11      10542.85      10036.29       257.34 o
   0   3  11        188.81        175.49        61.27 o
   1   3  11      12485.91      12496.19       392.55 o
   2   3  11         21.23         26.10        64.48 o
   3   3  11       3713.58       3519.69       456.81 o
   4   3  11        103.56        187.36        88.30 o
   5   3  11       1040.12       1077.22       157.12 o
   6   3  11        409.64        335.46       112.28 o
   7   3  11       2499.47       2352.50       355.46 o
   8   3  11         67.78       -167.24       196.47 o
   9   3  11         52.98        -82.65       225.86 o
  -9   4  11        720.75        822.92       580.73 o
  -8   4  11        230.79        779.52       514.76 o
  -7   4  11       1033.78       1021.72       214.92 o
  -6   4  11        748.40        675.14       189.97 o
  -5   4  11        500.35        373.39       141.36 o
  -4   4  11        135.71        102.84        68.92 o
  -3   4  11       1912.80       1733.32        94.55 o
  -2   4  11         68.36        -27.57        91.82 o
  -1   4  11       4656.31       4732.66       237.31 o
   0   4  11        289.20        354.51        75.05 o
   1   4  11       5403.61       4899.26       233.62 o
   2   4  11        889.11        685.40       132.33 o
   3   4  11       2345.64       2309.82       329.84 o
   4   4  11       1752.95       1602.67       178.79 o
   5   4  11       6377.44       5398.39       363.05 o
   6   4  11       1050.29        861.12       331.17 o
   7   4  11       2118.78       2609.83       380.19 o
   8   4  11        127.58         22.32       290.80 o
  -8   5  11        217.62        325.52       454.00 o
  -7   5  11       4740.73       3721.38       725.70 o
  -6   5  11       1370.53        533.86       413.20 o
  -5   5  11       7558.34       8622.95       556.43 o
  -4   5  11       1053.30       1353.43       347.66 o
  -3   5  11       5237.86       5549.42       471.59 o
  -2   5  11        580.00        466.24       101.05 o
  -1   5  11      10682.49      10868.96       698.73 o
   0   5  11       1892.24       1902.41       157.98 o
   1   5  11       1333.15       1566.01       178.57 o
   2   5  11        761.30        929.51       296.88 o
   3   5  11        722.41        741.67       190.11 o
   4   5  11        601.17        409.00       250.67 o
   5   5  11       2100.66       2108.04       326.30 o
   6   5  11        244.54        115.02       144.89 o
   7   5  11          6.02        -16.65       193.00 o
   8   5  11         55.01        -89.07       214.11 o
  -8   6  11        232.52        526.05       467.02 o
  -7   6  11        505.17        860.25       530.39 o
  -6   6  11        565.68        253.47       407.99 o
  -5   6  11        256.00        328.13       370.66 o
  -4   6  11       1596.24       1768.89       271.47 o
  -3   6  11        983.41       1021.71       367.19 o
  -2   6  11        719.61        478.30       298.61 o
  -1   6  11       1371.82       1818.59       440.98 o
   0   6  11        827.76        771.45       153.08 o
   1   6  11       3077.54       2628.83       250.88 o
   2   6  11          0.72         88.42       129.57 o
   3   6  11       1314.21       1511.67       254.48 o
   4   6  11       1055.95       1098.13       257.59 o
   5   6  11        782.76        161.47       220.05 o
   6   6  11        432.15        469.92       246.73 o
   7   6  11        663.73        389.38       558.60 o
  -7   7  11        729.25        347.22       507.82 o
  -6   7  11        115.91        709.21       467.02 o
  -5   7  11       4553.47       5134.59       871.53 o
  -4   7  11       2636.57       2601.58       628.48 o
  -3   7  11       5158.31       5088.58       769.97 o
  -2   7  11       2109.54       2270.85       536.46 o
  -1   7  11       3213.29       3958.36       611.12 o
   2   7  11        351.49        416.17       179.16 o
   3   7  11        402.41        361.74       184.49 o
   4   7  11         97.09        -29.65       144.37 o
   5   7  11         77.19        149.31       254.34 o
   6   7  11        446.47        395.28       375.00 o
  -6   8  11        143.00        361.11       454.86 o
  -5   8  11        418.78       1054.70       457.47 o
  -4   8  11        314.43        623.27       464.41 o
  -3   8  11        583.79        707.47       376.74 o
  -2   8  11        595.13        157.12       286.46 o
  -1   8  11       1794.92       1961.82       447.05 o
   2   8  11        357.55        476.57       289.06 o
   3   8  11       1291.71       1150.17       265.47 o
   4   8  11        276.02        400.70       222.55 o
   5   8  11        419.55        279.44       243.37 o
  -4   9  11        601.16       1256.09       567.71 o
  -3   9  11       1523.92       2124.15       592.02 o
  -2   9  11       1430.29        636.29       341.15 o
  -1   9  11       1483.04        799.49       412.33 o
   2   9  11        341.95        801.22       374.13 o
   3   9  11         92.30        473.09       355.91 o
  -4  -9  12         89.08         90.67       212.01 o
  -3  -9  12        119.13          6.35       171.33 o
  -2  -9  12       1182.00        790.00       235.69 o
  -1  -9  12        348.02        207.34       123.11 o
   0  -9  12        962.24        983.61       154.46 o
   1  -9  12       1447.40        892.13       239.88 o
   2  -9  12        795.91        628.74       218.34 o
   3  -9  12        389.31        465.56       227.72 o
  -6  -8  12       2911.67       3032.92       339.25 o
  -5  -8  12        672.24        490.79       178.12 o
  -4  -8  12       3596.25       3593.55      1168.85 o
  -3  -8  12        709.91        458.96       231.87 o
  -2  -8  12       2225.55       2633.95       456.41 o
  -1  -8  12        652.98        522.66       163.98 o
   0  -8  12       1903.62       1931.68       181.17 o
   1  -8  12         47.62         -6.55        91.42 o
   2  -8  12        780.35        921.81       191.58 o
   3  -8  12        600.61        430.74       165.90 o
   4  -8  12        179.50        380.77       268.99 o
   5  -8  12        250.40        282.12       400.18 o
  -7  -7  12         13.06         51.23       145.40 o
  -6  -7  12        245.98        349.08       166.88 o
  -5  -7  12        118.55         85.94       133.60 o
  -4  -7  12        640.73        594.04       151.82 o
  -3  -7  12        645.80        548.32       182.44 o
  -2  -7  12       1598.04       2088.32       273.77 o
  -1  -7  12        228.67        201.58       105.69 o
   0  -7  12        145.42         93.60        97.76 o
   1  -7  12        148.55        187.01        88.55 o
   2  -7  12       1824.59       2065.45       274.23 o
   3  -7  12        464.91        500.94       151.25 o
   4  -7  12       2092.73       2245.10       291.94 o
   5  -7  12        270.40        307.29       323.79 o
   6  -7  12       1000.67       1072.92       208.33 o
  -8  -6  12       3534.13       3315.80       359.53 o
  -7  -6  12        390.65        526.78       179.33 o
  -6  -6  12       6628.41       6087.47       428.81 o
  -5  -6  12       1948.31       1859.42       237.28 o
  -4  -6  12       9692.00      10560.24       477.41 o
  -3  -6  12        150.05        143.46       100.69 o
  -2  -6  12       3899.43       4119.94       293.84 o
  -1  -6  12        919.04        797.78       128.82 o
   0  -6  12       1180.68       1442.23       165.69 o
   1  -6  12       1842.12       2002.06       131.90 o
   2  -6  12        782.52        747.84        85.96 o
   3  -6  12         68.92        131.05        59.35 o
   4  -6  12       1181.73       1310.52       111.14 o
   5  -6  12        184.45         35.08       102.26 o
   6  -6  12          4.94         73.19       129.26 o
   7  -6  12        132.66        234.81       176.40 o
  -8  -5  12       1127.46       1820.64       555.43 o
  -7  -5  12        288.26        307.05       149.75 o
  -6  -5  12        356.65        296.86       152.00 o
  -5  -5  12        598.39        589.95       219.41 o
  -4  -5  12        751.64        552.19       150.43 o
  -3  -5  12        101.27        152.48        98.30 o
  -2  -5  12       1346.16       1538.60       134.55 o
  -1  -5  12       2305.90       2260.92       174.05 o
   0  -5  12       6189.94       6746.97       229.38 o
   1  -5  12        920.96        935.33        72.92 o
   2  -5  12        606.65        669.92        70.08 o
   3  -5  12       2590.69       2743.12       156.19 o
   4  -5  12       1431.65       1641.31       189.30 o
   5  -5  12       1018.49       1220.14       155.76 o
   6  -5  12       2847.96       3165.80       355.20 o
   7  -5  12        792.16        700.97       190.40 o
   8  -5  12       1256.88        898.82       263.42 o
  -9  -4  12         53.87        112.75       176.94 o
  -8  -4  12       4686.82       4296.26       397.74 o
  -7  -4  12        411.04        618.80       160.78 o
  -6  -4  12      10606.47      11104.94       461.89 o
  -5  -4  12        164.96        212.03       107.51 o
  -4  -4  12       4796.41       4971.28       278.95 o
  -3  -4  12       5503.12       5184.51       227.27 o
  -2  -4  12       9184.13       9262.55       268.57 o
  -1  -4  12       1093.69       1065.85       101.26 o
   0  -4  12       4915.88       5140.71       237.58 o
   1  -4  12         55.48         26.80        43.07 o
   2  -4  12       3426.77       3324.88       123.94 o
   3  -4  12        208.14        152.21        67.50 o
   4  -4  12        143.74        -26.14        66.63 o
   5  -4  12        334.28        269.23        97.38 o
   6  -4  12       1172.89        981.25       195.27 o
   7  -4  12        284.57        171.32       161.46 o
   8  -4  12        149.21         21.94       169.20 o
  -9  -3  12         13.36        138.06       177.77 o
  -8  -3  12        540.27        562.69       186.56 o
  -7  -3  12        219.80        205.38       144.12 o
  -6  -3  12        380.32        374.00       124.94 o
  -5  -3  12       3297.18       2839.20       224.05 o
  -4  -3  12       1774.58       1542.13       140.69 o
  -3  -3  12        948.50        895.53        98.04 o
  -2  -3  12      15298.49      15729.73       468.10 o
  -1  -3  12       2315.88       2367.62       123.78 o
   0  -3  12       4405.54       4599.22       140.49 o
   1  -3  12       2371.73       2560.69       104.16 o
   2  -3  12       9697.06       9560.49       220.12 o
   3  -3  12       2389.54       2368.69       122.84 o
   4  -3  12       2034.92       2180.77       153.49 o
   5  -3  12        304.19        313.26        96.68 o
   6  -3  12       4383.54       4466.76       357.09 o
   7  -3  12        350.73        258.21       216.16 o
   8  -3  12       1703.97       1324.20       319.28 o
  -9  -2  12        416.08        806.49       213.49 o
  -8  -2  12       4073.83       4389.34       383.82 o
  -7  -2  12        936.54        979.47       203.83 o
  -6  -2  12       1148.19       1178.52       195.95 o
  -5  -2  12        399.50        367.33        93.91 o
  -4  -2  12       7417.49       7105.54       254.01 o
  -3  -2  12        256.58        243.89        62.69 o
  -2  -2  12       6756.48       6310.15       159.36 o
  -1  -2  12        261.31        309.29        36.99 o
   0  -2  12       7655.84       7503.42       193.13 o
   1  -2  12        193.85        265.13        44.84 o
   2  -2  12       8160.40       7871.58       186.30 o
   3  -2  12        267.67        206.98        69.63 o
   4  -2  12       3600.98       3385.61       167.60 o
   5  -2  12       1198.83       1211.62       132.01 o
   6  -2  12       2096.22       2151.81       203.33 o
   7  -2  12        447.56        164.93       153.34 o
   8  -2  12        491.85        444.89       197.10 o
   9  -2  12        149.56        192.75       224.44 o
 -10  -1  12        103.08        154.89       209.75 o
  -9  -1  12        319.04        589.92       221.91 o
  -8  -1  12        567.82        511.91       155.76 o
  -7  -1  12        352.96        392.01       156.55 o
  -6  -1  12       1314.53       1410.88       153.91 o
  -5  -1  12        303.75        148.90        42.90 o
  -4  -1  12       3451.13       3404.19       157.53 o
  -3  -1  12        448.28        427.60        58.38 o
  -2  -1  12       2011.36       2151.97       107.16 o
  -1  -1  12        338.30        289.61        42.45 o
   0  -1  12      26146.77      25708.95       477.52 o
   1  -1  12       2277.95       2446.60       122.67 o
   2  -1  12      10402.15      10016.02       239.86 o
   3  -1  12        120.05         78.18        55.61 o
   4  -1  12      11608.79      11067.60       360.36 o
   5  -1  12        713.89        673.95       127.04 o
   6  -1  12       4447.64       4459.04       296.70 o
   7  -1  12        123.45         75.44       145.53 o
   8  -1  12       4132.93       4030.48       746.41 o
   9  -1  12        226.60        354.04       202.74 o
 -10   0  12       2095.74       2554.29       310.34 o
  -9   0  12        277.37        387.05       171.24 o
  -8   0  12          4.52       -115.14       115.14 o
  -7   0  12       1950.44       2374.27       272.39 o
  -6   0  12       3980.89       4223.04       240.92 o
  -5   0  12        984.24       1199.32       112.34 o
  -4   0  12       1514.84       1568.35        92.86 o
  -3   0  12          2.50         32.60        41.69 o
  -2   0  12      15382.49      15388.31       275.81 o
  -1   0  12         13.90         20.24        36.13 o
   0   0  12      46692.11      46810.50       778.60 o
   1   0  12          5.03         68.34        37.68 o
   2   0  12        239.20        372.92        47.95 o
   3   0  12       2315.06       1911.26       145.23 o
   4   0  12       5082.96       4918.09       241.56 o
   5   0  12        247.48        319.53       106.43 o
   6   0  12        394.59        411.53       125.54 o
   7   0  12          1.56       -122.52       135.68 o
   8   0  12        325.18        293.97       204.53 o
   9   0  12          4.54       -173.95       173.95 o
 -10   1  12         92.62        397.41       243.49 o
  -9   1  12        317.55        276.76       164.13 o
  -8   1  12        611.72        497.17       190.34 o
  -7   1  12        356.35        430.46       168.93 o
  -6   1  12       1319.56       1228.28       137.60 o
  -5   1  12        325.33        358.34        75.99 o
  -4   1  12       3621.86       3569.99       147.47 o
  -3   1  12        446.60        420.99        52.83 o
  -2   1  12       2025.89       2135.82        93.80 o
  -1   1  12        351.28        392.76        48.04 o
   0   1  12      26754.98      26736.75       435.62 o
   1   1  12       2293.08       2595.54       104.80 o
   2   1  12      10716.19      10368.78       232.05 o
   3   1  12        116.13        184.13        61.90 o
   4   1  12      11456.29      11231.90       243.81 o
   5   1  12        714.13        717.47        81.49 o
   6   1  12       4461.41       4219.13       266.79 o
   7   1  12        114.36        331.86       163.17 o
   8   1  12       4030.54       3326.92       656.25 o
   9   1  12        227.86        173.60       207.67 o
  -9   2  12        436.71        292.81       296.44 o
  -8   2  12       4127.70       4833.30       524.74 o
  -7   2  12        941.74        803.24       167.58 o
  -6   2  12       1325.91       1422.37       138.46 o
  -5   2  12        386.00        493.90        89.90 o
  -4   2  12       7291.12       7198.28       195.23 o
  -3   2  12        280.48        279.00        48.95 o
  -2   2  12       6364.28       6223.71       146.96 o
  -1   2  12        254.86        263.47        43.86 o
   0   2  12       7626.22       7577.42       197.75 o
   1   2  12        195.49        166.43        65.78 o
   2   2  12       8296.77       7681.51       265.41 o
   3   2  12        279.97        -32.22        90.84 o
   4   2  12       3722.96       3626.22       138.12 o
   5   2  12       1184.89       1137.41       122.68 o
   6   2  12       2040.79       1913.04       186.69 o
   7   2  12        459.92         62.09       156.39 o
   8   2  12        483.61        291.79       179.53 o
   9   2  12        158.75        297.43       223.95 o
  -9   3  12         13.09         71.02       250.51 o
  -8   3  12        574.63        198.02       273.44 o
  -7   3  12        205.14        229.48       172.00 o
  -6   3  12        374.20        324.09       144.72 o
  -5   3  12       3302.34       3460.91       202.61 o
  -4   3  12       1889.33       1917.30       109.75 o
  -3   3  12        949.75        912.53        68.99 o
  -2   3  12      15581.74      15153.13       576.24 o
  -1   3  12       2398.19       2643.97       112.12 o
   0   3  12       4453.66       4632.38       191.81 o
   1   3  12       2401.40       2429.61       155.95 o
   2   3  12       9655.64       8890.58       308.98 o
   3   3  12       2440.40       2384.78       214.92 o
   4   3  12       2073.25       2337.21       177.02 o
   5   3  12        334.09        285.42       123.09 o
   6   3  12       4368.67       4081.74       244.43 o
   7   3  12        352.15        241.41       130.02 o
   8   3  12       1717.69       1075.12       308.06 o
  -9   4  12         46.97        190.97       509.55 o
  -8   4  12       4693.46       4368.09       788.20 o
  -7   4  12        413.53        469.30       253.61 o
  -6   4  12      10906.18      10927.87       474.55 o
  -5   4  12        151.78        -42.30       118.04 o
  -4   4  12       4957.45       4744.19       213.58 o
  -3   4  12       5382.93       5199.86       389.24 o
  -2   4  12       9031.16       9160.01       424.12 o
  -1   4  12       1130.19       1043.89       101.90 o
   0   4  12       4806.83       4688.02       252.59 o
   1   4  12         61.76        125.42        77.59 o
   2   4  12       3538.74       3613.88       259.15 o
   3   4  12        204.73        293.81       119.96 o
   4   4  12        142.60        -12.34        94.98 o
   5   4  12        348.64        354.25       191.49 o
   6   4  12       1159.17       1069.50       269.97 o
   7   4  12        283.82         76.73       207.03 o
   8   4  12        155.22         73.13       238.25 o
  -8   5  12       1171.31       1268.24       566.84 o
  -7   5  12        284.44        101.56       397.57 o
  -6   5  12        369.98        446.18       391.50 o
  -5   5  12        559.23        497.18       210.38 o
  -4   5  12        784.46        887.32       217.87 o
  -3   5  12         94.88        259.82       193.14 o
  -2   5  12       1417.10       1114.08       147.48 o
  -1   5  12       2384.66       2399.98       214.00 o
   0   5  12       6190.96       5817.14       359.47 o
   1   5  12        945.95       1028.37       364.59 o
   2   5  12        735.99        722.47       183.36 o
   3   5  12       2589.23       2833.26       323.92 o
   4   5  12       1402.75       1715.66       212.67 o
   5   5  12       1058.59       1226.66       271.82 o
   6   5  12       2824.33       2908.90       383.81 o
   7   5  12        804.42        687.59       256.49 o
   8   5  12       1253.44       1272.58       443.58 o
  -8   6  12       3516.12       5389.80       931.43 o
  -7   6  12        397.56        321.18       450.52 o
  -6   6  12       6598.13       7033.91      1006.08 o
  -5   6  12       1918.09       1869.81       569.45 o
  -4   6  12       9792.03      10826.36      1223.10 o
  -3   6  12        175.54        245.66       321.18 o
  -2   6  12       3954.42       3973.99       642.37 o
  -1   6  12        865.13        247.40       291.67 o
   0   6  12       1194.31       1074.66       240.45 o
   1   6  12       1931.57       2379.30       234.52 o
   2   6  12        716.70        851.71       205.40 o
   3   6  12         72.31         56.08       149.25 o
   4   6  12       1227.84       1353.96       245.69 o
   5   6  12        183.77        107.01       198.76 o
   6   6  12          3.80        -55.56       205.63 o
   7   6  12        132.35        151.34       235.93 o
  -7   7  12         11.14        553.82       498.27 o
  -6   7  12        244.93       -178.82       351.57 o
  -5   7  12        109.81        473.09       477.43 o
  -4   7  12        657.03        315.97       331.60 o
  -3   7  12        618.13        572.92       365.45 o
  -2   7  12       1614.58       1683.17       454.00 o
  -1   7  12        223.66       -170.14       199.65 o
   2   7  12       1759.15       1702.64       268.32 o
   3   7  12        479.81        875.71       236.32 o
   4   7  12       2129.14       2166.20       450.09 o
   5   7  12        255.55        500.32       240.03 o
   6   7  12       1024.84       1355.51       354.60 o
  -6   8  12       2908.35       2972.25       733.51 o
  -5   8  12        728.27        848.96       460.94 o
  -4   8  12       3539.13       3265.65       742.19 o
  -3   8  12        683.93        629.35       378.48 o
  -2   8  12       2156.47       1710.08       462.68 o
  -1   8  12        650.79        532.99       321.18 o
   2   8  12        854.54       1233.52       403.65 o
   3   8  12        598.33       1122.40       395.84 o
   4   8  12        160.83         -4.07       200.90 o
   5   8  12        250.04         -1.80       217.12 o
  -4   9  12         83.88       1302.09       556.43 o
  -3   9  12        105.14        -45.14       319.45 o
  -2   9  12       1174.32        641.50       334.20 o
  -1   9  12        324.96        367.19       350.70 o
   0   9  12        959.99        513.89       385.42 o
   2   9  12        818.49       1418.41       477.43 o
   3   9  12        351.44        815.11       440.11 o
  -4  -9  13        270.58        626.43       409.29 o
  -3  -9  13       1412.40        655.07       231.63 o
  -2  -9  13        445.99        442.29       155.05 o
  -1  -9  13       1307.68       1125.57       160.10 o
   0  -9  13        137.84        179.02       119.76 o
   1  -9  13       1391.24       1333.72       273.58 o
   2  -9  13        565.70        673.89       235.79 o
   3  -9  13         95.61        188.51       327.26 o
  -5  -8  13        985.65       1243.43       239.12 o
  -4  -8  13        139.59        262.53       201.00 o
  -3  -8  13        546.02        240.20       171.60 o
  -2  -8  13       1384.53        986.15       236.52 o
  -1  -8  13        987.44       1057.04       158.35 o
   0  -8  13        143.04        364.17       111.10 o
   1  -8  13        180.67        256.13       101.45 o
   2  -8  13        449.84        284.30       161.84 o
   3  -8  13       2095.18       1761.75       236.01 o
   4  -8  13        330.49        411.82       270.98 o
   5  -8  13       1150.89       1641.51       527.78 o
  -7  -7  13       1023.74        959.98       181.69 o
  -6  -7  13        997.55        791.67       192.40 o
  -5  -7  13       5303.46       5018.04      1206.81 o
  -4  -7  13       1950.36       1805.96       238.68 o
  -3  -7  13       3325.49       1922.97       434.02 o
  -2  -7  13       1132.33        951.50       142.44 o
  -1  -7  13       1492.54       1319.01       141.82 o
   0  -7  13       1360.16       1498.43       174.00 o
   1  -7  13        668.15        656.99       113.70 o
   2  -7  13        218.97        332.30        76.41 o
   3  -7  13       1370.50       1371.33       211.12 o
   4  -7  13        191.60        169.85       213.27 o
   5  -7  13        296.90        323.79       347.22 o
   6  -7  13        170.66        263.02       147.57 o
  -8  -6  13         34.11        249.29       290.09 o
  -7  -6  13        396.17        509.25       161.92 o
  -6  -6  13        850.42        764.11       175.27 o
  -5  -6  13        129.61        170.23       132.85 o
  -4  -6  13       2215.10       2535.39       419.59 o
  -3  -6  13       1808.35       1860.19       194.87 o
  -2  -6  13        269.38        123.68       111.68 o
  -1  -6  13       1038.20       1205.17       152.46 o
   0  -6  13        255.61        205.64        87.25 o
   1  -6  13        836.61       1193.90       110.05 o
   2  -6  13       1036.81       1280.96       107.26 o
   3  -6  13       2227.12       2223.68       131.15 o
   4  -6  13        754.37        833.33       115.02 o
   5  -6  13       1969.14       2064.37       211.10 o
   6  -6  13        256.81        191.64       148.15 o
   7  -6  13       2378.36       2332.48       352.43 o
  -8  -5  13        199.72         22.01       173.87 o
  -7  -5  13       6917.64       7302.43       426.75 o
  -6  -5  13       1164.78       1159.98       179.16 o
  -5  -5  13       8961.72       9790.67       499.86 o
  -4  -5  13        749.40        827.56       143.63 o
  -3  -5  13       2630.28       2628.58       190.92 o
  -2  -5  13        263.22        357.63        98.72 o
  -1  -5  13       3354.21       3555.68       212.10 o
   0  -5  13       2530.67       2776.32       231.50 o
   1  -5  13        818.96        827.36        94.83 o
   2  -5  13        489.20        508.39        67.41 o
   3  -5  13       3528.40       3529.94       154.46 o
   4  -5  13        296.81        168.52        91.84 o
   5  -5  13       1813.96       1898.29       184.86 o
   6  -5  13        114.42        321.97       151.30 o
   7  -5  13        282.63        570.45       185.09 o
  -9  -4  13        257.58        531.94       198.78 o
  -8  -4  13        254.38        139.40       165.32 o
  -7  -4  13        122.05        235.62       131.99 o
  -6  -4  13        395.32        580.69       139.97 o
  -5  -4  13       1089.76       1171.05       161.09 o
  -4  -4  13         18.94         11.86        83.01 o
  -3  -4  13       3630.32       3734.82       232.95 o
  -2  -4  13        301.55        254.82        71.48 o
  -1  -4  13       3587.71       3788.10       182.88 o
   0  -4  13       1018.02       1060.95        99.62 o
   1  -4  13       4237.01       4285.52       189.72 o
   2  -4  13        501.49        505.49        63.26 o
   3  -4  13       1268.07       1263.68       102.42 o
   4  -4  13        638.73        589.95        94.55 o
   5  -4  13       7339.59       7371.04       301.42 o
   6  -4  13        132.43         41.00       136.68 o
   7  -4  13       1524.19       1402.90       234.50 o
   8  -4  13         69.27        193.32       193.62 o
  -9  -3  13        907.08        920.95       248.00 o
  -8  -3  13        245.91        -23.30       161.81 o
  -7  -3  13       5974.91       5812.67       543.46 o
  -6  -3  13        405.58        506.30       136.86 o
  -5  -3  13       4599.20       5025.42       295.04 o
  -4  -3  13        759.33        579.64       101.79 o
  -3  -3  13      24896.52      24803.89       618.46 o
  -2  -3  13       3181.12       3491.58       189.83 o
  -1  -3  13        914.05        932.98        70.00 o
   0  -3  13        148.64        197.31        37.06 o
   1  -3  13       6012.55       5785.47       151.66 o
   2  -3  13          3.83         10.96        42.78 o
   3  -3  13       2603.84       2733.71       132.34 o
   4  -3  13         58.58          4.17        75.85 o
   5  -3  13       3827.55       3778.52       212.24 o
   6  -3  13        135.70        214.42       116.27 o
   7  -3  13       1567.17       1159.84       212.56 o
   8  -3  13         23.63        190.89       167.04 o
  -9  -2  13        665.49        596.75       220.13 o
  -8  -2  13       1002.89       1170.22       229.69 o
  -7  -2  13        247.36        291.97       156.36 o
  -6  -2  13        167.52        298.37       124.39 o
  -5  -2  13       3253.15       3304.00       208.67 o
  -4  -2  13       1666.97       1621.23       142.06 o
  -3  -2  13       8074.85       8090.64       199.21 o
  -2  -2  13        768.45        723.52        69.84 o
  -1  -2  13       4718.91       4310.98       113.50 o
   0  -2  13       2858.83       2754.52       175.56 o
   1  -2  13      21118.29      20297.70       342.49 o
   2  -2  13        791.19        879.00        71.62 o
   3  -2  13      19377.34      19091.15       403.47 o
   4  -2  13        508.54        687.86       136.23 o
   5  -2  13       1555.12       1435.67       162.93 o
   6  -2  13       1886.13       1714.50       191.06 o
   7  -2  13       2302.86       2202.45       274.78 o
   8  -2  13        258.83        204.10       309.75 o
   9  -2  13       1145.05        715.01       281.19 o
 -10  -1  13         31.14       -188.25       188.25 o
  -9  -1  13       2448.85       2797.49       342.89 o
  -8  -1  13         52.50         46.80       126.29 o
  -7  -1  13        993.85       1306.34       351.28 o
  -6  -1  13          0.48        -89.27        96.81 o
  -5  -1  13       5687.77       5445.14       174.13 o
  -4  -1  13        299.53        291.50        60.44 o
  -3  -1  13       2440.15       2272.13       107.52 o
  -2  -1  13        272.32        261.19        47.99 o
  -1  -1  13      16541.05      15584.84       348.81 o
   0  -1  13        120.69        106.75        48.60 o
   1  -1  13      11227.09      11230.66       253.43 o
   2  -1  13        676.67        740.60        88.70 o
   3  -1  13       6802.01       6547.50       211.08 o
   4  -1  13       1207.95       1152.27       138.58 o
   5  -1  13       1464.55       1293.01       160.75 o
   6  -1  13        855.36       1025.42       179.05 o
   7  -1  13        167.40         42.61       164.48 o
   8  -1  13        321.62        275.96       323.05 o
   9  -1  13          1.86        144.14       201.25 o
 -10   0  13         93.65        206.94       217.19 o
  -9   0  13        293.41        262.51       166.18 o
  -8   0  13        303.07        217.56       179.00 o
  -7   0  13        680.57        643.20       189.03 o
  -6   0  13          0.78        -40.93       102.38 o
  -5   0  13       1069.07       1201.42       113.35 o
  -4   0  13         70.66        142.62        59.28 o
  -3   0  13       1206.34       1231.55        76.64 o
  -2   0  13        491.57        565.53        59.47 o
  -1   0  13      30945.00      31387.87       519.60 o
   0   0  13        527.61        483.14        59.25 o
   1   0  13      25973.79      25228.65       426.23 o
   2   0  13        452.43        537.79        54.46 o
   3   0  13      16167.72      15268.54       427.10 o
   4   0  13        757.04        859.87       123.62 o
   5   0  13      12335.96      11055.93       384.76 o
   6   0  13         66.02         42.98       108.73 o
   7   0  13       1654.50       1515.81       408.43 o
   8   0  13       3140.82       3172.65       446.42 o
   9   0  13        270.76        376.99       215.43 o
 -10   1  13         28.28        324.54       234.30 o
  -9   1  13       2389.05       2339.22       326.21 o
  -8   1  13         44.29          6.67       157.86 o
  -7   1  13       1043.97       1026.41       211.77 o
  -6   1  13          0.86         49.05        87.55 o
  -5   1  13       5788.62       5735.63       214.69 o
  -4   1  13        300.57        249.59        64.23 o
  -3   1  13       2564.28       2519.85       101.35 o
  -2   1  13        270.02        214.11        47.48 o
  -1   1  13      16402.95      15582.79       276.40 o
   0   1  13        123.13        104.45        46.44 o
   1   1  13      11071.96      10988.91       231.17 o
   2   1  13        704.11        710.85        76.35 o
   3   1  13       7155.75       7268.68       196.58 o
   4   1  13       1172.12       1127.60        93.98 o
   5   1  13       1580.20       1802.03       275.40 o
   6   1  13        856.16        831.77       149.45 o
   7   1  13        177.19        164.93       156.98 o
   8   1  13        331.64        512.64       200.64 o
   9   1  13          1.96        157.40       198.69 o
  -9   2  13        649.90        406.85       267.18 o
  -8   2  13        978.78       1237.40       325.52 o
  -7   2  13        234.93        282.31       128.09 o
  -6   2  13        182.51        234.07       101.23 o
  -5   2  13       3337.61       3517.53       175.67 o
  -4   2  13       1657.42       1491.64       101.50 o
  -3   2  13       8074.40       8037.14       169.40 o
  -2   2  13        751.43        691.98        59.21 o
  -1   2  13       4612.16       4145.03       165.12 o
   0   2  13       2759.83       2752.63       185.33 o
   1   2  13      20948.76      19863.72       487.90 o
   2   2  13        766.18        653.54        86.27 o
   3   2  13      19199.71      18595.92       610.17 o
   4   2  13        495.04        625.48        73.21 o
   5   2  13       1582.20       1580.93       214.38 o
   6   2  13       1824.27       1776.63       273.52 o
   7   2  13       2324.18       2033.33       263.80 o
   8   2  13        272.56        146.51       184.92 o
   9   2  13       1125.26        714.65       249.00 o
  -9   3  13        862.40        763.23       337.35 o
  -8   3  13        226.37       -213.94       213.94 o
  -7   3  13       5905.77       6138.76       398.90 o
  -6   3  13        380.27        365.55       121.58 o
  -5   3  13       4888.50       4700.15       210.82 o
  -4   3  13        788.32        654.27        75.93 o
  -3   3  13      25000.25      24911.84       541.48 o
  -2   3  13       3202.54       3311.63       133.37 o
  -1   3  13        724.61        588.47        66.34 o
   0   3  13        148.65        152.77        64.32 o
   1   3  13       6210.12       5851.57       220.51 o
   2   3  13          5.05         62.54        87.06 o
   3   3  13       2687.03       2305.94       221.63 o
   4   3  13         54.31         60.91       114.42 o
   5   3  13       3941.02       3439.21       245.29 o
   6   3  13        130.01        128.37       107.54 o
   7   3  13       1585.07       1240.79       238.06 o
   8   3  13         26.54        200.32       248.81 o
  -9   4  13        258.47        201.39       434.90 o
  -8   4  13        257.50       1118.06       522.57 o
  -7   4  13        122.82        270.46       247.70 o
  -6   4  13        356.53        220.51       211.95 o
  -5   4  13       1069.77       1058.59       174.14 o
  -4   4  13         18.97         35.89        60.45 o
  -3   4  13       3741.54       3559.37       245.99 o
  -2   4  13        287.86        347.10       136.91 o
  -1   4  13       3846.58       4044.93       167.34 o
   0   4  13       1030.46       1080.76       123.80 o
   1   4  13       4023.41       4011.40       242.36 o
   2   4  13        469.74        305.29       178.27 o
   3   4  13       1205.17       1159.31       175.42 o
   4   4  13        665.32        749.36       188.50 o
   5   4  13       7369.41       7263.92       436.02 o
   6   4  13        126.09        -43.40       188.72 o
   7   4  13       1590.39       1536.52       327.48 o
   8   4  13         73.66        137.09       417.54 o
  -8   5  13        190.90        635.42       496.53 o
  -7   5  13       6962.33       7122.45       985.25 o
  -6   5  13       1157.67        504.34       422.75 o
  -5   5  13       8850.65       8673.94       666.38 o
  -4   5  13        741.54        533.89       200.40 o
  -3   5  13       2556.35       2872.11       294.19 o
  -2   5  13        247.55        184.13       119.51 o
  -1   5  13       3292.91       2925.97       173.82 o
   0   5  13       2524.29       2501.48       177.79 o
   1   5  13        910.07        645.71       146.32 o
   2   5  13        465.67        495.58       164.47 o
   3   5  13       3603.29       3144.75       339.80 o
   4   5  13        297.46        411.66       189.43 o
   5   5  13       1867.31       1312.83       271.25 o
   6   5  13        105.53        400.32       214.30 o
   7   5  13        289.93        657.55       273.38 o
  -8   6  13         37.86         86.81       469.62 o
  -7   6  13        391.11       1090.29       562.50 o
  -6   6  13        864.34        896.71       537.33 o
  -5   6  13        140.26       -279.52       279.52 o
  -4   6  13       2313.25       2083.35       554.69 o
  -3   6  13       1778.15       1395.26       267.36 o
  -2   6  13        237.53        493.93       328.13 o
  -1   6  13       1044.57        762.16       339.41 o
   0   6  13        251.91         14.76       231.77 o
   1   6  13        791.38        385.42       202.26 o
   2   6  13       1122.00       1153.45       223.05 o
   3   6  13       2209.34       2288.21       317.72 o
   4   6  13        740.03        674.04       225.89 o
   5   6  13       1953.25       1762.32       317.38 o
   6   6  13        272.62        398.50       237.27 o
   7   6  13       2343.46       1935.31       387.56 o
  -7   7  13        955.26       1367.20       654.52 o
  -6   7  13        960.98       1071.19       586.81 o
  -5   7  13       5353.20       5996.57       928.83 o
  -4   7  13       1987.66       2034.74       576.39 o
  -3   7  13       3330.50       2357.66       526.91 o
  -2   7  13       1211.48        965.29       395.84 o
  -1   7  13       1575.77        764.76       367.19 o
   0   7  13       1288.80       1151.92       342.88 o
   2   7  13        223.91         38.08       143.37 o
   3   7  13       1376.74       1181.94       257.99 o
   4   7  13        182.03        374.22       219.73 o
   5   7  13        278.74        260.94       218.92 o
   6   7  13        163.90        127.70       227.64 o
  -5   8  13        960.93        983.51       547.75 o
  -4   8  13        143.75        398.44       429.69 o
  -3   8  13        528.36        954.87       399.31 o
  -2   8  13       1407.07        853.31       370.66 o
  -1   8  13        975.63        197.92       250.87 o
   0   8  13        181.75        245.66       308.16 o
   2   8  13        429.69        822.05       367.19 o
   3   8  13       2086.15       3158.01       585.94 o
   4   8  13        309.36        339.63       235.48 o
   5   8  13       1128.87       1038.90       301.11 o
  -4   9  13        251.14        131.08       446.18 o
  -3   9  13       1467.36       1289.94       500.00 o
  -2   9  13        444.16        285.59       344.62 o
  -1   9  13       1281.62       1573.80       476.57 o
   0   9  13        164.31        514.76       397.57 o
   2   9  13        538.85       1326.40       454.00 o
   3   9  13         95.30        289.93       361.11 o
  -3  -9  14         73.08        164.02       169.52 o
  -2  -9  14       1024.84        995.36       188.22 o
  -1  -9  14         31.92         28.53       112.77 o
   0  -9  14        744.14        610.56       142.94 o
   1  -9  14        875.44        769.98       147.52 o
   2  -9  14       1071.19        914.34       251.89 o
  -5  -8  14        291.95        302.94       179.55 o
  -4  -8  14       2212.98       2103.84       273.32 o
  -3  -8  14        702.64        750.51       166.39 o
  -2  -8  14        500.81        354.18       118.38 o
  -1  -8  14       1518.99       1344.84       169.18 o
   0  -8  14       1036.27       1276.26       159.50 o
   1  -8  14        153.35        120.65        97.75 o
   2  -8  14        475.97        545.44       117.54 o
   3  -8  14        166.15        147.04       180.40 o
   4  -8  14        474.64        882.80       307.50 o
  -7  -7  14        172.91        224.91       151.10 o
  -6  -7  14        587.08        656.28       170.14 o
  -5  -7  14        149.90        367.27       135.57 o
  -4  -7  14        701.80        604.68       142.26 o
  -3  -7  14        711.56        727.19       261.99 o
  -2  -7  14       1704.35       1761.59       179.73 o
  -1  -7  14        163.06         18.15        83.67 o
   0  -7  14        447.60        497.10       105.53 o
   1  -7  14         25.32        238.16        94.08 o
   2  -7  14       2195.68       2283.77       172.20 o
   3  -7  14        884.16       1019.38       194.05 o
   4  -7  14       3529.38       3805.03       372.08 o
   5  -7  14        413.48        -23.44       351.57 o
   6  -7  14       1011.52       1098.10       217.88 o
  -7  -6  14        165.18        104.88       130.62 o
  -6  -6  14       3602.97       3323.50       282.60 o
  -5  -6  14        876.06        798.00       177.04 o
  -4  -6  14       3069.13       3357.84       250.04 o
  -3  -6  14       2081.33       1987.48       180.07 o
  -2  -6  14        885.15        854.59       133.17 o
  -1  -6  14        204.24        152.89        88.75 o
   0  -6  14        796.02        752.66       138.46 o
   1  -6  14        489.67        602.30        97.94 o
   2  -6  14        122.11         97.17        71.55 o
   3  -6  14        537.81        396.11        78.86 o
   4  -6  14       1507.60       2001.28       239.19 o
   5  -6  14        260.03        193.33       133.55 o
   6  -6  14        170.45        332.85       216.15 o
  -8  -5  14        642.41        957.41       243.08 o
  -7  -5  14         12.34        188.72       135.68 o
  -6  -5  14       1058.55       1088.38       173.48 o
  -5  -5  14       1632.03       1668.18       189.51 o
  -4  -5  14       2543.28       2580.61       247.08 o
  -3  -5  14        974.44        665.84       115.75 o
  -2  -5  14       2004.07       2329.12       183.31 o
  -1  -5  14       2127.21       2225.92       173.07 o
   0  -5  14       3184.96       3603.43       182.78 o
   1  -5  14         56.48        133.34        57.30 o
   2  -5  14        664.69        599.60        83.12 o
   3  -5  14        465.39        575.76        84.12 o
   4  -5  14       2242.06       2138.89       169.01 o
   5  -5  14        494.48        401.91       130.74 o
   6  -5  14       5049.72       4673.70       490.24 o
   7  -5  14        352.47        671.77       195.40 o
  -9  -4  14         93.07         92.27       193.83 o
  -8  -4  14       3629.68       3518.77       361.37 o
  -7  -4  14        322.78        207.08       135.15 o
  -6  -4  14       7683.70       7698.50       391.98 o
  -5  -4  14       1141.85        984.59       159.46 o
  -4  -4  14       4052.97       3728.28       312.97 o
  -3  -4  14       2607.48       2652.21       186.34 o
  -2  -4  14       8084.72       8720.73       292.90 o
  -1  -4  14       1414.98       1445.70       155.41 o
   0  -4  14       2536.63       2873.00       155.14 o
   1  -4  14        422.61        437.18        58.24 o
   2  -4  14       1673.47       1765.93       101.69 o
   3  -4  14        108.94        120.68        65.81 o
   4  -4  14         86.01         33.53        72.95 o
   5  -4  14        832.18        702.29       127.89 o
   6  -4  14        356.56        405.24       167.97 o
   7  -4  14        236.51       -183.31       189.50 o
   8  -4  14         73.10        -78.77       188.29 o
  -9  -3  14        346.22        383.02       202.82 o
  -8  -3  14        458.19         65.57       162.53 o
  -7  -3  14        112.38        -60.42       127.33 o
  -6  -3  14        483.45        367.15       135.31 o
  -5  -3  14         90.36         57.53        90.37 o
  -4  -3  14       4057.83       4002.10       204.72 o
  -3  -3  14        767.16        881.64       160.97 o
  -2  -3  14       7370.07       7135.50       251.25 o
  -1  -3  14        879.48        939.72       103.13 o
   0  -3  14       1475.17       1339.25        70.34 o
   1  -3  14       1330.89       1317.22        82.95 o
   2  -3  14      12782.81      12307.59       249.14 o
   3  -3  14        516.62        580.97        77.03 o
   4  -3  14       2234.89       2296.81       148.96 o
   5  -3  14       1701.99       1748.91       213.18 o
   6  -3  14       4351.02       4008.59       293.19 o
   7  -3  14        149.06        -43.61       149.52 o
   8  -3  14       1327.38       1066.40       240.64 o
  -9  -2  14        202.44        367.86       200.98 o
  -8  -2  14       3631.30       3546.34       354.39 o
  -7  -2  14        427.35        460.72       174.54 o
  -6  -2  14       2006.90       1806.63       202.28 o
  -5  -2  14         37.60         -9.55        81.19 o
  -4  -2  14       9062.68       9513.27       277.92 o
  -3  -2  14        570.52        435.01        48.60 o
  -2  -2  14      18404.06      18507.39       391.03 o
  -1  -2  14        527.61        577.37        53.74 o
   0  -2  14      19706.03      20110.46       396.59 o
   1  -2  14        336.98        345.61        53.22 o
   2  -2  14      11025.10      10846.43       251.92 o
   3  -2  14        877.15        907.08        98.42 o
   4  -2  14        716.71        749.12        98.90 o
   5  -2  14        342.19        491.99       136.95 o
   6  -2  14        328.49        154.90       180.42 o
   7  -2  14       1156.13       1401.56       321.76 o
   8  -2  14        269.90        155.57       185.53 o
 -10  -1  14         82.05        237.43       276.28 o
  -9  -1  14        293.07        394.81       199.96 o
  -8  -1  14        192.22        -13.01       130.65 o
  -7  -1  14        281.14         36.72       135.30 o
  -6  -1  14        336.65        471.46       138.62 o
  -5  -1  14        321.65        400.68        69.50 o
  -4  -1  14       2907.17       2981.57       127.57 o
  -3  -1  14        913.16       1082.52        82.97 o
  -2  -1  14       4767.08       4858.36       138.39 o
  -1  -1  14        514.07        438.54        80.23 o
   0  -1  14      21966.28      22626.58       440.62 o
   1  -1  14        470.11        484.78        59.78 o
   2  -1  14      13406.91      12856.82       335.23 o
   3  -1  14         98.96         97.59        69.89 o
   4  -1  14      12411.82      12059.33       396.40 o
   5  -1  14        277.06        204.45       110.21 o
   6  -1  14        531.93        680.67       206.14 o
   7  -1  14        122.27        358.24       172.85 o
   8  -1  14        800.53        534.42       210.88 o
   9  -1  14        182.07        192.72       212.72 o
 -10   0  14        995.77       1209.68       298.66 o
  -9   0  14        317.07        547.56       191.14 o
  -8   0  14       1400.85       1358.41       253.13 o
  -7   0  14        465.36        599.10       254.15 o
  -6   0  14       4339.32       4048.65       260.87 o
  -5   0  14       2393.58       2289.64       147.99 o
  -4   0  14       8875.71       9004.34       256.54 o
  -3   0  14        130.39         74.62        42.60 o
  -2   0  14      35240.78      36910.89       567.71 o
  -1   0  14        891.36        897.96        73.63 o
   0   0  14      45623.17      47090.48       796.90 o
   1   0  14         14.49         95.41        43.66 o
   2   0  14       5971.99       6693.92       225.41 o
   3   0  14        905.34        889.95       117.96 o
   4   0  14       5346.01       5496.75       267.00 o
   5   0  14         79.77         77.01        98.20 o
   6   0  14         11.20        117.65       130.31 o
   7   0  14        101.96        158.87       155.02 o
   8   0  14         13.89         26.51       166.90 o
   9   0  14          3.02        104.57       328.48 o
 -10   1  14         79.42        258.68       491.32 o
  -9   1  14        281.71        350.95       281.08 o
  -8   1  14        198.15        187.39       176.53 o
  -7   1  14        259.42        -15.44       144.22 o
  -6   1  14        343.75        433.79       111.48 o
  -5   1  14        348.38        401.03        87.54 o
  -4   1  14       3178.18       3463.42       150.74 o
  -3   1  14        876.33        952.38        70.55 o
  -2   1  14       5002.15       4878.04       144.57 o
  -1   1  14        534.61        522.46        60.58 o
   0   1  14      22377.70      23004.34       430.31 o
   1   1  14        456.55        520.05        61.07 o
   2   1  14      12930.37      12665.66       280.38 o
   3   1  14         98.59         64.12        55.37 o
   4   1  14      12455.59      12901.34       295.66 o
   5   1  14        283.01        252.29       109.93 o
   6   1  14        496.96        574.23       134.32 o
   7   1  14        117.96        224.94       179.00 o
   8   1  14        862.13        903.24       247.26 o
   9   1  14        174.88        229.33       289.07 o
  -9   2  14        202.41        665.45       335.51 o
  -8   2  14       3742.06       4520.57       481.00 o
  -7   2  14        410.32        702.41       159.22 o
  -6   2  14       1922.68       1984.80       164.27 o
  -5   2  14         31.95        124.16       195.92 o
  -4   2  14       8797.93       8941.58       215.27 o
  -3   2  14        590.07        655.96        60.49 o
  -2   2  14      18359.06      18976.77       328.19 o
  -1   2  14        492.32        509.51        53.81 o
   0   2  14      19252.99      20033.33       527.96 o
   1   2  14        333.84        347.31        60.21 o
   2   2  14      10994.56      10720.06       308.98 o
   3   2  14        898.63        939.88        81.09 o
   4   2  14        696.24        619.67        77.64 o
   5   2  14        347.34        234.27       110.82 o
   6   2  14        325.60        146.18       110.25 o
   7   2  14       1205.24       1535.10       258.85 o
   8   2  14        261.48         21.26       163.17 o
  -9   3  14        328.64        600.70       506.95 o
  -8   3  14        430.61        228.40       250.39 o
  -7   3  14        116.20        -30.53       151.93 o
  -6   3  14        511.14        210.28       144.68 o
  -5   3  14         88.19        252.08       136.67 o
  -4   3  14       4296.74       4269.15       160.02 o
  -3   3  14        815.40        683.58        76.19 o
  -2   3  14       7553.55       7686.55       252.70 o
  -1   3  14        902.46       1013.10       108.71 o
   0   3  14       1461.46       1430.03       126.10 o
   1   3  14       1326.37       1275.82       129.80 o
   2   3  14      12500.80      11857.69       448.65 o
   3   3  14        555.39        406.38       130.11 o
   4   3  14       2312.47       2665.49       285.50 o
   5   3  14       1713.00       1782.95       149.91 o
   6   3  14       4408.57       4275.58       264.96 o
   7   3  14        137.06        366.79       236.01 o
   8   3  14       1322.20        847.89       456.17 o
  -9   4  14         88.29        194.45       535.59 o
  -8   4  14       3705.72       3469.65       743.93 o
  -7   4  14        284.43        163.20       388.02 o
  -6   4  14       7414.50       7326.74       569.50 o
  -5   4  14       1176.36       1038.54       261.86 o
  -4   4  14       3896.51       3886.53       229.62 o
  -3   4  14       2630.66       2330.61       281.79 o
  -2   4  14       7762.98       8656.79       378.01 o
  -1   4  14       1513.56       1481.37       115.15 o
   0   4  14       2484.48       2304.03       161.73 o
   1   4  14        412.48        349.47       113.64 o
   2   4  14       1845.03       1919.35       207.53 o
   3   4  14        109.82        131.36       119.18 o
   4   4  14        112.55        188.09       170.99 o
   5   4  14        855.82        814.72       281.01 o
   6   4  14        347.33        370.70       215.10 o
   7   4  14        232.70         48.24       219.41 o
   8   4  14         75.99       -195.49       220.59 o
  -8   5  14        653.35        954.87       550.35 o
  -7   5  14         12.72       -378.48       378.48 o
  -6   5  14       1098.09        862.85       466.15 o
  -5   5  14       1670.71       1959.22       529.52 o
  -4   5  14       2581.97       2276.17       432.73 o
  -3   5  14        990.49       1045.33       205.68 o
  -2   5  14       2106.74       2007.14       231.95 o
  -1   5  14       2170.38       2192.11       210.12 o
   0   5  14       3179.89       3275.71       204.31 o
   1   5  14         54.49          1.74       151.91 o
   2   5  14        765.07        783.70       206.11 o
   3   5  14        397.89        333.42       172.09 o
   4   5  14       2231.82       2182.56       311.16 o
   5   5  14        517.22        444.91       219.62 o
   6   5  14       4984.00       5085.83       510.01 o
   7   5  14        341.57        277.82       250.06 o
  -7   6  14        199.51        125.87       433.16 o
  -6   6  14       3598.77       3375.03       752.61 o
  -5   6  14        873.29        960.08       442.71 o
  -4   6  14       2874.80       3669.30       684.03 o
  -3   6  14       2123.39       2257.35       282.92 o
  -2   6  14        791.52       1181.43       385.42 o
  -1   6  14        191.95        -92.88       232.64 o
   0   6  14        791.50        776.92       341.15 o
   1   6  14        511.22        661.46       221.36 o
   2   6  14        132.48        213.50       167.67 o
   3   6  14        545.51        469.59       190.59 o
   4   6  14       1522.35       2136.32       324.67 o
   5   6  14        253.85        513.02       233.31 o
   6   6  14        162.97        230.33       216.71 o
  -7   7  14        166.50        -48.61       473.96 o
  -6   7  14        589.22        826.40       491.32 o
  -5   7  14        152.47        281.25       406.25 o
  -4   7  14        702.76        446.18       370.66 o
  -3   7  14        745.22       1240.46       460.94 o
  -2   7  14       1607.35       1592.03       467.02 o
  -1   7  14        152.87       -204.86       204.86 o
   0   7  14        448.96        414.93       281.25 o
   2   7  14       2273.53       2469.85       322.74 o
   3   7  14        942.26        930.21       248.54 o
   4   7  14       3582.93       3536.39       850.27 o
   5   7  14        439.52        572.38       245.81 o
   6   7  14       1071.17       1121.87       315.78 o
  -5   8  14        302.86        830.74       498.27 o
  -4   8  14       2150.35       2219.64       587.68 o
  -3   8  14        684.59        381.95       341.15 o
  -2   8  14        483.20         46.88       201.39 o
  -1   8  14       1489.92       1153.65       417.54 o
   0   8  14       1122.63        860.25       372.40 o
   2   8  14        476.61        323.79       330.73 o
   3   8  14        171.45       -132.81       259.55 o
   4   8  14        447.63        358.08       231.58 o
  -3   9  14         65.18        -50.35       287.33 o
  -2   9  14       1006.88        335.94       391.50 o
  -1   9  14         29.57        241.32       368.93 o
   0   9  14        736.09        949.66       419.27 o
   2   9  14       1096.16       1776.06       527.78 o
  -3  -9  15       1379.58       1209.10       228.76 o
  -2  -9  15        744.51        642.98       172.93 o
  -1  -9  15       1189.24       1396.21       181.49 o
   0  -9  15        322.72        393.00       144.61 o
   1  -9  15       1090.55       1218.05       167.35 o
   2  -9  15        314.50        369.31       225.37 o
  -5  -8  15        555.97        434.22       206.49 o
  -4  -8  15        398.95        233.13       159.31 o
  -3  -8  15        318.18        376.55       149.04 o
  -2  -8  15        250.41         14.33       104.58 o
  -1  -8  15        973.57       1035.43       164.52 o
   0  -8  15       2281.43       2393.97       209.93 o
   1  -8  15        452.13        528.17       155.77 o
   2  -8  15        794.21        849.57       135.47 o
   3  -8  15       2731.26       2865.88       698.41 o
   4  -8  15        692.42        941.10       311.83 o
  -6  -7  15        799.66        567.64       161.53 o
  -5  -7  15       3519.57       3268.07       281.18 o
  -4  -7  15        819.70        670.81       210.94 o
  -3  -7  15       1943.13       1963.65       241.33 o
  -2  -7  15        807.25        779.21       145.35 o
  -1  -7  15       1528.21       1240.58       157.64 o
   0  -7  15        855.06        764.31       126.86 o
   1  -7  15        254.25        214.30       102.18 o
   2  -7  15       1188.40       1122.91       138.67 o
   3  -7  15        507.89        602.87       127.83 o
   4  -7  15        246.18         90.46       177.88 o
   5  -7  15        135.67        449.26       286.35 o
  -7  -6  15         87.84         52.28       117.36 o
  -6  -6  15        622.98        304.53       149.98 o
  -5  -6  15        665.96        548.12       143.70 o
  -4  -6  15        646.92        586.52       128.02 o
  -3  -6  15        291.35        239.59        98.46 o
  -2  -6  15       1720.60       1714.54       166.37 o
  -1  -6  15        892.98        789.85       125.94 o
   0  -6  15        110.56         74.08        86.61 o
   1  -6  15       1622.35       1694.32       155.06 o
   2  -6  15       2335.78       2768.95       236.18 o
   3  -6  15       3815.88       4658.54       259.35 o
   4  -6  15       1262.20       1180.92       151.36 o
   5  -6  15       3421.59       3697.82       293.86 o
   6  -6  15        260.16        -42.50       296.44 o
  -8  -5  15        377.73        557.63       199.98 o
  -7  -5  15       4367.92       4332.03       334.06 o
  -6  -5  15       1227.70       1010.17       179.13 o
  -5  -5  15       2399.90       2266.10       220.64 o
  -4  -5  15       1711.89       1754.11       181.48 o
  -3  -5  15       1397.99       1371.57       152.79 o
  -2  -5  15         76.35         70.55       115.27 o
  -1  -5  15       2666.63       2751.57       198.34 o
   0  -5  15       1212.91       1236.33       134.45 o
   1  -5  15        289.76        380.60        80.62 o
   2  -5  15        927.93        906.86       109.54 o
   3  -5  15        510.73        577.75       127.53 o
   4  -5  15        309.69        243.03       105.27 o
   5  -5  15        450.03        326.53       216.30 o
   6  -5  15         53.00        -67.10       144.50 o
   7  -5  15        462.22        569.87       191.73 o
  -9  -4  15        204.05        -51.94       169.91 o
  -8  -4  15        397.96        502.41       186.16 o
  -7  -4  15        557.20        492.93       160.11 o
  -6  -4  15       1040.23       1118.95       178.25 o
  -5  -4  15        227.92        171.44       113.16 o
  -4  -4  15        102.75        159.42       135.88 o
  -3  -4  15        967.86       1156.06       182.31 o
  -2  -4  15       1022.44       1072.48       152.91 o
  -1  -4  15       5029.73       5541.44       255.81 o
   0  -4  15       1723.66       1999.66       138.79 o
   1  -4  15      11448.93      10938.99       353.14 o
   2  -4  15       1303.08       1303.27        91.77 o
   3  -4  15       3667.34       3726.95       164.41 o
   4  -4  15        276.87        334.54        90.64 o
   5  -4  15       4598.29       4807.28       334.91 o
   6  -4  15        383.57        288.30       159.38 o
   7  -4  15       2820.41       2584.76       425.09 o
   8  -4  15         65.70        260.11       187.22 o
  -9  -3  15       2143.63       2225.14       311.25 o
  -8  -3  15        525.02        640.25       210.81 o
  -7  -3  15       3900.57       4257.15       372.93 o
  -6  -3  15       1198.68       1100.03       171.26 o
  -5  -3  15       1257.04       1330.21       212.22 o
  -4  -3  15        247.65        304.11        81.43 o
  -3  -3  15       9956.74       9812.67       317.49 o
  -2  -3  15       2516.10       2667.63       174.50 o
  -1  -3  15       1428.09       1266.81       104.44 o
   0  -3  15        222.22        211.40        42.66 o
   1  -3  15       7270.67       7026.43       178.17 o
   2  -3  15        437.60        471.30        62.57 o
   3  -3  15       1176.36       1263.62       111.91 o
   4  -3  15        134.87        164.32        79.17 o
   5  -3  15        627.17        359.17       116.04 o
   6  -3  15         12.65         56.31       110.63 o
   7  -3  15         53.16         43.88       157.10 o
   8  -3  15        102.34         77.33       178.90 o
  -9  -2  15        504.63        343.84       212.17 o
  -8  -2  15       1141.28       1316.78       242.52 o
  -7  -2  15        331.82        484.48       169.80 o
  -6  -2  15        344.87        208.65       114.38 o
  -5  -2  15       3284.43       3343.31       288.15 o
  -4  -2  15       2939.68       2948.54       173.53 o
  -3  -2  15       5835.12       5991.30       175.40 o
  -2  -2  15        644.56        560.04        63.67 o
  -1  -2  15      12471.65      12549.71       264.72 o
   0  -2  15         59.43         45.90        37.86 o
   1  -2  15      20786.18      21494.62       399.33 o
   2  -2  15        159.57        145.67        52.81 o
   3  -2  15      11782.05      11688.84       310.44 o
   4  -2  15         61.78        130.53        74.97 o
   5  -2  15       1329.16       1398.70       190.70 o
   6  -2  15        224.05        275.76       126.59 o
   7  -2  15       1954.54       2340.85       287.88 o
   8  -2  15        683.77        414.37       200.02 o
  -9  -1  15       1418.22       1839.95       296.34 o
  -8  -1  15         95.07       -151.12       151.12 o
  -7  -1  15       2037.44       2383.26       315.60 o
  -6  -1  15        550.77        440.88        95.36 o
  -5  -1  15      11894.96      12777.93       327.37 o
  -4  -1  15        595.64        631.62        82.34 o
  -3  -1  15      10126.27       9927.58       224.45 o
  -2  -1  15        180.42        263.48        51.91 o
  -1  -1  15      22126.52      22536.31       452.58 o
   0  -1  15       1054.28       1277.92        96.21 o
   1  -1  15       8224.29       8055.95       214.96 o
   2  -1  15       1692.11       1565.34       125.76 o
   3  -1  15       2832.42       3011.65       181.39 o
   4  -1  15        698.14        571.51       118.68 o
   5  -1  15         21.14        -86.24        96.59 o
   6  -1  15        628.73        425.41       206.05 o
   7  -1  15         84.38       -108.78       142.97 o
   8  -1  15        366.81        301.04       204.12 o
  -9   0  15         19.14         70.46       160.98 o
  -8   0  15        424.24        349.55       207.61 o
  -7   0  15       1123.90       1372.96       276.90 o
  -6   0  15        702.35        723.00       146.38 o
  -5   0  15       3569.60       3363.20       194.93 o
  -4   0  15        106.13         79.20        58.62 o
  -3   0  15       3483.84       3629.77       129.87 o
  -2   0  15       1019.59       1198.14        80.73 o
  -1   0  15      11720.44      11018.91       242.56 o
   0   0  15       1304.44       1403.27        94.70 o
   1   0  15      29800.20      31067.95       519.86 o
   2   0  15       1727.93       1997.02       138.37 o
   3   0  15       9873.84       9594.54       328.96 o
   4   0  15       2088.16       2081.58       176.80 o
   5   0  15       4964.29       4048.97       255.34 o
   6   0  15        698.88        579.83       174.09 o
   7   0  15        812.77        682.15       194.51 o
   8   0  15          1.60        -29.68       165.35 o
  -9   1  15       1446.50       1426.14       425.35 o
  -8   1  15         98.66        121.12       168.67 o
  -7   1  15       1948.61       2217.07       283.35 o
  -6   1  15        560.22        727.30       122.81 o
  -5   1  15      11635.72      11940.13       352.40 o
  -4   1  15        584.26        575.24        84.35 o
  -3   1  15      10071.01       9789.44       203.47 o
  -2   1  15        167.22        173.21        60.70 o
  -1   1  15      22230.65      22039.09       399.07 o
   0   1  15       1055.31        986.70        82.45 o
   1   1  15       8345.46       8141.80       197.73 o
   2   1  15       1713.95       1678.98       102.32 o
   3   1  15       3032.62       3201.03       144.79 o
   4   1  15        661.60        684.40        83.50 o
   5   1  15         21.25         80.26       101.02 o
   6   1  15        626.01        600.03       252.66 o
   7   1  15         85.92        -61.05       147.02 o
   8   1  15        348.48        -12.41       176.53 o
  -9   2  15        493.68        507.68       284.09 o
  -8   2  15       1131.97       1242.52       309.06 o
  -7   2  15        322.77        355.78       152.88 o
  -6   2  15        330.53        239.34       101.26 o
  -5   2  15       3182.07       3454.27       194.66 o
  -4   2  15       2890.34       2812.42       130.93 o
  -3   2  15       5869.33       5974.27       166.13 o
  -2   2  15        651.29        612.80        69.31 o
  -1   2  15      12619.31      12529.92       243.55 o
   0   2  15         62.47         57.96        57.26 o
   1   2  15      21142.21      21747.98       458.01 o
   2   2  15        178.24         94.98        57.52 o
   3   2  15      11414.81      11409.35       266.03 o
   4   2  15         51.32          1.01        74.00 o
   5   2  15       1243.09       1464.11       162.27 o
   6   2  15        230.27        179.86       121.31 o
   7   2  15       1886.40       2016.95       304.96 o
   8   2  15        694.53        511.07       226.24 o
  -9   3  15       2041.84       2611.13       710.07 o
  -8   3  15        524.68        959.86       379.57 o
  -7   3  15       3934.26       3872.88       328.45 o
  -6   3  15       1195.68       1099.67       194.59 o
  -5   3  15       1409.78       1474.33       129.95 o
  -4   3  15        266.90        363.15        71.07 o
  -3   3  15      10017.73      10026.10       259.70 o
  -2   3  15       2555.95       2547.23       170.18 o
  -1   3  15       1345.22       1461.49       120.09 o
   0   3  15        217.26        259.80        65.43 o
   1   3  15       7311.07       7274.14       309.98 o
   2   3  15        420.61        606.48       109.32 o
   3   3  15       1224.13       1008.66       164.65 o
   4   3  15        156.73        305.48       149.99 o
   5   3  15        663.43        657.84       116.12 o
   6   3  15         15.64        -40.63       107.46 o
   7   3  15         45.97         -6.83       181.38 o
   8   3  15        103.14        374.59       452.26 o
  -9   4  15        199.43          3.47       467.02 o
  -8   4  15        403.00        796.01       523.44 o
  -7   4  15        548.31        613.72       401.91 o
  -6   4  15       1024.21        927.55       265.30 o
  -5   4  15        179.28         39.70       196.39 o
  -4   4  15         91.62         74.98       120.08 o
  -3   4  15       1094.51        967.32       129.39 o
  -2   4  15       1046.20       1122.30       304.09 o
  -1   4  15       4984.69       5122.52       185.16 o
   0   4  15       1791.73       1565.94       203.35 o
   1   4  15      11361.40      11049.68       416.14 o
   2   4  15       1335.46       1396.45       192.06 o
   3   4  15       3532.40       3623.71       381.28 o
   4   4  15        273.88         13.53       149.48 o
   5   4  15       4504.64       4521.86       387.35 o
   6   4  15        383.89        575.52       233.23 o
   7   4  15       2812.26       3156.58       527.78 o
   8   4  15         60.01       -159.62       245.66 o
  -8   5  15        360.27        424.48       449.66 o
  -7   5  15       4332.00       2780.40       642.37 o
  -6   5  15       1269.15       1380.22       539.07 o
  -5   5  15       2422.09       2280.40       531.25 o
  -4   5  15       1666.66       1659.30       257.48 o
  -3   5  15       1551.31       1588.64       229.17 o
  -2   5  15         81.59         37.25        94.63 o
  -1   5  15       2782.73       2409.82       312.94 o
   0   5  15       1245.85       1315.28       154.98 o
   1   5  15        313.97        225.48       146.77 o
   2   5  15        886.76       1059.20       216.71 o
   3   5  15        538.62        709.67       209.27 o
   4   5  15        301.95        179.99       195.31 o
   5   5  15        474.41        386.19       206.35 o
   6   5  15         55.93       -145.12       185.25 o
   7   5  15        465.06        223.76       642.80 o
  -7   6  15         83.12       -252.61       426.22 o
  -6   6  15        644.16       -206.60       347.22 o
  -5   6  15        688.54        932.30       422.75 o
  -4   6  15        667.80       1066.85       414.93 o
  -3   6  15        230.94        316.62       288.20 o
  -2   6  15       1659.18       2549.50       551.22 o
  -1   6  15        911.78       1083.34       392.36 o
   0   6  15        107.52         76.39       251.74 o
   1   6  15       1525.66       1606.51       238.61 o
   2   6  15       2339.72       2343.03       311.17 o
   3   6  15       3786.73       3887.28       413.37 o
   4   6  15       1259.74       1254.46       339.41 o
   5   6  15       3345.84       3816.10       441.82 o
   6   6  15        277.92        313.50       249.39 o
  -6   7  15        786.98       1562.51       606.78 o
  -5   7  15       3604.11       3779.54       720.49 o
  -4   7  15        822.43        904.52       388.89 o
  -3   7  15       1932.11       1656.26       489.59 o
  -2   7  15        765.52        473.96       291.67 o
  -1   7  15       1615.06       1048.62       347.22 o
   0   7  15        806.05        263.89       239.59 o
   1   7  15        227.72         97.22       243.06 o
   2   7  15       1188.74        771.71       356.77 o
   3   7  15        516.34        636.66       228.15 o
   4   7  15        236.39        305.97       218.55 o
   5   7  15        131.40        143.30       217.59 o
  -5   8  15        514.46        502.61       460.07 o
  -4   8  15        408.95        654.52       421.01 o
  -3   8  15        323.70       -243.06       256.08 o
  -2   8  15        249.32       -135.42       218.75 o
  -1   8  15       1056.93       1106.78       435.77 o
   0   8  15       2203.19       1557.30       475.70 o
   1   8  15        454.38        370.66       343.75 o
   2   8  15        751.72       1000.88       404.52 o
   3   8  15       2715.58       2942.73       588.55 o
   4   8  15        699.30       1928.83       513.02 o
  -3   9  15       1438.96        428.82       334.20 o
  -2   9  15        694.50        426.22       393.23 o
  -1   9  15       1160.41        546.01       362.85 o
   0   9  15        326.85        668.41       414.93 o
   1   9  15       1096.04        947.92       438.37 o
   2   9  15        295.07        565.98       374.13 o
  -3  -9  16        100.48        341.91       185.09 o
  -2  -9  16        904.56       1074.25       198.92 o
  -1  -9  16         41.28       -111.09       111.09 o
   0  -9  16       1002.32       1349.40       184.04 o
   1  -9  16        122.67         82.06       115.04 o
  -5  -8  16        427.15        318.26       179.49 o
  -4  -8  16       1660.98       1608.14       268.94 o
  -3  -8  16        102.07         90.17       143.27 o
  -2  -8  16        441.32        299.37       152.25 o
  -1  -8  16        180.13        128.11       119.55 o
   0  -8  16        974.08       1270.51       224.27 o
   1  -8  16        593.32        646.73       136.46 o
   2  -8  16        409.88        408.36       119.09 o
   3  -8  16        389.45        482.51       234.28 o
   4  -8  16        418.14        399.89       364.15 o
  -6  -7  16        380.19        420.45       185.40 o
  -5  -7  16          5.41        122.66       126.66 o
  -4  -7  16        579.55        420.36       133.77 o
  -3  -7  16        158.92         57.47       196.84 o
  -2  -7  16        649.93        613.01       131.90 o
  -1  -7  16       1303.90       1351.07       161.02 o
   0  -7  16       1044.72       1117.42       299.37 o
   1  -7  16       1187.79       1288.09       150.84 o
   2  -7  16       3057.69       3205.79       219.97 o
   3  -7  16       2273.17       2167.09       242.33 o
   4  -7  16       4101.47       4319.20       257.46 o
   5  -7  16        717.22       1002.99       196.90 o
  -7  -6  16        251.20        147.68       131.23 o
  -6  -6  16       1797.47       1763.55       228.26 o
  -5  -6  16        858.74        744.69       145.59 o
  -4  -6  16        987.38        986.56       186.81 o
  -3  -6  16        339.49        253.34        98.32 o
  -2  -6  16       1032.65        815.31       127.92 o
  -1  -6  16         47.49        -52.81        80.41 o
   0  -6  16       1022.50       1150.35       164.74 o
   1  -6  16        360.46        225.47        98.85 o
   2  -6  16        878.92        881.55       127.88 o
   3  -6  16       1364.18       1466.31       165.81 o
   4  -6  16       1719.75       2147.94       197.01 o
   5  -6  16         12.85          4.66       271.70 o
   6  -6  16        471.30        596.58       206.60 o
  -8  -5  16        156.89        389.60       206.33 o
  -7  -5  16        219.88        146.60       138.25 o
  -6  -5  16       1431.61       1265.15       187.48 o
  -5  -5  16        371.50        185.16       120.87 o
  -4  -5  16       1503.26       1413.84       196.27 o
  -3  -5  16        119.94        199.65       128.47 o
  -2  -5  16       1136.18       1162.98       156.59 o
  -1  -5  16       1786.50       2164.75       179.59 o
   0  -5  16       3892.62       4732.52       250.54 o
   1  -5  16        412.03        414.16        99.65 o
   2  -5  16       1003.15        978.44       127.52 o
   3  -5  16        261.10        278.33       110.48 o
   4  -5  16       6383.07       6556.72       369.39 o
   5  -5  16        498.82        584.57       169.09 o
   6  -5  16       4953.86       4616.24       531.38 o
   7  -5  16        825.03        716.03       206.15 o
  -8  -4  16       3249.58       3314.66       358.96 o
  -7  -4  16       1062.97       1349.95       200.87 o
  -6  -4  16       5043.56       5269.63       337.19 o
  -5  -4  16        231.18        102.71       107.15 o
  -4  -4  16       3377.28       3380.36       225.38 o
  -3  -4  16        790.23       1082.34       133.16 o
  -2  -4  16       1891.16       1979.62       198.14 o
  -1  -4  16       1488.52       1544.64       171.40 o
   0  -4  16       4097.65       4829.12       214.97 o
   1  -4  16         35.43         61.03        48.64 o
   2  -4  16       3370.27       3717.11       187.88 o
   3  -4  16        282.97        313.38        86.88 o
   4  -4  16        609.84        596.30       102.53 o
   5  -4  16       1221.75       1073.29       240.94 o
   6  -4  16        536.53        492.88       199.53 o
   7  -4  16          9.29        -74.42       164.07 o
  -9  -3  16         86.00        148.89       180.18 o
  -8  -3  16       1958.53       2119.41       307.22 o
  -7  -3  16        263.37        493.38       175.46 o
  -6  -3  16       1626.77       1598.49       248.58 o
  -5  -3  16        508.06        482.00       137.48 o
  -4  -3  16       5083.16       5345.21       270.35 o
  -3  -3  16        135.61        247.92        85.53 o
  -2  -3  16       5706.54       6167.97       249.79 o
  -1  -3  16        700.27        699.17       100.66 o
   0  -3  16       1343.26       1240.57        78.93 o
   1  -3  16        672.61        670.11        72.30 o
   2  -3  16       7961.49       7797.80       196.28 o
   3  -3  16        929.80        867.87       101.70 o
   4  -3  16       2999.13       2962.23       171.96 o
   5  -3  16       1032.53        998.23       148.85 o
   6  -3  16       3116.02       2971.78       244.33 o
   7  -3  16         45.98         18.12       159.03 o
   8  -3  16       1396.69       1328.51       276.13 o
  -9  -2  16        431.19        258.99       196.56 o
  -8  -2  16       2102.63       2192.02       287.23 o
  -7  -2  16       1350.90       1157.51       216.75 o
  -6  -2  16       4874.36       5102.61       320.36 o
  -5  -2  16        434.72        492.34       165.34 o
  -4  -2  16      14577.69      14719.20       323.12 o
  -3  -2  16        402.66        442.05        94.33 o
  -2  -2  16      16048.06      15510.62       320.32 o
  -1  -2  16         55.05         47.89        55.28 o
   0  -2  16       1367.48       1487.51       104.20 o
   1  -2  16        376.08        332.43        74.37 o
   2  -2  16       5764.54       5508.56       170.77 o
   3  -2  16       1091.27       1361.01       122.87 o
   4  -2  16       1282.24       1183.42       161.33 o
   5  -2  16        242.20        323.31       118.58 o
   6  -2  16        737.34        583.14       175.51 o
   7  -2  16       1415.85       1933.42       345.02 o
   8  -2  16        648.76        985.55       237.09 o
  -9  -1  16        114.09        134.47       243.70 o
  -8  -1  16        708.25        331.00       260.11 o
  -7  -1  16        236.54         38.33       147.58 o
  -6  -1  16        258.19        426.36       140.12 o
  -5  -1  16        474.19        735.34       100.72 o
  -4  -1  16      12955.77      13244.28       308.28 o
  -3  -1  16       1046.42       1052.58       104.94 o
  -2  -1  16      25300.51      26851.66       441.70 o
  -1  -1  16        845.93        860.48        75.09 o
   0  -1  16       7122.91       6781.33       202.25 o
   1  -1  16        465.58        383.72        66.12 o
   2  -1  16       2925.67       2516.24       159.09 o
   3  -1  16        473.95        358.63        94.30 o
   4  -1  16       2588.99       2422.15       229.36 o
   5  -1  16         32.12         59.16       101.99 o
   6  -1  16       1606.10       1506.47       224.75 o
   7  -1  16         70.29        -33.78       160.87 o
   8  -1  16       1606.44       1132.95       286.27 o
  -9   0  16       1259.64       1577.28       234.96 o
  -8   0  16       2160.18       2668.15       317.40 o
  -7   0  16        142.35        412.13       176.84 o
  -6   0  16      20052.60      19461.44       580.78 o
  -5   0  16       1615.37       1605.42       131.06 o
  -4   0  16      12555.54      12670.01       298.46 o
  -3   0  16         20.99         -2.96        52.26 o
  -2   0  16       4755.96       4369.82       147.91 o
  -1   0  16       1139.88       1095.34        86.89 o
   0   0  16       6783.56       6379.79       186.17 o
   1   0  16        172.42        158.40        50.29 o
   2   0  16       1549.45       1626.57       132.54 o
   3   0  16       1327.09       1162.19       139.33 o
   4   0  16       1121.14       1048.58       139.27 o
   5   0  16          9.43        216.97       111.66 o
   6   0  16        239.98        142.96       144.64 o
   7   0  16        380.21        604.20       255.95 o
   8   0  16        499.27        322.59       195.95 o
  -9   1  16        103.37         61.24       251.63 o
  -8   1  16        721.78        895.99       365.45 o
  -7   1  16        214.33        -51.67       150.28 o
  -6   1  16        314.77        199.29       101.32 o
  -5   1  16        498.90        472.78       103.15 o
  -4   1  16      13251.85      13340.25       303.19 o
  -3   1  16       1020.65        896.62        80.58 o
  -2   1  16      24951.25      26456.33       442.71 o
  -1   1  16        826.67        776.36        72.96 o
   0   1  16       7075.59       6863.36       194.56 o
   1   1  16        480.04        475.15        66.65 o
   2   1  16       2744.63       2542.42       129.00 o
   3   1  16        463.78        480.33        85.19 o
   4   1  16       2603.09       2603.38       233.50 o
   5   1  16         36.31          4.95        98.27 o
   6   1  16       1581.62       1821.78       268.78 o
   7   1  16         64.95         58.08       156.00 o
   8   1  16       1583.18       1481.55       276.36 o
  -9   2  16        427.24        465.61       294.58 o
  -8   2  16       2120.87       2469.82       398.67 o
  -7   2  16       1303.39       1294.89       654.95 o
  -6   2  16       4784.86       4623.04       268.89 o
  -5   2  16        436.53        415.06       101.99 o
  -4   2  16      14434.11      14885.26       413.35 o
  -3   2  16        426.78        353.79        63.05 o
  -2   2  16      16403.47      16473.52       302.42 o
  -1   2  16         58.01         33.69        43.58 o
   0   2  16       1447.76       1732.55       104.23 o
   1   2  16        365.38        388.50        82.55 o
   2   2  16       5894.98       5914.59       205.28 o
   3   2  16       1099.75       1330.25       199.78 o
   4   2  16       1281.34       1109.80       117.87 o
   5   2  16        246.29         91.92       100.66 o
   6   2  16        732.86        868.32       181.30 o
   7   2  16       1441.26       1444.23       431.15 o
   8   2  16        655.83        238.57       217.56 o
  -9   3  16         82.57        634.55       515.63 o
  -8   3  16       1971.55       1868.07       651.05 o
  -7   3  16        272.48        170.00       165.73 o
  -6   3  16       1717.00       1745.23       227.42 o
  -5   3  16        466.15        351.48       141.40 o
  -4   3  16       5045.57       5176.52       300.60 o
  -3   3  16        142.92        208.71        60.18 o
  -2   3  16       5623.01       5810.84       254.35 o
  -1   3  16        711.20        759.77        85.05 o
   0   3  16       1185.59       1402.44       167.26 o
   1   3  16        687.99        754.50       134.47 o
   2   3  16       7958.13       7244.27       293.00 o
   3   3  16        968.31       1001.59       138.28 o
   4   3  16       2963.55       2621.83       265.44 o
   5   3  16       1002.85        965.93       140.83 o
   6   3  16       3152.83       2922.81       232.21 o
   7   3  16         40.16         56.46       271.70 o
   8   3  16       1354.67       1263.29       321.29 o
  -8   4  16       3315.91       4256.98       820.32 o
  -7   4  16       1025.88       1131.09       486.11 o
  -6   4  16       4873.02       5638.93       822.92 o
  -5   4  16        245.57        182.85       202.69 o
  -4   4  16       3237.42       3311.58       273.98 o
  -3   4  16        779.22        724.58       173.97 o
  -2   4  16       1795.28       2024.04       161.25 o
  -1   4  16       1542.05       1584.63       153.95 o
   0   4  16       4318.63       4357.56       343.63 o
   1   4  16         29.97        -47.26        95.16 o
   2   4  16       3492.84       4195.31       274.19 o
   3   4  16        286.64        367.94       202.69 o
   4   4  16        599.50        644.57       221.42 o
   5   4  16       1209.92        770.67       247.37 o
   6   4  16        519.12         91.39       205.62 o
   7   4  16          6.32        -30.46       216.04 o
  -8   5  16        153.70       -263.02       411.46 o
  -7   5  16        212.12        490.46       473.96 o
  -6   5  16       1492.90        984.38       483.51 o
  -5   5  16        398.62        322.92       368.06 o
  -4   5  16       1545.14       1558.65       252.78 o
  -3   5  16        107.09         72.91       148.87 o
  -2   5  16       1192.44       1098.12       176.16 o
  -1   5  16       1774.37       1526.58       222.24 o
   0   5  16       3789.35       4271.56       432.73 o
   1   5  16        403.78        316.06       160.16 o
   2   5  16       1017.24       1079.44       319.45 o
   3   5  16        302.98        260.01       171.46 o
   4   5  16       6237.23       7088.24       564.30 o
   5   5  16        504.90        -81.94       174.29 o
   6   5  16       5063.47       4647.93       508.89 o
   7   5  16        803.08        500.34       421.01 o
  -7   6  16        281.22       -123.26       461.81 o
  -6   6  16       1745.29       1459.21       559.03 o
  -5   6  16        839.00        865.46       430.56 o
  -4   6  16        909.45        763.89       381.08 o
  -3   6  16        382.30        365.05       169.61 o
  -2   6  16       1006.47        855.04       372.40 o
  -1   6  16         36.25        525.18       294.27 o
   0   6  16       1025.92       1066.85       333.34 o
   1   6  16        345.55        494.43       169.53 o
   2   6  16        835.44       1140.49       241.52 o
   3   6  16       1347.32       1186.89       262.50 o
   4   6  16       1729.24       1288.14       295.27 o
   5   6  16         14.30        230.64       193.86 o
   6   6  16        485.05        538.84       523.44 o
  -6   7  16        384.33        829.00       519.97 o
  -5   7  16          6.03        376.74       378.48 o
  -4   7  16        586.25        184.90       263.02 o
  -3   7  16        187.43        414.93       310.77 o
  -2   7  16        637.89        231.77       247.40 o
  -1   7  16       1205.89        559.90       277.78 o
   0   7  16       1128.13        937.51       314.24 o
   1   7  16       1246.64        376.74       217.02 o
   2   7  16       2975.41       3474.85       632.82 o
   3   7  16       2279.87       2370.99       354.58 o
   4   7  16       4214.02       4522.24       480.14 o
   5   7  16        701.19       1434.04       331.12 o
  -5   8  16        403.45        546.01       450.52 o
  -4   8  16       1649.58       1339.42       482.64 o
  -3   8  16         88.81         56.42       240.45 o
  -2   8  16        425.38        227.43       328.13 o
  -1   8  16        150.98        153.65       329.86 o
   0   8  16        937.44       1621.54       479.17 o
   1   8  16        573.25        469.62       339.41 o
   2   8  16        397.13        560.77       348.96 o
   3   8  16        379.91        769.10       400.18 o
   4   8  16        396.41        448.79       376.74 o
  -3   9  16         91.72       -154.52       315.11 o
  -2   9  16        921.27        688.37       427.95 o
  -1   9  16         56.91        145.83       334.20 o
   0   9  16       1038.54        453.13       374.13 o
   1   9  16        133.27        596.36       394.10 o
  -2  -9  17       1114.33       1159.54       201.53 o
  -1  -9  17        823.54        839.90       229.22 o
   0  -9  17        410.17        460.95       144.28 o
   1  -9  17        304.74        460.85       140.70 o
  -5  -8  17        177.60        173.77       166.35 o
  -4  -8  17        251.80        184.10       158.51 o
  -3  -8  17        390.05        477.54       218.75 o
  -2  -8  17         57.94          0.50       118.37 o
  -1  -8  17       1472.99       1209.10       174.91 o
   0  -8  17       2405.69       2634.00       222.34 o
   1  -8  17       2325.71       2304.24       205.74 o
   2  -8  17        534.79        563.59       173.91 o
   3  -8  17       3388.10       3747.91       394.19 o
  -6  -7  17        188.34         17.73       134.30 o
  -5  -7  17       2249.04       1740.88       216.93 o
  -4  -7  17        459.84        648.24       269.31 o
  -3  -7  17        620.17        526.57       151.92 o
  -2  -7  17        631.22        389.20       124.96 o
  -1  -7  17        637.99        717.73       139.04 o
   0  -7  17        506.51        574.15       120.41 o
   1  -7  17        755.97        788.62       136.58 o
   2  -7  17        363.03        158.41       126.26 o
   3  -7  17        462.53        375.85       222.15 o
   4  -7  17         32.69        309.44       118.82 o
   5  -7  17         76.57        206.54       162.12 o
  -7  -6  17         95.85          3.65       133.68 o
  -6  -6  17         60.63        252.94       140.03 o
  -5  -6  17        967.59        803.27       164.78 o
  -4  -6  17        218.47         35.05       118.40 o
  -3  -6  17       1038.32        610.70       165.26 o
  -2  -6  17       1963.79       1726.20       185.12 o
  -1  -6  17       1839.54       1726.46       169.03 o
   0  -6  17        208.70        324.60       102.74 o
   1  -6  17       3994.93       4650.89       260.62 o
   2  -6  17        838.60       1103.65       147.88 o
   3  -6  17       6613.44       6780.97       331.46 o
   4  -6  17        326.68        451.81       140.84 o
   5  -6  17       3317.13       3823.33       348.43 o
   6  -6  17        119.88        425.60       444.88 o
  -8  -5  17        394.50        470.65       214.60 o
  -7  -5  17       2368.07       2548.98       315.21 o
  -6  -5  17        542.32        574.37       152.32 o
  -5  -5  17       1275.97       1154.15       177.02 o
  -4  -5  17        547.70        592.05       122.41 o
  -3  -5  17       1241.84       1074.92       143.07 o
  -2  -5  17        257.25        444.43       129.68 o
  -1  -5  17       3998.19       4782.24       633.35 o
   0  -5  17        384.96        363.41        94.84 o
   1  -5  17       2275.30       2697.86       288.35 o
   2  -5  17        252.14        190.63        92.37 o
   3  -5  17        116.00        225.26       109.41 o
   4  -5  17          8.06        162.23       115.80 o
   5  -5  17        141.17        -44.02       154.99 o
   6  -5  17        312.59        333.46       182.62 o
   7  -5  17        998.73       1098.57       247.18 o
  -8  -4  17        231.55        188.34       182.73 o
  -7  -4  17       1102.52       1369.28       206.67 o
  -6  -4  17        888.98        779.03       191.26 o
  -5  -4  17        247.90        222.58       128.93 o
  -4  -4  17        691.48        699.30       135.38 o
  -3  -4  17       1313.40       1320.08       147.20 o
  -2  -4  17       1465.37       1550.82       151.98 o
  -1  -4  17       4761.37       5347.39       347.15 o
   0  -4  17        366.42        363.38        74.14 o
   1  -4  17       8811.09       8688.43       229.79 o
   2  -4  17       2493.95       2477.73       138.28 o
   3  -4  17       4142.00       4443.87       207.91 o
   4  -4  17        416.58        407.83       128.26 o
   5  -4  17       7660.14       7938.78       604.69 o
   6  -4  17        560.86        329.42       183.02 o
   7  -4  17       2413.84       1798.71       272.08 o
  -9  -3  17       1755.70       1635.00       383.94 o
  -8  -3  17        432.46        269.68       196.69 o
  -7  -3  17       3632.42       3372.72       335.01 o
  -6  -3  17        443.62        199.56       122.15 o
  -5  -3  17       3713.59       4154.15       341.93 o
  -4  -3  17        416.23        497.86       124.01 o
  -3  -3  17      10521.02      10935.43       343.69 o
  -2  -3  17       1169.39       1249.81       131.92 o
  -1  -3  17       1787.68       1687.78       144.42 o
   0  -3  17        653.23        648.79        72.73 o
   1  -3  17       9970.54      10236.67       252.63 o
   2  -3  17        275.92        350.86        70.79 o
   3  -3  17       1064.39       1058.17       112.55 o
   4  -3  17       1390.20       1237.22       176.54 o
   5  -3  17        797.93        711.58       165.93 o
   6  -3  17        462.25        548.45       158.33 o
   7  -3  17        232.59        404.28       196.28 o
   8  -3  17        150.89        355.67       213.11 o
  -9  -2  17        660.52        903.58       247.85 o
  -8  -2  17        970.18        854.04       225.27 o
  -7  -2  17        909.48       1062.48       216.90 o
  -6  -2  17        754.65        603.10       150.17 o
  -5  -2  17       1104.91       1238.88       172.77 o
  -4  -2  17       2575.47       2679.98       134.64 o
  -3  -2  17       6451.47       6196.33       274.40 o
  -2  -2  17        352.46        460.51        66.39 o
  -1  -2  17       9000.65       8956.40       246.48 o
   0  -2  17        360.75        285.09        78.65 o
   1  -2  17       6676.67       6477.42       202.76 o
   2  -2  17         97.33        146.51        54.57 o
   3  -2  17       5944.54       5682.06       253.48 o
   4  -2  17        192.56        107.01       103.40 o
   5  -2  17       2212.91       2037.27       195.34 o
   6  -2  17        556.48        347.24       160.98 o
   7  -2  17       1875.85       1479.69       254.42 o
   8  -2  17        210.91        234.46       197.63 o
  -9  -1  17       1270.88       2119.54       316.95 o
  -8  -1  17         53.51        134.06       167.72 o
  -7  -1  17       1778.28       2133.88       275.35 o
  -6  -1  17        122.51        175.45       146.82 o
  -5  -1  17      12498.18      12712.62       388.99 o
  -4  -1  17        563.36        557.10        95.27 o
  -3  -1  17      12734.00      13125.91       296.93 o
  -2  -1  17        215.18        246.93        55.38 o
  -1  -1  17      18863.59      20430.46       384.93 o
   0  -1  17       1552.06       1814.08       119.21 o
   1  -1  17        582.20        696.53        80.78 o
   2  -1  17        559.56        402.02        89.45 o
   3  -1  17       2345.04       2090.95       160.51 o
   4  -1  17        484.21        612.93       223.30 o
   5  -1  17        478.44        662.51       155.11 o
   6  -1  17        484.63        689.83       218.37 o
   7  -1  17        264.41        189.88       171.98 o
   8  -1  17         26.41         68.88       178.99 o
  -9   0  17          0.16       -158.90       178.17 o
  -8   0  17        212.18        104.89       167.51 o
  -7   0  17         48.56        214.68       166.00 o
  -6   0  17        760.82        867.80       152.63 o
  -5   0  17       1072.91        979.47       112.43 o
  -4   0  17        757.69        685.27        89.11 o
  -3   0  17       1757.39       1809.49       121.58 o
  -2   0  17        812.40       1108.68        85.28 o
  -1   0  17      35227.55      36061.36       608.81 o
   0   0  17        452.02        596.33        73.15 o
   1   0  17       6577.76       6601.22       177.64 o
   2   0  17       1123.40       1099.18       117.95 o
   3   0  17       1592.85       1769.52       210.49 o
   4   0  17        647.07        464.31       117.00 o
   5   0  17       1889.15       1735.93       192.76 o
   6   0  17       1071.88        957.65       203.17 o
   7   0  17        374.65        585.34       211.87 o
   8   0  17          1.21        136.75       189.55 o
  -9   1  17       1313.58       1876.07       385.33 o
  -8   1  17         59.12        -66.15       203.79 o
  -7   1  17       1809.36       2067.87       266.39 o
  -6   1  17        130.28         72.74        97.28 o
  -5   1  17      12597.93      12791.94       369.62 o
  -4   1  17        566.47        574.10        77.68 o
  -3   1  17      12676.97      13153.28       297.32 o
  -2   1  17        217.76        120.75        54.45 o
  -1   1  17      19378.06      20162.25       382.93 o
   0   1  17       1541.98       1750.89       111.75 o
   1   1  17        499.33        435.17        68.50 o
   2   1  17        574.17        545.76        87.42 o
   3   1  17       2393.23       2416.94       152.51 o
   4   1  17        471.82        466.53        87.63 o
   5   1  17        480.87        376.13       118.94 o
   6   1  17        527.30        562.43       220.75 o
   7   1  17        271.01        185.15       182.10 o
   8   1  17         36.06         61.96       185.42 o
  -9   2  17        649.05        596.59       432.73 o
  -8   2  17        948.23        908.97       293.98 o
  -7   2  17        939.77        876.37       257.74 o
  -6   2  17        779.99        752.53       136.80 o
  -5   2  17       1200.38       1155.44       129.84 o
  -4   2  17       2583.77       2541.52       184.79 o
  -3   2  17       6282.19       6332.16       195.35 o
  -2   2  17        375.96        426.33        60.69 o
  -1   2  17       8872.26       8287.78       197.15 o
   0   2  17        350.80        284.19        72.52 o
   1   2  17       6716.17       6709.05       243.36 o
   2   2  17        105.59        -43.29        63.91 o
   3   2  17       5841.67       6113.06       275.40 o
   4   2  17        179.81         83.89        95.96 o
   5   2  17       2331.35       2562.70       205.83 o
   6   2  17        560.20        248.94       162.70 o
   7   2  17       1818.02       1751.07       274.55 o
   8   2  17        215.49        160.82       205.47 o
  -9   3  17       1805.61       1923.63       669.28 o
  -8   3  17        436.88        792.54       482.64 o
  -7   3  17       3845.73       3727.09       447.49 o
  -6   3  17        478.61        215.77       146.94 o
  -5   3  17       3596.85       3398.73       266.04 o
  -4   3  17        430.37        331.74       126.80 o
  -3   3  17      10669.57      10398.52       299.70 o
  -2   3  17       1157.23       1289.19       106.50 o
  -1   3  17       1935.79       2081.32       130.72 o
   0   3  17        627.77        717.80       120.78 o
   1   3  17      10122.41      10245.57       302.92 o
   2   3  17        247.69        425.28       111.93 o
   3   3  17       1128.35       1348.36       156.24 o
   4   3  17       1458.05       1245.33       143.31 o
   5   3  17        788.38        812.78       137.56 o
   6   3  17        484.56        587.18       145.04 o
   7   3  17        231.87        192.73       212.10 o
   8   3  17        159.27        179.30       419.71 o
  -8   4  17        242.95        309.03       460.07 o
  -7   4  17       1132.35       1011.29       503.48 o
  -6   4  17        903.49       1743.07       567.71 o
  -5   4  17        269.12        190.85       205.05 o
  -4   4  17        722.23        923.23       172.34 o
  -3   4  17       1394.21       1234.51       171.90 o
  -2   4  17       1487.06       1384.16       148.34 o
  -1   4  17       4719.21       4822.04       234.73 o
   0   4  17        352.21        230.86       136.82 o
   1   4  17       8659.80       8660.72       449.85 o
   2   4  17       2444.30       2488.47       239.96 o
   3   4  17       4272.10       4533.98       425.28 o
   4   4  17        384.90        241.39       178.92 o
   5   4  17       7597.96       7102.55       585.26 o
   6   4  17        537.48        648.51       245.01 o
   7   4  17       2401.32       1899.71       360.89 o
  -8   5  17        393.43        146.70       485.25 o
  -7   5  17       2277.89       2269.98       651.05 o
  -6   5  17        593.60        789.07       489.59 o
  -5   5  17       1253.09        821.19       417.54 o
  -4   5  17        587.79        916.00       236.50 o
  -3   5  17       1275.86       1058.60       213.53 o
  -2   5  17        260.61        246.64       115.54 o
  -1   5  17       4127.09       4432.33       635.42 o
   0   5  17        415.83        494.31       154.08 o
   1   5  17       2309.94       2414.94       290.67 o
   2   5  17        232.36        290.60       163.23 o
   3   5  17        137.73        136.03       173.03 o
   4   5  17         10.46        -66.19       332.47 o
   5   5  17        146.25         88.40       195.84 o
   6   5  17        308.36        344.13       332.03 o
   7   5  17       1025.74        646.40       294.39 o
  -7   6  17         84.20       1033.86       584.21 o
  -6   6  17         72.21        237.85       388.02 o
  -5   6  17        955.46        624.14       390.63 o
  -4   6  17        228.24        -19.97       266.50 o
  -3   6  17       1013.33        917.04       214.84 o
  -2   6  17       1998.53       2500.76       268.79 o
  -1   6  17       1876.76       1029.52       348.96 o
   0   6  17        198.24        342.88       252.61 o
   1   6  17       4091.28       4337.00       535.16 o
   2   6  17        814.26        861.22       206.47 o
   3   6  17       6695.92       7047.62       634.99 o
   4   6  17        313.63        270.22       217.77 o
   5   6  17       3279.00       3320.30       429.02 o
   6   6  17        140.67        120.75       248.47 o
  -6   7  17        184.08       -407.12       411.46 o
  -5   7  17       2299.91       1490.46       485.25 o
  -4   7  17        498.76        164.06       285.59 o
  -3   7  17        565.77        409.73       296.01 o
  -2   7  17        621.51        304.69       256.95 o
  -1   7  17        630.40        289.93       210.07 o
   0   7  17        493.64        731.78       368.06 o
   1   7  17        749.02        385.42       320.31 o
   2   7  17        357.75        340.80       186.63 o
   3   7  17        456.52        720.77       238.62 o
   4   7  17         25.07       1025.16       746.53 o
   5   7  17         78.17        109.70       233.05 o
  -5   8  17        147.60        661.46       414.07 o
  -4   8  17        230.18        437.50       373.27 o
  -3   8  17        419.82        644.10       413.20 o
  -2   8  17         67.62        -28.65       337.68 o
  -1   8  17       1454.34       1140.63       470.49 o
   0   8  17       2370.19       2131.09       556.43 o
   1   8  17       2303.82       2381.96       568.58 o
   2   8  17        565.42        356.14       243.25 o
   3   8  17       3404.79       4145.87       731.78 o
  -2   9  17       1138.91        364.59       374.13 o
  -1   9  17        820.05       1088.55       444.45 o
   0   9  17        387.57        599.83       394.97 o
   1   9  17        323.73        440.98       368.06 o
  -1  -9  18       1048.74        910.23       186.26 o
   0  -9  18       1587.49       1531.31       198.46 o
  -4  -8  18        798.20        660.32       205.68 o
  -3  -8  18        221.34        257.78       164.82 o
  -2  -8  18        584.28        525.80       170.16 o
  -1  -8  18        247.71        216.22       123.96 o
   0  -8  18       1550.94       1546.80       198.60 o
   1  -8  18        215.11        361.98       226.30 o
   2  -8  18        101.88        143.16       128.43 o
   3  -8  18         89.78         25.08       190.66 o
  -6  -7  18        290.90         73.79       139.02 o
  -5  -7  18          3.97         80.35       129.40 o
  -4  -7  18        280.92        426.36       176.47 o
  -3  -7  18        551.09        693.50       158.87 o
  -2  -7  18        889.36       1031.86       173.23 o
  -1  -7  18        645.18        839.84       148.53 o
   0  -7  18       1971.38       1994.56       220.25 o
   1  -7  18       2950.65       2890.76       215.20 o
   2  -7  18       6338.07       6284.17       436.35 o
   3  -7  18       1598.17       1602.68       190.98 o
   4  -7  18       2885.59       3397.41       254.42 o
   5  -7  18        386.57        715.85       191.53 o
  -7  -6  18        139.61        185.78       155.19 o
  -6  -6  18        612.27        637.44       173.77 o
  -5  -6  18       1681.17       1838.75       250.28 o
  -4  -6  18        531.10        453.06       140.56 o
  -3  -6  18        311.51        249.12       125.34 o
  -2  -6  18       2790.47       2252.37       208.78 o
  -1  -6  18        370.67        247.09       103.65 o
   0  -6  18        904.71        974.29       139.96 o
   1  -6  18         93.40        147.40       102.80 o
   2  -6  18        787.07        846.71       150.96 o
   3  -6  18        278.46        355.30       129.68 o
   4  -6  18        130.05         79.52       119.56 o
   5  -6  18         10.63        136.06       151.78 o
   6  -6  18        232.33        304.72       271.70 o
  -8  -5  18        310.07        494.34       233.76 o
  -7  -5  18        351.76        183.81       142.04 o
  -6  -5  18       2449.36       2392.84       318.62 o
  -5  -5  18        110.25        159.27       120.86 o
  -4  -5  18       1025.77        800.30       133.48 o
  -3  -5  18        231.80        317.16        99.42 o
  -2  -5  18        351.88        381.92       113.96 o
  -1  -5  18        951.85       1000.29       150.49 o
   0  -5  18       9018.28       9434.49       324.79 o
   1  -5  18         17.33        -76.58       120.21 o
   2  -5  18       4684.94       5085.19       355.13 o
   3  -5  18       1382.55       1761.82       210.62 o
   4  -5  18       9008.15       9751.59       483.08 o
   5  -5  18        492.43        519.92       345.92 o
   6  -5  18       3120.20       3337.51       674.92 o
  -8  -4  18       3668.70       3988.50       401.84 o
  -7  -4  18       1317.78       1570.27       219.14 o
  -6  -4  18       2073.91       2121.91       253.20 o
  -5  -4  18        555.42        727.96       146.61 o
  -4  -4  18        446.26        375.58       104.54 o
  -3  -4  18        302.79        298.53        99.21 o
  -2  -4  18       2111.51       2717.26       194.00 o
  -1  -4  18        685.87        590.75       128.05 o
   0  -4  18       3197.48       3608.92       218.81 o
   1  -4  18        503.07        448.35        84.22 o
   2  -4  18       2011.34       2076.29       132.20 o
   3  -4  18        302.81        261.24        90.54 o
   4  -4  18        661.12        444.11       131.01 o
   5  -4  18        476.13        560.26       173.97 o
   6  -4  18        339.04        397.31       168.95 o
   7  -4  18        234.68        281.90       219.08 o
  -9  -3  18        149.21        393.86       211.50 o
  -8  -3  18        968.19       1018.62       253.19 o
  -7  -3  18        408.39        194.29       160.94 o
  -6  -3  18       1109.25       1053.51       188.91 o
  -5  -3  18        703.01        821.09       153.04 o
  -4  -3  18       6363.24       6194.72       380.84 o
  -3  -3  18         10.67        -36.46        75.86 o
  -2  -3  18       5661.10       5332.41       238.36 o
  -1  -3  18        248.01        178.31        50.97 o
   0  -3  18       6553.65       6662.06       211.43 o
   1  -3  18        710.74        531.21        84.46 o
   2  -3  18      10512.18      10880.78       267.42 o
   3  -3  18        636.47        581.94        96.56 o
   4  -3  18       2283.76       2399.12       184.14 o
   5  -3  18        465.55        262.24       119.83 o
   6  -3  18       3404.94       3480.14       321.76 o
   7  -3  18         44.54        -54.63       162.81 o
  -9  -2  18        274.84        264.96       211.37 o
  -8  -2  18       5193.83       5294.83       433.15 o
  -7  -2  18       1242.26       1337.05       229.24 o
  -6  -2  18       2437.94       2450.68       235.65 o
  -5  -2  18        355.06        162.26       114.17 o
  -4  -2  18      13465.92      13866.04       332.39 o
  -3  -2  18         74.42        103.56        66.94 o
  -2  -2  18       6036.57       6253.53       195.47 o
  -1  -2  18        100.12         29.82        60.32 o
   0  -2  18       3780.69       3987.51       325.50 o
   1  -2  18        769.04        960.16        96.78 o
   2  -2  18       1889.51       1953.84       124.61 o
   3  -2  18        427.00        371.36        97.37 o
   4  -2  18         58.04         72.19       103.68 o
   5  -2  18        228.13        383.83       133.70 o
   6  -2  18        599.38        755.18       190.83 o
   7  -2  18        378.52        136.18       220.33 o
   8  -2  18        814.72        625.67       230.46 o
  -9  -1  18        235.41        396.85       223.27 o
  -8  -1  18        169.84        -32.13       165.98 o
  -7  -1  18        149.71        -48.40       155.34 o
  -6  -1  18       3029.22       3302.51       313.14 o
  -5  -1  18        261.75        292.36        99.71 o
  -4  -1  18      10205.11       9958.25       269.40 o
  -3  -1  18        309.36        189.75        65.86 o
  -2  -1  18      15160.60      15277.09       298.26 o
  -1  -1  18        100.08         79.98        48.92 o
   0  -1  18       5158.61       5126.86       192.80 o
   1  -1  18        612.15        483.19        79.64 o
   2  -1  18       3876.41       4222.14       214.56 o
   3  -1  18        216.45        258.98        94.88 o
   4  -1  18       1694.73       1778.03       189.37 o
   5  -1  18        414.64         87.57       113.54 o
   6  -1  18       1620.31       1918.22       259.64 o
   7  -1  18        100.76        530.72       206.18 o
   8  -1  18       2427.21       1714.74       293.37 o
  -9   0  18       1619.40       1712.89       364.73 o
  -8   0  18       3799.57       4566.01       415.75 o
  -7   0  18        150.42        192.48       161.65 o
  -6   0  18      22377.42      22512.80       649.92 o
  -5   0  18       1222.20       1184.93       120.51 o
  -4   0  18       8163.12       8014.84       239.41 o
  -3   0  18          2.89         60.05        61.50 o
  -2   0  18      10486.36      10491.35       254.93 o
  -1   0  18         72.71        159.69        58.54 o
   0   0  18       3809.29       4131.85       168.98 o
   1   0  18         23.96         32.48        48.52 o
   2   0  18         11.43        -14.72        70.57 o
   3   0  18        704.82        580.13       120.53 o
   4   0  18        368.49        342.57       115.87 o
   5   0  18        317.43        250.92       121.64 o
   6   0  18         14.63         94.84       147.09 o
   7   0  18        724.71        808.00       226.95 o
   8   0  18         32.09       -171.15       171.15 o
  -9   1  18        212.60        324.60       291.66 o
  -8   1  18        162.68        -99.91       214.70 o
  -7   1  18        148.85        -20.10       317.51 o
  -6   1  18       3026.78       3109.94       209.57 o
  -5   1  18        280.99        143.92        95.03 o
  -4   1  18      10344.13      10383.04       245.79 o
  -3   1  18        314.42        357.86        73.77 o
  -2   1  18      14786.23      14992.48       322.46 o
  -1   1  18         92.01        149.12        62.28 o
   0   1  18       5138.67       5549.97       218.07 o
   1   1  18        617.47        481.59        80.90 o
   2   1  18       3784.68       3509.73       287.00 o
   3   1  18        210.29        255.08        80.38 o
   4   1  18       1696.48       1942.09       149.42 o
   5   1  18        433.32        394.77       125.64 o
   6   1  18       1583.08       1418.09       228.01 o
   7   1  18        102.50        -28.55       161.86 o
   8   1  18       2404.72       2808.97       674.36 o
  -9   2  18        284.76        276.91       467.89 o
  -8   2  18       5172.87       5375.98       539.15 o
  -7   2  18       1221.16       1013.48       280.38 o
  -6   2  18       2323.67       2985.11       277.14 o
  -5   2  18        360.71        539.24       152.61 o
  -4   2  18      13285.16      14401.44       394.31 o
  -3   2  18         85.79        170.62        62.67 o
  -2   2  18       5964.25       5954.52       189.20 o
  -1   2  18        108.80        163.73        57.63 o
   0   2  18       3878.16       4058.73       184.87 o
   1   2  18        800.66       1187.20       127.08 o
   2   2  18       1943.09       2032.78       143.46 o
   3   2  18        423.55        508.14       113.03 o
   4   2  18         56.85          3.82        96.65 o
   5   2  18        213.83        232.61       116.68 o
   6   2  18        636.21        399.05       221.73 o
   7   2  18        388.55        597.21       211.56 o
   8   2  18        888.19        738.94       248.82 o
  -9   3  18        161.78        722.23       592.89 o
  -8   3  18       1010.65       1259.56       566.84 o
  -7   3  18        444.31        746.46       268.05 o
  -6   3  18       1082.39       1132.79       266.65 o
  -5   3  18        684.29        543.72       161.01 o
  -4   3  18       6215.92       6685.47       481.11 o
  -3   3  18         18.85         43.44        65.59 o
  -2   3  18       5522.03       5319.67       230.11 o
  -1   3  18        265.83        305.01       117.81 o
   0   3  18       6362.37       6979.85       256.20 o
   1   3  18        682.11        957.27       109.76 o
   2   3  18      10633.67      11240.38       333.75 o
   3   3  18        652.71        693.52        96.16 o
   4   3  18       2158.45       1990.98       170.00 o
   5   3  18        443.15        438.91       129.32 o
   6   3  18       3304.75       3045.60       342.60 o
   7   3  18         49.78        218.03       227.28 o
  -8   4  18       3599.73       3633.71       782.99 o
  -7   4  18       1329.53       1580.74       551.22 o
  -6   4  18       2065.73       1862.86       546.88 o
  -5   4  18        576.82        485.01       235.70 o
  -4   4  18        621.75        613.02       212.93 o
  -3   4  18        265.69        -49.02       142.41 o
  -2   4  18       2110.90       2473.76       267.86 o
  -1   4  18        699.11        846.55       117.58 o
   0   4  18       3302.51       3670.84       202.57 o
   1   4  18        529.70        810.32       249.13 o
   2   4  18       1917.51       2411.36       239.84 o
   3   4  18        285.70        384.85       136.05 o
   4   4  18        665.44        373.48       197.28 o
   5   4  18        480.85        401.38       208.12 o
   6   4  18        337.96        218.93       288.63 o
   7   4  18        240.06        391.44       273.04 o
  -8   5  18        305.15       -321.18       474.83 o
  -7   5  18        354.34       -182.29       392.36 o
  -6   5  18       2506.45       1686.65       549.48 o
  -5   5  18        117.61         32.99       309.90 o
  -4   5  18        977.40       1079.87       401.04 o
  -3   5  18        196.35        306.81       282.99 o
  -2   5  18        248.91         36.42       148.87 o
  -1   5  18        937.85       1205.21       247.40 o
   0   5  18       8824.43       8405.44       458.60 o
   1   5  18         29.13         -1.86       117.87 o
   2   5  18       4631.62       5235.75       365.43 o
   3   5  18       1417.09       1428.90       215.91 o
   4   5  18       8953.77       9890.88       638.27 o
   5   5  18        493.26        295.31       227.09 o
   6   5  18       3066.76       2314.59       381.03 o
  -7   6  18        132.22        661.46       560.77 o
  -6   6  18        603.69        636.29       430.56 o
  -5   6  18       1657.07       1677.10       487.85 o
  -4   6  18        509.83        279.52       235.24 o
  -3   6  18        328.84         97.22       212.68 o
  -2   6  18       2847.11       2832.40       620.23 o
  -1   6  18        356.51         16.49       257.81 o
   0   6  18        942.53       1248.27       378.48 o
   1   6  18         84.99       -157.99       201.39 o
   2   6  18        719.17        673.90       244.44 o
   3   6  18        253.45         49.08       292.97 o
   4   6  18        149.33        322.21       440.54 o
   5   6  18         13.09        123.56       201.58 o
   6   6  18        247.37        107.85       249.57 o
  -6   7  18        287.90        924.49       518.23 o
  -5   7  18          1.43         -7.81       280.38 o
  -4   7  18        301.27        157.99       297.75 o
  -3   7  18        563.63        404.52       327.26 o
  -2   7  18        939.51        629.79       280.82 o
  -1   7  18        653.56        584.21       359.38 o
   0   7  18       2125.80       1556.44       452.26 o
   1   7  18       2971.05       2087.69       517.37 o
   2   7  18       6198.25       5323.04      2020.85 o
   3   7  18       1578.89       1554.24       347.69 o
   4   7  18       2838.43       2925.29       404.12 o
   5   7  18        359.26        652.79       281.20 o
  -4   8  18        789.34        797.75       447.05 o
  -3   8  18        192.66       -224.83       291.67 o
  -2   8  18        567.56        242.19       371.53 o
  -1   8  18        228.21        119.79       315.11 o
   0   8  18       1495.83       1672.76       497.40 o
   1   8  18        218.75        -65.97       276.91 o
   2   8  18        109.76        110.88       214.97 o
   3   8  18         85.45        276.91       342.88 o
  -1   9  18       1036.74       1421.89       513.02 o
   0   9  18       1583.77       1093.76       477.43 o
  -4  -8  19       1681.57       1353.64       250.89 o
  -3  -8  19       1083.14        994.18       198.47 o
  -2  -8  19         58.66         52.24       129.82 o
  -1  -8  19       1866.34       1787.99       199.12 o
   0  -8  19        801.59        802.36       158.83 o
   1  -8  19       2057.68       2480.39       224.67 o
   2  -8  19        703.89        895.27       188.19 o
   3  -8  19       2875.31       3139.13       254.42 o
  -6  -7  19        344.10        208.13       159.24 o
  -5  -7  19       1660.07       1033.45       195.24 o
  -4  -7  19         19.59        -68.36       132.28 o
  -3  -7  19        722.38        579.82       154.79 o
  -2  -7  19        301.37        262.79       153.74 o
  -1  -7  19       1707.37       1826.17       195.45 o
   0  -7  19         81.36        140.26       113.57 o
   1  -7  19        539.33        612.17       132.84 o
   2  -7  19        186.64        182.62       126.05 o
   3  -7  19        141.15        288.21       134.35 o
   4  -7  19        636.63        832.17       221.72 o
  -7  -6  19         59.43        -21.55       138.25 o
  -6  -6  19        212.32        227.12       204.64 o
  -5  -6  19        745.91        591.79       153.10 o
  -4  -6  19        239.19        156.56       110.34 o
  -3  -6  19        951.47        715.55       162.63 o
  -2  -6  19       1898.37       1648.52       225.97 o
  -1  -6  19       2540.70       2892.63       217.59 o
   0  -6  19        128.28        -10.87        95.96 o
   1  -6  19       5077.02       5854.64       352.30 o
   2  -6  19       1629.38       2377.88       223.18 o
   3  -6  19       6640.57       7402.39       581.24 o
   4  -6  19       1072.44       1105.22       271.55 o
   5  -6  19       2086.15       2584.14       322.89 o
  -8  -5  19        322.15        499.66       214.58 o
  -7  -5  19       1573.36       1691.14       220.31 o
  -6  -5  19        734.87        501.47       148.83 o
  -5  -5  19       1136.11       1033.12       165.98 o
  -4  -5  19         47.03        -62.21        79.86 o
  -3  -5  19        934.25        770.65       126.70 o
  -2  -5  19       1721.19       1568.21       180.91 o
  -1  -5  19       2560.01       2416.03       217.68 o
   0  -5  19         96.86        223.85        98.33 o
   1  -5  19       1186.85       1376.66       157.97 o
   2  -5  19       1169.28       1129.77       162.97 o
   3  -5  19        526.22        486.70       132.67 o
   4  -5  19        278.83        228.32       146.50 o
   5  -5  19        174.55        285.79       176.74 o
   6  -5  19        125.95         -2.30       181.19 o
  -8  -4  19        481.35        437.83       203.18 o
  -7  -4  19        276.54        417.41       154.56 o
  -6  -4  19        773.44        756.62       263.24 o
  -5  -4  19        601.08        474.32       126.48 o
  -4  -4  19        304.69        202.77       101.32 o
  -3  -4  19       3757.44       3707.40       233.32 o
  -2  -4  19        190.62        112.25        86.23 o
  -1  -4  19       5965.60       6200.91       353.83 o
   0  -4  19        187.81        288.77       102.42 o
   1  -4  19       6133.44       6475.01       270.59 o
   2  -4  19       2327.63       2340.99       180.06 o
   3  -4  19       2637.78       2828.17       201.59 o
   4  -4  19         70.54         33.67       115.40 o
   5  -4  19       7952.93       7569.64       423.17 o
   6  -4  19        386.05        211.36       169.64 o
   7  -4  19       1094.07       1059.28       235.27 o
  -9  -3  19       1419.22       1060.92       271.13 o
  -8  -3  19        294.98        306.04       185.43 o
  -7  -3  19       3343.16       3381.24       335.54 o
  -6  -3  19         55.64        -63.32       113.70 o
  -5  -3  19       2417.01       2483.25       278.90 o
  -4  -3  19         67.95         29.69        88.10 o
  -3  -3  19       8159.53       8304.13       306.97 o
  -2  -3  19        508.01        503.78        84.08 o
  -1  -3  19       1545.15       1580.58       104.00 o
   0  -3  19        832.98        915.14        95.34 o
   1  -3  19       7286.87       7791.28       239.82 o
   2  -3  19        444.38        433.54        98.62 o
   3  -3  19        252.83        209.15        88.24 o
   4  -3  19       1088.76       1064.27       138.63 o
   5  -3  19        629.76        818.80       154.41 o
   6  -3  19        237.18        326.37       173.54 o
   7  -3  19        508.36        381.56       196.41 o
  -9  -2  19        258.17        -83.33       190.90 o
  -8  -2  19        658.63        770.16       220.05 o
  -7  -2  19        876.08        838.03       200.68 o
  -6  -2  19       1013.10        913.93       172.55 o
  -5  -2  19       1658.98       1667.64       205.86 o
  -4  -2  19       2489.07       2318.04       190.45 o
  -3  -2  19       8214.49       8793.23       322.80 o
  -2  -2  19        728.40        627.23        78.61 o
  -1  -2  19       2506.42       2625.81       141.10 o
   0  -2  19        898.72        864.30       105.01 o
   1  -2  19       3581.20       3859.96       179.48 o
   2  -2  19        255.65        219.44        87.42 o
   3  -2  19       4603.86       4640.01       242.87 o
   4  -2  19        348.45        345.38       125.26 o
   5  -2  19       2151.93       1981.19       224.53 o
   6  -2  19        185.96        239.03       166.56 o
   7  -2  19       2976.33       2562.07       426.91 o
   8  -2  19        172.06         98.32       206.10 o
  -9  -1  19       3119.92       3446.34       397.66 o
  -8  -1  19         41.67         58.86       170.42 o
  -7  -1  19       6288.66       6909.96       538.48 o
  -6  -1  19        245.14        147.10       153.11 o
  -5  -1  19      14981.73      15328.18       454.77 o
  -4  -1  19        508.91        484.43        95.95 o
  -3  -1  19       5791.85       6083.33       204.06 o
  -2  -1  19        479.84        587.85        73.01 o
  -1  -1  19       6737.07       6405.37       189.19 o
   0  -1  19        385.33        594.98        87.92 o
   1  -1  19        755.44        817.89       110.74 o
   2  -1  19       1051.93       1026.31       125.13 o
   3  -1  19        594.40        743.58       119.59 o
   4  -1  19       1311.96       1290.87       193.89 o
   5  -1  19        420.02        454.90       202.57 o
   6  -1  19        264.03        343.66       175.52 o
   7  -1  19       1033.87        685.00       215.57 o
   8  -1  19        139.29        218.53       213.06 o
  -9   0  19          3.66        213.40       257.52 o
  -8   0  19        370.75        238.07       189.04 o
  -7   0  19        193.62        408.44       274.89 o
  -6   0  19        928.56       1134.20       202.12 o
  -5   0  19       2065.00       2018.98       203.46 o
  -4   0  19        642.23        694.25       104.13 o
  -3   0  19        443.31        495.88       122.18 o
  -2   0  19        401.17        331.47        69.51 o
  -1   0  19      26830.18      27058.01       540.63 o
   0   0  19          7.50         72.98        60.21 o
   1   0  19         67.92        107.20        55.18 o
   2   0  19        513.09        575.12       107.97 o
   3   0  19        840.22        681.58       130.94 o
   4   0  19         25.55        161.42       103.88 o
   5   0  19       1701.32       1883.01       246.45 o
   6   0  19       1389.40       1123.68       219.08 o
   7   0  19       2665.18       1878.00       281.41 o
   8   0  19        639.98        317.62       210.28 o
  -9   1  19       3045.01       2835.85       457.56 o
  -8   1  19         43.21        224.53       226.29 o
  -7   1  19       6346.21       7043.25       580.11 o
  -6   1  19        240.63        310.22       108.73 o
  -5   1  19      14875.15      15390.49       422.18 o
  -4   1  19        495.80        313.93        81.84 o
  -3   1  19       6031.08       6136.44       253.43 o
  -2   1  19        481.29        494.51        77.37 o
  -1   1  19       6834.05       6382.64       212.33 o
   0   1  19        405.69        486.65        97.95 o
   1   1  19        683.80        738.72        93.29 o
   2   1  19       1101.31       1163.78       115.71 o
   3   1  19        626.39        602.71       128.68 o
   4   1  19       1282.31       1113.60       158.93 o
   5   1  19        418.92        494.30       138.73 o
   6   1  19        270.10        513.19       185.07 o
   7   1  19       1021.30        321.41       194.93 o
   8   1  19        137.36         79.00       196.91 o
  -9   2  19        261.78       1283.00       620.66 o
  -8   2  19        650.42        511.08       273.27 o
  -7   2  19        862.71        595.38       239.79 o
  -6   2  19       1028.55       1413.12       277.83 o
  -5   2  19       1790.04       2163.82       258.11 o
  -4   2  19       2511.11       2700.00       185.97 o
  -3   2  19       8148.79       8305.38       240.54 o
  -2   2  19        751.88        816.85        87.53 o
  -1   2  19       2214.71       2373.23       133.73 o
   0   2  19        871.46        850.59       113.01 o
   1   2  19       3390.77       3330.98       200.61 o
   2   2  19        266.19        327.51        83.36 o
   3   2  19       4630.19       4939.33       260.59 o
   4   2  19        340.33        585.10       134.32 o
   5   2  19       2227.88       2510.62       220.67 o
   6   2  19        171.81         52.08       160.00 o
   7   2  19       2954.56       2953.00       347.16 o
   8   2  19        186.83        326.07       261.41 o
  -9   3  19       1425.60       1138.03       642.37 o
  -8   3  19        306.47        372.40       495.66 o
  -7   3  19       3360.01       2777.92       727.00 o
  -6   3  19         67.80         47.78       224.30 o
  -5   3  19       2354.76       2273.98       300.55 o
  -4   3  19         63.73        -51.06       375.00 o
  -3   3  19       7944.58       8238.62       262.40 o
  -2   3  19        498.45        595.63        86.97 o
  -1   3  19       1665.57       1729.56       140.78 o
   0   3  19        813.13        762.96       137.32 o
   1   3  19       7486.61       7943.37       286.84 o
   2   3  19        489.55        514.65        95.32 o
   3   3  19        236.99        276.35        91.09 o
   4   3  19       1121.39       1088.94       145.87 o
   5   3  19        658.84        744.20       143.60 o
   6   3  19        223.15        198.05       216.13 o
   7   3  19        504.54        219.35       241.38 o
  -8   4  19        493.36        -95.49       437.50 o
  -7   4  19        317.52        294.27       450.52 o
  -6   4  19        776.63        730.04       432.29 o
  -5   4  19        569.23        505.21       330.73 o
  -4   4  19        298.10        204.62       223.09 o
  -3   4  19       3703.37       3741.67       348.09 o
  -2   4  19        201.26        580.79       174.57 o
  -1   4  19       5861.41       6101.92       284.33 o
   0   4  19        200.11        317.04        95.75 o
   1   4  19       6100.32       6052.75       445.13 o
   2   4  19       2246.75       2624.27       251.13 o
   3   4  19       2769.94       3494.12       363.42 o
   4   4  19         79.83        108.13       171.23 o
   5   4  19       7930.95       6638.87       575.27 o
   6   4  19        388.30        209.32       213.08 o
   7   4  19       1111.58        444.89       290.09 o
  -8   5  19        364.15       -136.29       456.60 o
  -7   5  19       1537.56        997.40       469.62 o
  -6   5  19        765.35        956.60       461.81 o
  -5   5  19       1128.85       1627.62       460.94 o
  -4   5  19         36.95        -20.83       233.51 o
  -3   5  19       1060.14        949.49       299.48 o
  -2   5  19       1693.88       1888.96       364.59 o
  -1   5  19       2597.72       2985.65       294.27 o
   0   5  19        110.78        151.15       148.21 o
   1   5  19       1240.21       1244.31       257.38 o
   2   5  19       1196.87       1253.32       213.91 o
   3   5  19        528.77        510.83       158.80 o
   4   5  19        301.08        373.87       324.66 o
   5   5  19        183.92        -27.87       182.93 o
   6   5  19        129.74        179.64       381.95 o
  -7   6  19         73.02        774.31       510.42 o
  -6   6  19        200.33        145.83       353.30 o
  -5   6  19        805.72        311.63       332.47 o
  -4   6  19        224.78        380.21       360.25 o
  -3   6  19        971.00       1226.57       399.31 o
  -2   6  19       1881.03       1812.33       484.81 o
  -1   6  19       2509.34       2978.14      1012.16 o
   0   6  19        105.48        -61.63       213.54 o
   1   6  19       5164.77       4046.04       558.16 o
   2   6  19       1652.81       2204.42       334.43 o
   3   6  19       6704.62       6969.51       478.73 o
   4   6  19       1054.93        549.69       244.65 o
   5   6  19       2128.91       2063.39       856.78 o
  -6   7  19        323.20         87.67       419.27 o
  -5   7  19       1690.29       1386.30       484.38 o
  -4   7  19         29.21        465.28       417.54 o
  -3   7  19        704.82        618.93       357.64 o
  -2   7  19        283.07       -107.64       286.46 o
  -1   7  19       1766.71       1243.07       423.61 o
   0   7  19         66.42         70.31       310.77 o
   1   7  19        540.54        244.79       308.16 o
   2   7  19        193.34        212.17       198.19 o
   3   7  19        137.24        349.52       210.94 o
   4   7  19        655.32        584.51       267.60 o
  -4   8  19       1648.71        907.99       449.66 o
  -3   8  19       1157.19        752.61       425.35 o
  -2   8  19         40.36       -281.25       301.22 o
  -1   8  19       1916.67       1360.25       460.07 o
   0   8  19        855.43        854.17       378.48 o
   1   8  19       2109.10       1581.61       513.02 o
   2   8  19        728.87        527.25       267.48 o
   3   8  19       2875.47       2920.32       640.63 o
  -4  -8  20       1073.91       1141.97       238.83 o
  -3  -8  20        174.41        110.61       144.77 o
  -2  -8  20        117.28          9.68       128.52 o
  -1  -8  20        348.09        452.40       154.01 o
   0  -8  20        546.09        393.56       151.62 o
   1  -8  20        546.41        716.51       175.17 o
   2  -8  20         66.94         98.55       132.48 o
  -5  -7  20        392.33        370.68       154.70 o
  -4  -7  20        857.65        767.63       200.88 o
  -3  -7  20       1325.96       1229.81       198.76 o
  -2  -7  20       4069.59       3976.72       303.15 o
  -1  -7  20       2840.00       2685.00       227.75 o
   0  -7  20       2619.20       2434.13       203.97 o
   1  -7  20        779.38        742.21       146.61 o
   2  -7  20       5372.99       6256.29       455.32 o
   3  -7  20        439.50        434.07       159.13 o
   4  -7  20       1756.92       2065.52       249.67 o
  -7  -6  20         84.05        126.65       165.45 o
  -6  -6  20       1445.61       1491.01       224.29 o
  -5  -6  20        782.11       1017.75       184.12 o
  -4  -6  20       1839.73       1779.06       194.06 o
  -3  -6  20        436.34        471.83       145.74 o
  -2  -6  20       2513.32       2354.97       372.00 o
  -1  -6  20        996.31       1107.99       159.83 o
   0  -6  20        481.27        444.13       122.70 o
   1  -6  20         51.21        134.29       106.55 o
   2  -6  20        404.45        452.15       145.02 o
   3  -6  20        303.28        476.83       144.79 o
   4  -6  20        205.80        199.86       259.08 o
   5  -6  20        183.08        190.94       188.64 o
  -7  -5  20        154.25         36.19       137.43 o
  -6  -5  20        541.13        615.70       171.48 o
  -5  -5  20         21.17        -36.64       106.51 o
  -4  -5  20       3403.41       2441.39       325.48 o
  -3  -5  20       1351.15        845.92       136.76 o
  -2  -5  20       4608.20       4575.97       379.89 o
  -1  -5  20       2349.13       2569.16       223.47 o
   0  -5  20      10256.44      11060.44       416.11 o
   1  -5  20        133.88        305.41       105.47 o
   2  -5  20       3747.31       4271.54       352.40 o
   3  -5  20       1327.66       1476.96       190.74 o
   4  -5  20       4670.80       5305.52       377.04 o
   5  -5  20        195.17        347.94       201.38 o
   6  -5  20       2169.96       2408.45       609.38 o
  -8  -4  20       1772.61       1485.03       260.34 o
  -7  -4  20        528.61        430.39       154.92 o
  -6  -4  20       2251.09       1831.80       287.75 o
  -5  -4  20        765.35        707.63       184.89 o
  -4  -4  20       6109.74       6345.72       384.97 o
  -3  -4  20        517.21        712.19       138.67 o
  -2  -4  20       3572.40       3976.20       240.76 o
  -1  -4  20         74.82         59.86        92.10 o
   0  -4  20       1192.32       1548.22       171.05 o
   1  -4  20       1060.15       1363.46       158.62 o
   2  -4  20       1283.27        947.16       155.56 o
   3  -4  20        442.42        502.52       122.08 o
   4  -4  20        414.08        384.15       139.58 o
   5  -4  20        471.21        564.75       185.31 o
   6  -4  20        294.90        221.50       181.75 o
   7  -4  20        712.85        613.08       210.39 o
  -8  -3  20        865.94        738.43       299.20 o
  -7  -3  20        132.81       -109.09       149.50 o
  -6  -3  20       2793.41       2529.61       338.67 o
  -5  -3  20        209.24        259.69       117.44 o
  -4  -3  20       3807.69       3724.99       237.97 o
  -3  -3  20        469.44        364.39        74.98 o
  -2  -3  20       6014.31       6265.34       345.11 o
  -1  -3  20         47.49        -18.30        64.49 o
   0  -3  20       4354.26       4534.71       222.11 o
   1  -3  20        833.33        826.15        99.09 o
   2  -3  20       9676.51       9402.62       314.62 o
   3  -3  20        461.05        412.67       124.97 o
   4  -3  20       2307.95       2351.90       191.30 o
   5  -3  20       1345.18       1225.31       181.36 o
   6  -3  20       4506.45       3674.38       338.01 o
   7  -3  20        131.87        391.54       208.52 o
  -9  -2  20        212.40        221.90       208.43 o
  -8  -2  20       3715.57       4176.34       405.54 o
  -7  -2  20        476.69        401.76       178.84 o
  -6  -2  20       4004.99       4132.75       325.01 o
  -5  -2  20        295.13        411.60       124.12 o
  -4  -2  20      11182.29      11215.39       371.58 o
  -3  -2  20        154.14        150.55        77.42 o
  -2  -2  20       4077.39       4111.43       172.38 o
  -1  -2  20        373.79        349.32        77.62 o
   0  -2  20        343.67        314.24        78.57 o
   1  -2  20        619.25        556.81        88.06 o
   2  -2  20         92.60         79.33        81.42 o
   3  -2  20         37.80         64.10        87.17 o
   4  -2  20        335.10        236.07       113.66 o
   5  -2  20        250.66        361.40       163.03 o
   6  -2  20        443.35        449.18       183.03 o
   7  -2  20        203.26        228.92       195.05 o
  -9  -1  20        520.94        480.56       226.38 o
  -8  -1  20        322.30        295.40       400.06 o
  -7  -1  20        695.55        657.33       250.28 o
  -6  -1  20       2855.61       3395.61       437.79 o
  -5  -1  20        581.16        619.06       126.37 o
  -4  -1  20       5829.76       5965.47       248.27 o
  -3  -1  20         76.60        131.43        72.48 o
  -2  -1  20       7155.53       7316.21       214.70 o
  -1  -1  20        380.37        467.76       106.85 o
   0  -1  20       5976.58       6202.71       221.06 o
   1  -1  20        179.15        221.13        72.47 o
   2  -1  20       1033.20       1072.72       126.37 o
   3  -1  20        125.68        163.76        93.16 o
   4  -1  20       3948.47       3503.76       248.14 o
   5  -1  20       1174.61       1076.44       243.47 o
   6  -1  20       2742.76       2492.93       293.62 o
   7  -1  20        249.07         84.76       256.50 o
   8  -1  20       2175.02       1610.40       393.83 o
  -9   0  20        690.59       1090.41       338.35 o
  -8   0  20       3420.40       3707.25       412.18 o
  -7   0  20        488.41        470.95       192.15 o
  -6   0  20       6045.00       5911.64       493.13 o
  -5   0  20        281.53        196.40        92.59 o
  -4   0  20       1681.47       1659.91       126.46 o
  -3   0  20         30.13          3.12        60.03 o
  -2   0  20       3453.01       3758.38       171.42 o
  -1   0  20          0.32         71.88        65.63 o
   0   0  20       1311.19       1232.89       106.97 o
   1   0  20          2.93         -0.93        54.60 o
   2   0  20         11.33         13.51        78.53 o
   3   0  20        390.82        526.55       276.15 o
   4   0  20          3.52         -1.64        99.90 o
   5   0  20        720.70        499.16       218.10 o
   6   0  20       1258.05       1197.04       230.79 o
   7   0  20        176.91        408.15       199.98 o
   8   0  20        606.00        575.01       233.28 o
  -9   1  20        498.44        576.72       290.14 o
  -8   1  20        343.45        412.17       247.76 o
  -7   1  20        698.07        519.41       232.47 o
  -6   1  20       2860.58       2885.53       224.24 o
  -5   1  20        592.55        441.23       111.36 o
  -4   1  20       5639.33       5903.25       221.66 o
  -3   1  20         72.53        158.84        90.32 o
  -2   1  20       6868.05       6714.44       210.76 o
  -1   1  20        379.04        365.39        81.06 o
   0   1  20       6020.98       6612.75       234.28 o
   1   1  20        185.29        192.33        75.13 o
   2   1  20        983.62        950.71       114.07 o
   3   1  20        132.16        276.85       148.22 o
   4   1  20       4028.21       4208.12       268.47 o
   5   1  20       1163.30       1092.41       214.81 o
   6   1  20       2707.11       2756.58       316.31 o
   7   1  20        253.16        172.00       194.51 o
   8   1  20       2163.64       1691.18       320.60 o
  -9   2  20        218.46        626.74       553.82 o
  -8   2  20       3732.99       4761.32       881.08 o
  -7   2  20        486.42        751.81       238.59 o
  -6   2  20       4200.47       4679.09       333.10 o
  -5   2  20        313.14        450.03       149.85 o
  -4   2  20      11485.00      11168.98       334.61 o
  -3   2  20        165.19        112.14        72.96 o
  -2   2  20       4292.07       4318.29       189.21 o
  -1   2  20        349.99        344.02        77.19 o
   0   2  20        275.49        333.46        84.92 o
   1   2  20        647.44        627.12       102.50 o
   2   2  20         79.74         84.64        78.94 o
   3   2  20         30.25        -69.36        95.72 o
   4   2  20        360.99        309.94       125.70 o
   5   2  20        247.79        251.64       139.68 o
   6   2  20        480.33        342.35       193.27 o
   7   2  20        207.66         81.12       192.91 o
  -8   3  20        882.22        220.49       486.11 o
  -7   3  20        151.48        151.32       267.80 o
  -6   3  20       2670.61       2900.16       454.86 o
  -5   3  20        217.45        -45.31       179.27 o
  -4   3  20       3780.00       2868.60       332.47 o
  -3   3  20        480.07        286.03       132.69 o
  -2   3  20       5991.68       6595.23       234.18 o
  -1   3  20         49.91        -73.23        73.23 o
   0   3  20       4418.24       4556.38       234.31 o
   1   3  20        803.55       1095.84       130.90 o
   2   3  20       9318.77       9323.94       296.84 o
   3   3  20        458.30        566.87       116.01 o
   4   3  20       2263.88       2586.20       208.74 o
   5   3  20       1313.57       1503.08       253.85 o
   6   3  20       4507.08       3998.52       477.83 o
   7   3  20        136.84        218.96       261.80 o
  -8   4  20       1736.01        789.94       539.07 o
  -7   4  20        528.77       1174.49       531.25 o
  -6   4  20       2261.45       2171.89       547.75 o
  -5   4  20        783.52       1061.64       401.91 o
  -4   4  20       6274.39       5433.36      1155.82 o
  -3   4  20        507.13        229.44       171.02 o
  -2   4  20       3632.68       3779.26       955.30 o
  -1   4  20         84.38        -45.70        90.10 o
   0   4  20       1253.34       1555.77       159.91 o
   1   4  20       1028.91       1185.02       134.65 o
   2   4  20       1254.87       1438.76       205.35 o
   3   4  20        454.84        492.45       200.25 o
   4   4  20        420.22        529.57       216.51 o
   5   4  20        495.95        446.68       223.40 o
   6   4  20        328.76        678.81       421.44 o
   7   4  20        705.60       1021.20       321.01 o
  -7   5  20        154.49        342.02       421.01 o
  -6   5  20        535.58         59.03       320.31 o
  -5   5  20         27.19         77.26       284.72 o
  -4   5  20       3291.32       1894.98       440.98 o
  -3   5  20       1338.44       1192.57       427.09 o
  -2   5  20       4718.90       3986.26      1501.31 o
  -1   5  20       2328.99       2038.92       653.22 o
   0   5  20      10148.56      11637.27      1571.19 o
   1   5  20        118.20        -89.51       135.33 o
   2   5  20       3735.86       4345.69       341.85 o
   3   5  20       1256.63       1379.39       361.32 o
   4   5  20       4673.91       3813.52       717.89 o
   5   5  20        185.41        309.57       457.90 o
   6   5  20       2105.82       2357.16       439.24 o
  -7   6  20         83.86        285.59       446.18 o
  -6   6  20       1421.79       1073.79       506.08 o
  -5   6  20        772.66        502.61       397.57 o
  -4   6  20       1817.55       1032.13       417.54 o
  -3   6  20        435.04         73.79       297.75 o
  -2   6  20       2502.40       2420.85       768.24 o
  -1   6  20        970.97        774.05       296.44 o
   0   6  20        431.31         76.39       204.86 o
   1   6  20         53.51        -38.19       235.24 o
   2   6  20        395.77        520.94       392.20 o
   3   6  20        299.29        410.30       179.99 o
   4   6  20        190.41        514.96       248.49 o
   5   6  20        197.50       -185.51       185.51 o
  -5   7  20        353.24        827.26       421.01 o
  -4   7  20        838.86        234.38       337.68 o
  -3   7  20       1286.90        745.67       347.22 o
  -2   7  20       4103.05       2811.65       603.30 o
  -1   7  20       2827.70       2006.09       502.61 o
   0   7  20       2624.47       2672.76       554.69 o
   1   7  20        798.45        881.08       424.48 o
   2   7  20       5340.48       5529.57      1277.35 o
   3   7  20        448.90        308.91       196.96 o
   4   7  20       1740.85       1875.57       365.71 o
  -4   8  20       1092.01        874.14       488.72 o
  -3   8  20        188.00        182.29       401.91 o
  -2   8  20         83.38        475.70       407.99 o
  -1   8  20        345.51        663.20       387.16 o
   0   8  20        506.02        430.56       363.72 o
   1   8  20        539.43        654.52       406.25 o
   2   8  20         70.01        -95.22       421.01 o
  -3  -8  21       1568.90       1583.80       355.46 o
  -2  -8  21        539.45        369.73       160.55 o
  -1  -8  21       2914.37       2952.83       261.88 o
   0  -8  21       2868.20       2953.11       259.71 o
   1  -8  21       1975.13       1963.61       429.63 o
   2  -8  21        832.06        803.37       179.89 o
  -5  -7  21       1206.01       1309.05       249.84 o
  -4  -7  21         63.85         96.93       156.49 o
  -3  -7  21       1726.31       1767.30       229.50 o
  -2  -7  21        301.75        259.61       133.02 o
  -1  -7  21       2241.89       2012.46       228.71 o
   0  -7  21         69.59        125.57       109.88 o
   1  -7  21        134.78         78.73       131.73 o
   2  -7  21        328.68        338.22       148.59 o
   3  -7  21        310.48        288.63       152.52 o
   4  -7  21        281.09        479.45       230.65 o
  -6  -6  21        173.29        438.45       155.52 o
  -5  -6  21       1939.49       2331.06       254.70 o
  -4  -6  21        155.35        140.74       122.35 o
  -3  -6  21        685.71        782.52       164.81 o
  -2  -6  21        814.66        739.57       141.58 o
  -1  -6  21       5777.36       6792.59       725.33 o
   0  -6  21        368.78        417.95       116.25 o
   1  -6  21       4973.08       5816.91       481.77 o
   2  -6  21       1407.14       1650.16       267.62 o
   3  -6  21       5315.88       5965.37       356.04 o
   4  -6  21        267.13        127.70       162.11 o
   5  -6  21       1209.02       1412.15       659.29 o
  -7  -5  21       1601.86       1538.91       240.33 o
  -6  -5  21         95.89        103.27       122.25 o
  -5  -5  21       2121.12       1952.77       224.60 o
  -4  -5  21        571.19        674.03       142.77 o
  -3  -5  21       2351.94       2035.14       313.93 o
  -2  -5  21        400.34        237.73       116.68 o
  -1  -5  21       4864.04       5235.84       480.50 o
   0  -5  21       1675.79       1966.81       206.67 o
   1  -5  21         55.99         88.24        97.22 o
   2  -5  21       1133.70       1170.64       252.22 o
   3  -5  21        298.06        291.47       128.58 o
   4  -5  21        172.30        267.26       178.80 o
   5  -5  21        277.76        753.72       421.88 o
   6  -5  21        205.30        175.55       208.65 o
  -8  -4  21        361.24        183.78       177.01 o
  -7  -4  21        744.90        454.22       240.97 o
  -6  -4  21        213.58         18.10       121.85 o
  -5  -4  21       2483.35       2564.48       288.36 o
  -4  -4  21        272.18        428.22       122.46 o
  -3  -4  21       4128.33       4079.49       279.30 o
  -2  -4  21          3.04         61.87        93.79 o
  -1  -4  21       6177.88       6783.97       383.40 o
   0  -4  21        420.57        241.73       104.72 o
   1  -4  21      10279.26      10883.55       393.85 o
   2  -4  21        732.21        733.32       145.82 o
   3  -4  21       2311.75       2555.01       272.65 o
   4  -4  21        340.06        502.68       246.16 o
   5  -4  21       3603.21       3741.67       402.38 o
   6  -4  21         72.40          0.80       169.48 o
  -8  -3  21        273.07        440.18       196.43 o
  -7  -3  21       3178.07       2539.81       370.91 o
  -6  -3  21        115.75        -68.96       108.07 o
  -5  -3  21        861.24        721.36       131.09 o
  -4  -3  21        205.17        128.14        98.78 o
  -3  -3  21       5811.16       5999.32       299.16 o
  -2  -3  21        565.09        527.93       109.12 o
  -1  -3  21       1654.35       1756.17       147.64 o
   0  -3  21        351.26        511.12        84.84 o
   1  -3  21       1808.68       1914.57       138.64 o
   2  -3  21       1850.70       1979.16       167.84 o
   3  -3  21       2347.58       2376.46       217.39 o
   4  -3  21        702.81        731.80       130.95 o
   5  -3  21        799.51        860.12       169.34 o
   6  -3  21        390.36        168.24       228.38 o
   7  -3  21        630.64        313.74       206.26 o
  -9  -2  21        172.26        217.68       214.44 o
  -8  -2  21        226.63        335.61       189.26 o
  -7  -2  21       2000.98       1536.38       249.80 o
  -6  -2  21        646.54        557.51       254.72 o
  -5  -2  21       2532.87       2613.39       209.55 o
  -4  -2  21        474.50        261.74       110.48 o
  -3  -2  21       4303.00       4279.87       270.00 o
  -2  -2  21        480.47        485.59        79.77 o
  -1  -2  21        827.31        852.01       100.80 o
   0  -2  21        530.32        340.10        82.37 o
   1  -2  21       4727.00       5398.06       234.48 o
   2  -2  21        150.46         11.49        79.38 o
   3  -2  21       6145.44       5480.80       274.16 o
   4  -2  21        166.67        324.41       130.58 o
   5  -2  21       1760.50       1719.81       246.41 o
   6  -2  21          9.65        285.95       177.37 o
   7  -2  21       2129.52       1566.67       355.15 o
  -9  -1  21       4356.01       4516.42       446.61 o
  -8  -1  21          3.31        -65.98       165.01 o
  -7  -1  21       6653.36       6096.75       449.45 o
  -6  -1  21        385.08        377.96       174.00 o
  -5  -1  21       5462.99       5391.88       288.47 o
  -4  -1  21         81.40        215.00        87.20 o
  -3  -1  21       1825.09       1806.74       128.90 o
  -2  -1  21        395.84        396.37        79.22 o
  -1  -1  21        872.26       1110.47        92.61 o
   0  -1  21        263.81        356.36        82.47 o
   1  -1  21        152.11        125.68        69.98 o
   2  -1  21        598.22        694.67       116.06 o
   3  -1  21        248.58        246.23       100.48 o
   4  -1  21        824.79        768.94       147.71 o
   5  -1  21        839.67       1097.16       213.36 o
   6  -1  21        333.33        544.43       201.41 o
   7  -1  21        641.39        427.56       201.01 o
  -9   0  21         16.79       -252.87       491.32 o
  -8   0  21        379.39        371.23       243.38 o
  -7   0  21       2752.63       3026.52       384.14 o
  -6   0  21        236.77        136.93       141.45 o
  -5   0  21       2694.20       2795.53       197.01 o
  -4   0  21         78.16          8.21        70.04 o
  -3   0  21       1242.77       1529.71       121.14 o
  -2   0  21         99.89         56.55        64.88 o
  -1   0  21       1784.34       1889.35       140.73 o
   0   0  21         64.60        -68.94        69.48 o
   1   0  21         18.54         26.24        56.12 o
   2   0  21         52.26        132.80        89.71 o
   3   0  21       4841.20       4628.66       279.09 o
   4   0  21        300.09        156.84       112.44 o
   5   0  21       4739.32       4677.63       377.24 o
   6   0  21       1086.34       1038.99       225.71 o
   7   0  21       3143.46       2830.73       469.36 o
  -9   1  21       4381.91       4152.93       728.30 o
  -8   1  21          3.20        475.24       251.67 o
  -7   1  21       6648.92       6875.74       993.93 o
  -6   1  21        377.29        236.56       132.93 o
  -5   1  21       5370.90       5648.72       333.78 o
  -4   1  21         70.99         71.57        95.81 o
  -3   1  21       2041.05       2063.89       136.30 o
  -2   1  21        389.76        443.76        82.68 o
  -1   1  21        858.02       1200.13       130.76 o
   0   1  21        260.27        308.06        87.89 o
   1   1  21        137.48        238.25        79.95 o
   2   1  21        638.57        648.13       128.57 o
   3   1  21        257.27        529.23       126.45 o
   4   1  21        774.89        633.32       143.81 o
   5   1  21        855.31       1268.21       231.67 o
   6   1  21        346.50        347.34       181.94 o
   7   1  21        674.58        598.06       221.12 o
  -9   2  21        185.10        409.73       552.96 o
  -8   2  21        217.94          5.21       419.27 o
  -7   2  21       1893.25       1206.61       469.62 o
  -6   2  21        685.52        741.97       180.03 o
  -5   2  21       2488.90       2345.51       237.71 o
  -4   2  21        481.95        513.55       112.12 o
  -3   2  21       4269.56       4396.06       315.82 o
  -2   2  21        483.43        312.80        83.54 o
  -1   2  21        849.03       1048.60       108.44 o
   0   2  21        518.14        604.30       107.83 o
   1   2  21       4781.47       5454.39       245.81 o
   2   2  21        139.57        124.22        86.99 o
   3   2  21       6117.85       5961.95       304.68 o
   4   2  21        166.32         67.15       113.30 o
   5   2  21       1711.97       1654.44       266.04 o
   6   2  21          7.23         48.34       167.54 o
   7   2  21       2108.12       1868.41       300.32 o
  -8   3  21        258.34         33.85       449.66 o
  -7   3  21       3138.30       1970.50       567.71 o
  -6   3  21        110.48       -219.62       323.79 o
  -5   3  21        987.92        954.52       254.02 o
  -4   3  21        187.11        208.22       338.11 o
  -3   3  21       6055.52       5697.09       509.99 o
  -2   3  21        591.63        535.15       134.72 o
  -1   3  21       1683.90       1820.67       139.72 o
   0   3  21        338.23        316.91       101.55 o
   1   3  21       1853.96       2100.82       234.30 o
   2   3  21       1918.24       2005.61       156.56 o
   3   3  21       2342.07       2961.00       214.89 o
   4   3  21        698.65        756.52       226.78 o
   5   3  21        829.74        871.02       391.93 o
   6   3  21        372.40        175.04       232.94 o
   7   3  21        636.54        504.54       292.79 o
  -8   4  21        373.75       -213.54       422.75 o
  -7   4  21        793.08         88.54       389.76 o
  -6   4  21        210.42       -150.17       304.69 o
  -5   4  21       2369.41       1321.19       384.55 o
  -4   4  21        253.48        156.25       279.52 o
  -3   4  21       4074.83       3355.41       536.03 o
  -2   4  21          0.62        -31.88       130.40 o
  -1   4  21       5986.30       6573.35       553.16 o
   0   4  21        404.81        347.59       118.82 o
   1   4  21      10429.75      11212.22       402.47 o
   2   4  21        670.96        623.33       107.55 o
   3   4  21       2371.71       2662.02       380.21 o
   4   4  21        358.65        161.07       230.90 o
   5   4  21       3660.72       3773.27       456.02 o
   6   4  21         73.77        406.66       254.28 o
  -7   5  21       1651.76       1405.39       540.80 o
  -6   5  21        113.63        295.14       331.60 o
  -5   5  21       2222.34       1529.53       454.86 o
  -4   5  21        567.59        829.87       391.50 o
  -3   5  21       2445.69       1287.34       379.34 o
  -2   5  21        366.16        177.19       143.10 o
  -1   5  21       4855.08       5567.94       713.98 o
   0   5  21       1691.72       1484.28       188.72 o
   1   5  21         41.77       -121.37       133.91 o
   2   5  21       1113.35       1298.78       318.94 o
   3   5  21        294.51        178.02       188.69 o
   4   5  21        181.14        271.78       215.30 o
   5   5  21        281.84        249.03       228.84 o
   6   5  21        212.69        345.37       269.55 o
  -6   6  21        177.64       -232.64       253.47 o
  -5   6  21       2041.06       1850.71       552.96 o
  -4   6  21        184.75        221.36       319.45 o
  -3   6  21        651.03        505.21       357.64 o
  -2   6  21        831.90        444.45       318.58 o
  -1   6  21       5786.52       6506.05      2773.46 o
   0   6  21        385.55         43.40       223.96 o
   1   6  21       4971.37       4069.48       568.58 o
   2   6  21       1433.82       1151.67       294.98 o
   3   6  21       5317.96       6497.09       523.50 o
   4   6  21        247.29        317.40       218.40 o
   5   6  21       1254.11        907.15       283.35 o
  -5   7  21       1187.36       1615.46       544.28 o
  -4   7  21         53.66        467.89       361.98 o
  -3   7  21       1647.19        754.35       397.57 o
  -2   7  21        309.42        -34.72       327.26 o
  -1   7  21       2282.45       2256.96       542.54 o
   0   7  21         79.49         20.83       293.41 o
   1   7  21        137.77        437.50       343.75 o
   2   7  21        338.51        101.70       174.10 o
   3   7  21        318.03        427.36       293.84 o
   4   7  21        277.81        360.00       266.35 o
  -3   8  21       1563.12        727.44       372.40 o
  -2   8  21        558.62        686.64       426.22 o
  -1   8  21       2955.34       2072.93       577.26 o
   0   8  21       2935.49       1863.73       526.05 o
   1   8  21       1987.75       1361.99       454.00 o
   2   8  21        861.63        975.72       313.41 o
  -3  -8  22        175.44        294.30       157.93 o
  -2  -8  22        197.62         -1.94       136.51 o
  -1  -8  22        351.73        364.30       161.11 o
   0  -8  22        524.59        666.04       162.82 o
   1  -8  22        235.18        182.37       213.59 o
  -5  -7  22       1267.61       1219.96       221.00 o
  -4  -7  22       2032.63       1911.32       251.92 o
  -3  -7  22       1968.82       2019.81       242.19 o
  -2  -7  22       2960.44       2957.37       275.62 o
  -1  -7  22       1023.19        953.51       180.33 o
   0  -7  22       1931.48       2110.71       376.00 o
   1  -7  22         93.05         -0.29       139.19 o
   2  -7  22       3066.22       3758.42       301.35 o
   3  -7  22        686.49       1097.76       232.15 o
  -6  -6  22       1032.19       1305.44       220.48 o
  -5  -6  22        547.75        603.98       170.34 o
  -4  -6  22       1401.21       1543.50       190.47 o
  -3  -6  22        555.52        394.42       153.22 o
  -2  -6  22       1234.29       1720.79       214.97 o
  -1  -6  22        470.53        570.71       133.67 o
   0  -6  22        107.79        246.05       118.70 o
   1  -6  22        935.11       1129.10       187.51 o
   2  -6  22        142.88        223.34       139.28 o
   3  -6  22        168.01        159.41       146.13 o
   4  -6  22        700.89        533.26       187.00 o
   5  -6  22        224.43        248.61       210.94 o
  -7  -5  22        590.88        612.51       205.21 o
  -6  -5  22        393.72        392.60       158.03 o
  -5  -5  22         35.87        114.84       126.84 o
  -4  -5  22       1635.27       1795.40       193.51 o
  -3  -5  22       1216.66       1192.95       149.18 o
  -2  -5  22       5348.70       4787.21       370.62 o
  -1  -5  22        407.24        481.42       128.65 o
   0  -5  22      11472.28      12633.91       815.20 o
   1  -5  22        632.15        897.30       183.05 o
   2  -5  22       3002.94       3116.57       260.62 o
   3  -5  22        742.17        616.09       182.55 o
   4  -5  22       2086.90       2329.02       283.22 o
   5  -5  22        125.29        282.55       448.79 o
  -8  -4  22       1783.29       1629.95       262.04 o
  -7  -4  22        148.85        189.94       173.34 o
  -6  -4  22       1098.17       1144.29       213.63 o
  -5  -4  22        224.47        281.56       115.89 o
  -4  -4  22       2730.28       2734.32       250.36 o
  -3  -4  22       2085.85       1996.50       180.80 o
  -2  -4  22       1662.23       1743.17       217.54 o
  -1  -4  22        320.59        296.57       115.56 o
   0  -4  22       1416.06       1576.89       181.77 o
   1  -4  22       1075.34        896.49       162.70 o
   2  -4  22        614.00        736.41       167.03 o
   3  -4  22        259.10        392.17       202.40 o
   4  -4  22        911.86        957.80       205.87 o
   5  -4  22        152.04        199.69       191.26 o
   6  -4  22        289.87        204.03       193.14 o
  -8  -3  22        626.64        713.20       221.32 o
  -7  -3  22        266.23        162.83       135.86 o
  -6  -3  22       2898.57       3309.85       321.30 o
  -5  -3  22        460.91        520.91       179.94 o
  -4  -3  22       4125.03       4908.05       307.99 o
  -3  -3  22        181.92        196.54       101.39 o
  -2  -3  22       3347.73       3701.42       235.80 o
  -1  -3  22        286.59        295.54        90.83 o
   0  -3  22       3253.13       3913.90       219.96 o
   1  -3  22        487.29        508.14        90.37 o
   2  -3  22       9628.94       9663.71       337.15 o
   3  -3  22        296.49        373.89       114.56 o
   4  -3  22       3295.94       3240.99       313.60 o
   5  -3  22        279.68        202.77       201.45 o
   6  -3  22       2664.53       2413.45       304.53 o
   7  -3  22        231.89         69.97       183.34 o
  -8  -2  22       4764.49       4241.15       521.58 o
  -7  -2  22        134.14        152.62       159.72 o
  -6  -2  22       3256.63       2882.63       356.15 o
  -5  -2  22          1.51         48.82        97.19 o
  -4  -2  22       3441.58       3858.99       242.80 o
  -3  -2  22         21.11         -7.09        75.43 o
  -2  -2  22       1844.89       1784.97       124.15 o
  -1  -2  22         83.64          6.42        62.36 o
   0  -2  22       2858.60       3271.91       179.29 o
   1  -2  22        726.55        784.07       104.45 o
   2  -2  22        759.66        635.07       150.99 o
   3  -2  22        104.03        301.77       111.92 o
   4  -2  22       2235.80       2203.23       214.04 o
   5  -2  22        760.95        716.02       187.13 o
   6  -2  22        464.39        375.30       193.15 o
   7  -2  22        325.51         50.62       198.62 o
  -9  -1  22        395.59        413.42       484.38 o
  -8  -1  22        718.52        671.63       262.45 o
  -7  -1  22        816.08       1018.69       235.80 o
  -6  -1  22       5701.35       6003.07       604.17 o
  -5  -1  22        326.16        356.26       117.19 o
  -4  -1  22       2348.84       2420.09       168.61 o
  -3  -1  22         33.27        104.16        71.42 o
  -2  -1  22       2279.79       2595.12       151.41 o
  -1  -1  22         78.63         63.34        75.78 o
   0  -1  22       4328.09       4729.69       215.43 o
   1  -1  22        100.92         -3.45        70.30 o
   2  -1  22       5291.87       5186.53       262.61 o
   3  -1  22          2.03         37.88        91.48 o
   4  -1  22       7892.33       7511.20       584.21 o
   5  -1  22        188.79        283.44       168.14 o
   6  -1  22       3182.71       3189.94       343.47 o
   7  -1  22         45.00         94.06       207.03 o
  -9   0  22        177.42       -145.85       227.71 o
  -8   0  22       3616.66       3679.72       472.48 o
  -7   0  22        784.18        573.01       555.56 o
  -6   0  22      10140.12       9370.98      1147.16 o
  -5   0  22        591.25        497.83       118.63 o
  -4   0  22        593.20        588.93        95.98 o
  -3   0  22         20.86         76.00        69.52 o
  -2   0  22        599.77        578.50        91.68 o
  -1   0  22        206.66        327.54        86.31 o
   0   0  22       2127.58       2292.80       169.52 o
   1   0  22        138.21        156.72        62.98 o
   2   0  22         57.38         90.66        94.27 o
   3   0  22        514.86        492.96       133.87 o
   4   0  22        397.75        260.04       152.19 o
   5   0  22        272.02        527.61       182.89 o
   6   0  22       1612.36       1716.31       402.08 o
   7   0  22        201.79         84.86       194.74 o
  -9   1  22        392.89        580.78       405.08 o
  -8   1  22        692.60        288.75       365.02 o
  -7   1  22        822.60        975.89       273.74 o
  -6   1  22       5589.91       5230.38       825.51 o
  -5   1  22        339.41        209.11       241.62 o
  -4   1  22       2355.86       2623.38       225.97 o
  -3   1  22         26.94        -28.54        77.71 o
  -2   1  22       1971.64       2174.07       153.10 o
  -1   1  22         76.55         10.52        82.67 o
   0   1  22       4487.66       4667.83       232.94 o
   1   1  22        104.88        116.53        76.85 o
   2   1  22       5223.79       5163.41       293.15 o
   3   1  22          1.13         38.43       110.15 o
   4   1  22       7906.35       7649.47       393.46 o
   5   1  22        186.70        279.51       208.49 o
   6   1  22       3151.60       3089.49       345.13 o
   7   1  22         48.69       -187.81       187.81 o
  -8   2  22       4686.61       4139.79       823.79 o
  -7   2  22        136.50         12.15       336.81 o
  -6   2  22       3287.89       2864.19       624.57 o
  -5   2  22          1.94        -83.17       118.40 o
  -4   2  22       3252.37       3180.99       247.59 o
  -3   2  22         15.67        190.91        88.47 o
  -2   2  22       1932.90       2415.20       159.33 o
  -1   2  22         91.92        199.01        80.23 o
   0   2  22       2762.18       2945.03       184.38 o
   1   2  22        723.29       1063.58       126.93 o
   2   2  22        769.38        673.17       133.02 o
   3   2  22        104.86        168.47       129.43 o
   4   2  22       2255.95       1793.91       201.50 o
   5   2  22        755.41        842.71       216.09 o
   6   2  22        465.73        599.68       212.13 o
   7   2  22        318.12        169.65       202.71 o
  -8   3  22        603.40        539.93       511.29 o
  -7   3  22        269.94        217.88       401.91 o
  -5   3  22        447.06        382.75       288.63 o
  -4   3  22       4015.50       3325.62       837.68 o
  -3   3  22        170.84         29.19       167.65 o
  -2   3  22       3340.40       3336.67       469.94 o
  -1   3  22        266.70        157.52       113.38 o
   0   3  22       3262.25       3437.86       227.87 o
   1   3  22        465.52        505.84       118.11 o
   2   3  22       9466.82       9790.64       325.29 o
   3   3  22        316.04        317.29       114.92 o
   4   3  22       3198.23       2790.45       234.00 o
   5   3  22        271.01         13.59       209.24 o
   6   3  22       2664.35       2761.60       425.65 o
   7   3  22        232.41        264.07       254.48 o
  -8   4  22       1768.85       1039.94       581.60 o
  -7   4  22        163.59         24.31       342.02 o
  -6   4  22       1137.42        907.13       344.62 o
  -5   4  22        219.38         19.10       247.40 o
  -4   4  22       2738.95       1343.76       334.20 o
  -3   4  22       2093.77       1685.64       665.80 o
  -2   4  22       1500.22       1424.16       406.69 o
  -1   4  22        319.68        380.23       133.62 o
   0   4  22       1366.76       1411.82       170.22 o
   1   4  22       1023.19        994.06       149.67 o
   2   4  22        602.61        652.17       127.30 o
   3   4  22        271.55        232.49       116.49 o
   4   4  22        900.94       1046.89       278.06 o
   5   4  22        155.07        100.16       215.12 o
   6   4  22        293.42        156.57       250.87 o
  -7   5  22        569.80        657.99       433.16 o
  -6   5  22        404.77        244.79       265.63 o
  -5   5  22         30.39        -75.52       322.05 o
  -4   5  22       1557.31        778.65       385.42 o
  -3   5  22       1173.76       1008.69       392.36 o
  -2   5  22       5344.56       5716.00      1533.00 o
  -1   5  22        438.75        180.79       130.02 o
   0   5  22      11317.27      12391.94       746.97 o
   1   5  22        612.04        745.59       214.16 o
   2   5  22       3044.80       3097.23       302.37 o
   3   5  22        708.86       1211.39       278.82 o
   4   5  22       2010.09       2553.14       377.51 o
   5   5  22        122.76        -23.27       211.16 o
  -6   6  22       1074.24       1008.69       478.30 o
  -5   6  22        550.68       -293.41       347.22 o
  -4   6  22       1461.18       1359.39       428.82 o
  -3   6  22        538.20        309.03       330.73 o
  -2   6  22       1310.29       1350.70       431.43 o
  -1   6  22        443.12        345.73       166.23 o
   0   6  22         86.95        167.54       305.56 o
   1   6  22        988.76        506.08       293.41 o
   2   6  22        140.10         49.10       179.22 o
   3   6  22        185.21        261.85       207.28 o
   4   6  22        663.56       1071.68       294.03 o
   5   6  22        235.58        -81.83       236.07 o
  -5   7  22       1266.57        623.27       425.35 o
  -4   7  22       2073.46        868.06       407.99 o
  -3   7  22       2001.27       1367.20       467.02 o
  -2   7  22       3004.65       2808.18       632.82 o
  -1   7  22        937.29        658.86       392.36 o
   0   7  22       1816.22       1806.44       498.27 o
   1   7  22        123.52        -24.31       276.91 o
   2   7  22       2970.56       4161.49       740.46 o
   3   7  22        657.14       1065.98       450.52 o
  -3   8  22        184.29        223.96       348.96 o
  -2   8  22        181.15        -57.29       349.83 o
  -1   8  22        344.30         -6.08       342.88 o
   0   8  22        542.77        168.40       354.17 o
   1   8  22        231.63        150.17       379.34 o
  -2  -8  23        365.41        213.60       155.68 o
  -1  -8  23       2729.53       2924.53       278.64 o
   0  -8  23       1238.74       1230.06       223.01 o
  -5  -7  23       2085.93       2224.84       358.47 o
  -4  -7  23        181.75        348.90       165.39 o
  -3  -7  23        945.59       1021.57       193.08 o
  -2  -7  23        550.47        576.03       163.91 o
  -1  -7  23        230.55        465.42       149.18 o
   0  -7  23        968.64        533.50       170.63 o
   1  -7  23          1.70         42.82       140.51 o
   2  -7  23        208.83        108.66       139.48 o
   3  -7  23        258.34        311.51       182.70 o
  -6  -6  23        524.41        509.00       173.04 o
  -5  -6  23       1778.02       1691.22       227.78 o
  -4  -6  23        471.47        312.38       141.84 o
  -3  -6  23       4371.91       4367.70       388.41 o
  -2  -6  23       1994.68       2197.95       238.16 o
  -1  -6  23       7676.27       7159.49       554.89 o
   0  -6  23        978.06        847.60       214.25 o
   1  -6  23       2132.05       2992.38       271.88 o
   2  -6  23        328.20        163.13       141.31 o
   3  -6  23       1942.32       2450.16       286.00 o
   4  -6  23        112.33        151.67       175.89 o
  -7  -5  23       2781.61       2707.87       292.62 o
  -6  -5  23        117.74        220.85       146.60 o
  -5  -5  23       2598.99       2754.95       264.51 o
  -4  -5  23        534.81        632.72       153.22 o
  -3  -5  23       4018.67       4348.09       353.04 o
  -2  -5  23        499.49        492.24       203.24 o
  -1  -5  23       1423.66       1775.88       297.12 o
   0  -5  23       2014.01       2141.72       222.18 o
   1  -5  23        887.05       1014.34       204.30 o
   2  -5  23        408.06        418.59       151.41 o
   3  -5  23        127.16         99.74       151.53 o
   4  -5  23        129.39         24.76       179.95 o
   5  -5  23        462.66        320.88       219.99 o
  -7  -4  23        988.47       1092.16       239.82 o
  -6  -4  23        678.00        525.88       163.19 o
  -5  -4  23       4410.48       4835.56       398.84 o
  -4  -4  23        137.90        269.64       119.91 o
  -3  -4  23       3977.26       4175.43       347.56 o
  -2  -4  23       1182.88       1213.82       162.46 o
  -1  -4  23       5310.49       6282.37       355.38 o
   0  -4  23        484.94        573.80       131.05 o
   1  -4  23       5285.44       5680.28       420.13 o
   2  -4  23        466.06        805.63       192.31 o
   3  -4  23       2260.67       2947.07       330.23 o
   4  -4  23        251.89         79.97       143.70 o
   5  -4  23       3499.77       3419.90       384.17 o
   6  -4  23         28.92        199.71       184.01 o
  -8  -3  23        209.75         92.21       178.65 o
  -7  -3  23       2175.80       1922.25       365.30 o
  -6  -3  23         89.68        124.02       133.03 o
  -5  -3  23       3716.37       3895.79       324.89 o
  -4  -3  23        393.58        310.44       111.26 o
  -3  -3  23       7301.09       7258.60       502.97 o
  -2  -3  23        975.92        977.04       141.27 o
  -1  -3  23        292.74        239.46       117.24 o
   0  -3  23        227.65        276.09        94.09 o
   1  -3  23        974.63       1150.70       145.03 o
   2  -3  23        664.58        916.14       127.81 o
   3  -3  23       3316.99       2858.76       220.20 o
   4  -3  23        332.91         87.67       108.77 o
   5  -3  23        118.27        -21.85       152.11 o
   6  -3  23        350.77        318.18       187.21 o
  -8  -2  23        202.02         89.68       170.17 o
  -7  -2  23       1058.11        960.32       270.84 o
  -6  -2  23        439.16        290.48       156.80 o
  -5  -2  23        795.15        777.33       151.35 o
  -4  -2  23        539.47        574.27       129.48 o
  -3  -2  23       6711.76       7229.44       323.03 o
  -2  -2  23         53.16         91.79        69.68 o
  -1  -2  23       1410.37       1570.68       118.30 o
   0  -2  23        296.07        332.30        88.84 o
   1  -2  23       5950.98       6397.38       277.34 o
   2  -2  23        406.26        278.98       107.85 o
   3  -2  23       6544.88       6567.62       485.75 o
   4  -2  23        122.67         -3.94       120.26 o
   5  -2  23       3229.71       3289.04       325.15 o
   6  -2  23        168.11       -110.26       181.07 o
   7  -2  23       1944.13       1559.16       575.99 o
  -8  -1  23        138.57         65.94       174.31 o
  -7  -1  23       1663.48       1282.55       227.29 o
  -6  -1  23        134.77        -17.73       253.21 o
  -5  -1  23       1619.10       1734.68       178.31 o
  -4  -1  23         63.59        -66.14        78.54 o
  -3  -1  23        496.62        521.47        91.70 o
  -2  -1  23        102.06         56.33        70.18 o
  -1  -1  23        543.89        632.96       100.98 o
   0  -1  23        409.83        498.80       132.65 o
   1  -1  23       3444.36       3642.14       195.86 o
   2  -1  23        766.23        831.77       132.62 o
   3  -1  23        276.49        290.32       110.72 o
   4  -1  23       1935.31       2319.75       372.11 o
   5  -1  23        673.34        844.64       341.08 o
   6  -1  23        199.18        127.50       218.95 o
   7  -1  23       1445.70       1056.12       264.65 o
  -8   0  23        300.43        258.26       234.82 o
  -7   0  23        835.68        896.25       262.75 o
  -6   0  23        513.16        470.47       263.02 o
  -5   0  23       1483.46       1511.17       190.01 o
  -4   0  23          9.47        -72.25        72.25 o
  -3   0  23       2281.02       2228.67       147.59 o
  -2   0  23        136.07         84.98        72.67 o
  -1   0  23       4765.29       4996.13       231.11 o
   0   0  23        693.91        748.91       109.53 o
   1   0  23        196.27        179.74        66.25 o
   2   0  23          0.15         52.22        89.12 o
   3   0  23       4236.81       4396.77       306.72 o
   4   0  23        104.88        252.87       156.23 o
   5   0  23       7894.81       7974.92       543.85 o
   6   0  23        157.93        420.82       188.80 o
   7   0  23       3079.34       3050.15       365.93 o
  -8   1  23        138.51         -2.86       218.99 o
  -7   1  23       1724.19       1510.79       881.52 o
  -6   1  23        139.35        -89.41       151.90 o
  -5   1  23       1689.40       1478.52       266.85 o
  -4   1  23         73.77        -82.08        83.16 o
  -3   1  23        534.67        718.91       109.37 o
  -2   1  23         92.01         54.64        76.62 o
  -1   1  23        546.42        805.07       119.88 o
   0   1  23        387.23        435.49       105.69 o
   1   1  23       3421.22       3528.82       226.46 o
   2   1  23        769.86        761.36       149.75 o
   3   1  23        261.07        306.52       124.74 o
   4   1  23       1896.02       1506.88       233.60 o
   5   1  23        700.21       1010.19       229.75 o
   6   1  23        224.36         70.42       179.81 o
   7   1  23       1441.78       1317.83       268.53 o
  -8   2  23        204.09        484.38       463.55 o
  -7   2  23       1008.70         87.67       332.47 o
  -6   2  23        459.99        636.19       253.91 o
  -5   2  23        712.48        474.32       169.16 o
  -4   2  23        548.29        785.12       130.89 o
  -3   2  23       6449.78       6394.23       270.10 o
  -2   2  23         52.04         34.97        75.31 o
  -1   2  23       1459.53       1648.44       135.94 o
   0   2  23        310.38        344.41       130.66 o
   1   2  23       6252.43       6463.50       284.33 o
   2   2  23        425.94        459.95       149.35 o
   3   2  23       6602.52       6879.55       342.40 o
   4   2  23        129.76        170.92       189.03 o
   5   2  23       3287.72       2941.69       333.91 o
   6   2  23        169.12          1.99       181.56 o
   7   2  23       1930.19       1646.99       292.27 o
  -8   3  23        198.78         21.70       418.41 o
  -7   3  23       2139.40       1051.22       461.81 o
  -6   3  23         86.31        386.29       269.97 o
  -4   3  23        382.11         46.05       155.49 o
  -3   3  23       7535.03       6143.41      1970.07 o
  -2   3  23        968.97        951.94       205.14 o
  -1   3  23        255.41        277.43       124.27 o
   0   3  23        215.78        286.64       125.38 o
   1   3  23        915.02        888.50       126.43 o
   2   3  23        670.56        851.70       140.34 o
   3   3  23       3442.68       3619.05       254.97 o
   4   3  23        326.00        259.34       150.21 o
   5   3  23        144.94         51.49       215.74 o
   6   3  23        330.62        150.30       241.90 o
  -7   4  23        986.14        627.61       411.46 o
  -6   4  23        671.86        381.95       402.78 o
  -5   4  23       4205.62       2385.44       588.55 o
  -4   4  23        121.90        388.89       330.73 o
  -2   4  23       1201.49       1074.28       426.65 o
  -1   4  23       5491.47       5225.94       727.00 o
   0   4  23        480.26        313.35       127.45 o
   1   4  23       5421.98       5404.16       303.60 o
   2   4  23        494.43        553.44       123.79 o
   3   4  23       2150.55       2404.75       371.72 o
   4   4  23        256.80        162.83       145.45 o
   5   4  23       3508.23       3125.01       431.32 o
   6   4  23         30.14        202.30       237.89 o
  -7   5  23       2750.78       1243.07       424.48 o
  -6   5  23        101.01        -78.99       332.47 o
  -5   5  23       2583.26       1111.12       421.88 o
  -4   5  23        508.79        725.70       366.32 o
  -3   5  23       3992.76       2559.05       536.46 o
  -2   5  23        483.38        277.78       293.41 o
  -1   5  23       1442.98        973.39       384.99 o
   0   5  23       2050.04       1982.15       779.52 o
   1   5  23        871.05        888.19       164.87 o
   2   5  23        430.09        605.68       170.26 o
   3   5  23        134.66        332.11       227.87 o
   4   5  23        135.20        511.25       383.68 o
   5   5  23        453.25        254.34       243.68 o
  -6   6  23        529.55        -71.18       340.28 o
  -5   6  23       1776.20        717.89       424.48 o
  -4   6  23        476.34        570.32       362.85 o
  -3   6  23       4304.93       2331.62       510.42 o
  -2   6  23       1961.69       1314.25       411.46 o
  -1   6  23       7900.71       7097.94      1840.29 o
   0   6  23        964.42        486.11       276.04 o
   1   6  23       2113.49       2157.13       440.11 o
   2   6  23        320.86        626.95       279.52 o
   3   6  23       1959.96       1977.67       339.36 o
   4   6  23        113.11        312.90       247.29 o
  -5   7  23       2062.74       1734.39       551.22 o
  -4   7  23        194.27        686.64       419.27 o
  -3   7  23        948.02        835.08       402.78 o
  -2   7  23        575.49        728.30       385.42 o
  -1   7  23        216.79        164.93       366.32 o
   0   7  23        951.52       1940.12       483.51 o
   1   7  23          2.42        123.26       307.29 o
   2   7  23        208.53        140.51       197.30 o
   3   7  23        258.65        244.79       351.57 o
  -2   8  23        389.61        570.32       420.14 o
  -1   8  23       2740.78       1916.68       579.87 o
   0   8  23       1220.99        822.92       431.43 o
  -4  -7  24       2241.80       2363.04       323.26 o
  -3  -7  24        976.16        895.90       192.16 o
  -2  -7  24       2513.02       3325.11       414.47 o
  -1  -7  24         66.69        366.23       151.50 o
   0  -7  24       1548.80       1925.40       270.47 o
   1  -7  24        282.18          9.29       162.76 o
   2  -7  24       1843.88       1790.99       366.61 o
  -6  -6  24       2576.94       1754.00       242.67 o
  -5  -6  24        465.08        489.70       161.97 o
  -4  -6  24       1238.73       1091.68       182.03 o
  -3  -6  24        139.46        197.37       139.55 o
  -2  -6  24       1653.36       1970.89       235.86 o
  -1  -6  24        986.53       1030.18       171.58 o
   0  -6  24        123.12        179.28       129.35 o
   1  -6  24        661.50        642.19       194.28 o
   2  -6  24          8.44       -124.18       124.18 o
   3  -6  24        124.78       -164.83       164.83 o
   4  -6  24        726.52        578.74       210.26 o
  -7  -5  24       1338.90       1099.62       222.43 o
  -6  -5  24       2128.65       2754.08       573.09 o
  -5  -5  24         15.27         70.32       119.72 o
  -4  -5  24       3019.93       3116.31       256.16 o
  -3  -5  24        380.46        501.79       162.76 o
  -2  -5  24       3761.65       4112.16       557.81 o
  -1  -5  24        180.13         93.79       168.27 o
   0  -5  24       7110.03       7535.48       370.04 o
   1  -5  24        569.84        589.07       183.80 o
   2  -5  24        751.42        656.23       189.92 o
   3  -5  24         59.00        120.85       161.19 o
   4  -5  24       1180.81       1037.24       231.88 o
   5  -5  24        393.51        301.22       216.03 o
  -7  -4  24        129.68        241.52       193.11 o
  -6  -4  24       2844.83       2998.21       311.48 o
  -5  -4  24        270.30        311.09       129.49 o
  -4  -4  24       2401.19       2494.74       221.59 o
  -3  -4  24       1902.99       2181.68       226.62 o
  -2  -4  24       2030.54       2834.28       350.95 o
  -1  -4  24        438.94        477.94       131.20 o
   0  -4  24        395.18        595.45       228.54 o
   1  -4  24        448.58        493.57       166.04 o
   2  -4  24        118.57        116.99       131.32 o
   3  -4  24        114.41        133.52       147.91 o
   4  -4  24        271.66        168.13       147.04 o
   5  -4  24        460.92        517.22       225.26 o
   6  -4  24        488.10        382.04       230.47 o
  -8  -3  24        711.03        392.91       200.38 o
  -7  -3  24         43.86         86.84       197.66 o
  -6  -3  24        766.28        762.51       172.73 o
  -5  -3  24        452.09        463.98       134.76 o
  -4  -3  24       5238.18       5827.09       361.22 o
  -3  -3  24        460.86        436.45       112.41 o
  -2  -3  24       4524.83       4484.38       268.08 o
  -1  -3  24        460.96        492.67       139.58 o
   0  -3  24       6060.48       6141.94       277.16 o
   1  -3  24       1402.67       1241.07       166.38 o
   2  -3  24       5118.30       5287.07       408.58 o
   3  -3  24        495.10        349.29       116.33 o
   4  -3  24       1229.43       1379.62       171.39 o
   5  -3  24         52.55         42.54       159.79 o
   6  -3  24       1527.00       1681.76       273.16 o
  -8  -2  24       2414.42       2201.34       457.51 o
  -7  -2  24        307.13         53.49       164.43 o
  -6  -2  24        547.66        551.63       184.52 o
  -5  -2  24         94.56         32.26       101.53 o
  -4  -2  24       1363.35       1080.11       162.30 o
  -3  -2  24         34.26         63.33       121.27 o
  -2  -2  24        504.44        681.45       125.40 o
  -1  -2  24        144.50        186.14        74.19 o
   0  -2  24        810.91        863.94       113.84 o
   1  -2  24        380.84        433.36       112.10 o
   2  -2  24       1228.63       1074.37       143.23 o
   3  -2  24        756.83        809.35       140.23 o
   4  -2  24        910.42        727.01       196.13 o
   5  -2  24        621.59        514.77       189.53 o
   6  -2  24        512.76        355.33       198.54 o
  -8  -1  24        901.15        290.20       225.10 o
  -7  -1  24        264.96        369.28       185.49 o
  -6  -1  24       1665.04       2189.22       277.81 o
  -5  -1  24        149.23          4.88       104.24 o
  -4  -1  24        584.59        675.82       121.72 o
  -3  -1  24         47.93         47.76        76.42 o
  -2  -1  24       4844.54       5235.84       228.36 o
  -1  -1  24        513.39        851.76       127.97 o
   0  -1  24       6135.52       6651.21       258.16 o
   1  -1  24       1059.28       1226.96       143.78 o
   2  -1  24       6660.14       6861.26       397.50 o
   3  -1  24        195.36        208.84       112.86 o
   4  -1  24       6564.56       6211.76       731.23 o
   5  -1  24        168.81        238.57       172.18 o
   6  -1  24       2893.97       2798.66       335.54 o
   7  -1  24        315.51        151.75       214.95 o
  -8   0  24        648.85        431.13       595.92 o
  -7   0  24        519.13        235.48       259.98 o
  -6   0  24       4604.73       3469.52      1373.27 o
  -5   0  24        355.93        404.66       133.71 o
  -4   0  24         17.75         51.82        83.04 o
  -3   0  24        191.71        132.00        80.60 o
  -2   0  24          5.19         42.88        88.32 o
  -1   0  24        555.24        622.23       117.91 o
   0   0  24       3293.49       3183.33       192.19 o
   1   0  24        289.38        320.36       104.79 o
   2   0  24       2382.46       2317.24       191.72 o
   3   0  24        290.75        278.04       130.81 o
   4   0  24       1646.00       1537.72       239.38 o
   5   0  24        142.22        350.23       324.61 o
   6   0  24        838.42       1249.29       241.77 o
   7   0  24          0.09        -46.42       202.10 o
  -8   1  24        818.24        527.78       382.82 o
  -7   1  24        277.34        206.90       218.96 o
  -6   1  24       1612.95       1981.35       324.99 o
  -5   1  24        152.23        127.87       118.34 o
  -4   1  24        744.23        774.62       138.49 o
  -3   1  24         51.81        101.67        83.51 o
  -2   1  24       4903.29       5181.20       235.80 o
  -1   1  24        511.07        447.21       109.94 o
   0   1  24       6285.88       6415.93       271.49 o
   1   1  24       1060.81        942.13       121.40 o
   2   1  24       6467.23       6543.58       534.38 o
   3   1  24        198.70        164.17       122.45 o
   4   1  24       6585.89       7090.50       467.03 o
   5   1  24        169.52        -52.78       205.46 o
   6   1  24       2838.00       2464.42       325.71 o
   7   1  24        307.98        459.52       235.45 o
  -8   2  24       2497.67        851.57       484.38 o
  -7   2  24        305.40        -51.22       227.43 o
  -6   2  24        608.45        508.63       238.97 o
  -5   2  24         84.46         65.68       174.88 o
  -4   2  24       1311.00       1013.76       179.07 o
  -3   2  24         41.95         35.45        96.30 o
  -2   2  24        581.09        538.50       117.47 o
  -1   2  24        153.71        206.07        90.72 o
   0   2  24        783.60       1119.03       133.98 o
   1   2  24        338.97        292.16       105.56 o
   2   2  24       1180.94       1448.38       175.16 o
   3   2  24        746.29        723.73       155.67 o
   4   2  24        911.01        751.70       194.91 o
   5   2  24        624.94        704.07       219.86 o
   6   2  24        493.27        622.71       226.70 o
  -8   3  24        713.57        420.14       411.46 o
  -7   3  24         47.53        624.14       438.37 o
  -6   3  24        756.80        409.73       406.25 o
  -5   3  24        438.61        375.00       366.32 o
  -3   3  24        430.33        441.63       266.06 o
  -2   3  24       4555.94       5079.26       590.54 o
  -1   3  24        445.53        284.08       132.98 o
   0   3  24       5822.64       6134.08       343.69 o
   1   3  24       1387.14       1723.06       175.77 o
   2   3  24       5249.16       5314.91       330.41 o
   3   3  24        536.75        562.10       160.16 o
   4   3  24       1210.98       1077.83       277.64 o
   5   3  24         45.09        -10.59       212.13 o
   6   3  24       1577.83       1801.23       449.22 o
  -7   4  24        120.77       -263.89       338.54 o
  -6   4  24       2981.16       2414.95       567.71 o
  -5   4  24        254.94        197.05       335.07 o
  -4   4  24       2510.95       1624.14       462.68 o
  -3   4  24       1919.19       1272.58       402.78 o
  -2   4  24       1984.32       1614.42       756.08 o
  -1   4  24        470.47        478.59       167.56 o
   0   4  24        408.89        403.72       131.08 o
   1   4  24        428.82        328.25       130.97 o
   2   4  24        114.97         85.61       120.83 o
   3   4  24        102.16        146.72       131.11 o
   4   4  24        268.95        -54.73       201.10 o
   5   4  24        468.55        863.32       417.10 o
   6   4  24        440.42        701.05       314.92 o
  -7   5  24       1296.94       1868.94       554.69 o
  -6   5  24       2161.74       1089.42       429.69 o
  -5   5  24          9.67       -159.72       274.31 o
  -4   5  24       3017.78       1934.91       497.40 o
  -3   5  24        344.73        374.13       344.62 o
  -2   5  24       3707.66       2542.55       494.80 o
  -1   5  24        179.68        118.83       194.01 o
   0   5  24       6997.87       6002.86      1443.59 o
   1   5  24        552.98        640.30       155.98 o
   2   5  24        810.30        659.19       232.22 o
   3   5  24         57.76        143.24       191.73 o
   4   5  24       1186.80       1020.41       291.56 o
   5   5  24        426.41        310.95       722.66 o
  -6   6  24       2684.35       1566.85       560.77 o
  -5   6  24        443.06        111.11       373.27 o
  -4   6  24       1240.57        659.73       420.14 o
  -3   6  24        134.09        -48.61       299.48 o
  -2   6  24       1635.49        992.20       377.61 o
  -1   6  24       1054.02        625.00       335.94 o
   0   6  24        122.82         30.56       138.68 o
   1   6  24        686.09        377.61       269.10 o
   2   6  24          9.52        238.73       209.86 o
   3   6  24        126.13          6.89       195.99 o
   4   6  24        689.58       1020.69       313.44 o
  -4   7  24       2278.13        682.30       400.18 o
  -3   7  24       1008.49        313.37       319.45 o
  -2   7  24       2419.67       1491.33       472.23 o
  -1   7  24         51.34        381.08       362.85 o
   0   7  24       1552.74       1160.60       448.79 o
   1   7  24        311.13         32.99       331.60 o
   2   7  24       1791.79       1355.34       439.24 o
  -4  -7  25        186.44        203.94       179.56 o
  -3  -7  25        223.81        262.43       164.44 o
  -2  -7  25        397.98        549.84       168.83 o
  -1  -7  25        326.66        624.72       165.43 o
   0  -7  25        710.51        801.11       231.23 o
   1  -7  25        186.83        116.36       254.74 o
   2  -7  25        112.74        374.38       176.86 o
  -5  -6  25       3305.83       3625.23       471.66 o
  -4  -6  25        379.16        383.36       166.85 o
  -3  -6  25       3653.12       3548.72       387.41 o
  -2  -6  25        605.22       1014.98       192.74 o
  -1  -6  25       2693.67       2489.51       388.51 o
   0  -6  25         57.73       -101.81       132.64 o
   1  -6  25       1419.24       1863.05       272.61 o
   2  -6  25        125.93        163.09       169.03 o
   3  -6  25       1959.10       1821.68       269.70 o
   4  -6  25         85.46       -161.54       161.54 o
  -6  -5  25        202.88         37.08       141.19 o
  -5  -5  25        616.38        715.66       164.49 o
  -4  -5  25        585.98        515.39       151.11 o
  -3  -5  25        672.60        564.32       156.36 o
  -2  -5  25       1313.21        986.20       160.16 o
  -1  -5  25        212.04        123.55       118.21 o
   0  -5  25       1678.60       1931.49       236.31 o
   1  -5  25        289.26        509.12       170.70 o
   2  -5  25        276.04        211.99       148.30 o
   3  -5  25          2.44       -155.48       155.48 o
   4  -5  25         54.28       -178.60       182.35 o
   5  -5  25       1011.49        746.58       269.20 o
  -7  -4  25       1754.68       1803.71       305.24 o
  -6  -4  25        505.80        669.08       171.73 o
  -5  -4  25       1899.93       1797.43       264.23 o
  -4  -4  25        261.77        254.03       123.45 o
  -3  -4  25       2716.24       2544.48       361.53 o
  -2  -4  25        183.85        218.18       117.94 o
  -1  -4  25       3963.32       4498.85       315.50 o
   0  -4  25         43.62        212.41       111.07 o
   1  -4  25       4474.12       4874.27       427.80 o
   2  -4  25        546.37        563.82       169.05 o
   3  -4  25       1409.15       1330.33       231.57 o
   4  -4  25        213.54        351.28       174.74 o
   5  -4  25       1687.32       1193.44       278.44 o
  -7  -3  25       2535.16       2384.27       387.59 o
  -6  -3  25        242.10        222.72       143.85 o
  -5  -3  25        842.19       1200.66       173.25 o
  -4  -3  25        296.83         64.79       108.97 o
  -3  -3  25       5021.95       4826.58       472.04 o
  -2  -3  25       1260.99       1583.52       187.00 o
  -1  -3  25       3220.82       3839.15       283.42 o
   0  -3  25       1441.01       1466.89       179.65 o
   1  -3  25       1019.75       1303.19       182.93 o
   2  -3  25       1011.63       1008.92       171.03 o
   3  -3  25        786.01        718.48       159.83 o
   4  -3  25        412.22        152.63       123.83 o
   5  -3  25        836.17        774.16       289.35 o
   6  -3  25        227.43        -29.26       265.23 o
  -8  -2  25          5.63       -125.83       168.15 o
  -7  -2  25       1482.41       1334.70       311.50 o
  -6  -2  25        179.69        191.17       170.55 o
  -5  -2  25       2268.36       2490.47       216.87 o
  -4  -2  25        610.41        682.20       134.13 o
  -3  -2  25       3256.61       3449.41       233.89 o
  -2  -2  25        198.30        210.22        93.43 o
  -1  -2  25        447.44        442.44       100.63 o
   0  -2  25       1452.20       1711.96       142.95 o
   1  -2  25      11491.09      11349.71       372.31 o
   2  -2  25        577.60        530.44       117.21 o
   3  -2  25       7349.98       7291.75       343.87 o
   4  -2  25         44.34        145.11       176.54 o
   5  -2  25       2356.07       2071.01       282.61 o
   6  -2  25        147.30        234.36       206.61 o
  -8  -1  25        199.74        173.35       241.62 o
  -7  -1  25        967.65        374.57       234.78 o
  -6  -1  25         29.66       -116.17       138.10 o
  -5  -1  25       1282.87       1088.71       163.85 o
  -4  -1  25         48.03         88.88       102.72 o
  -3  -1  25        582.15        550.79        98.86 o
  -2  -1  25        242.94         74.30        78.92 o
  -1  -1  25       4304.91       4816.16       333.67 o
   0  -1  25        262.21        370.36        96.10 o
   1  -1  25       1727.57       1880.79       174.24 o
   2  -1  25        961.83       1117.00       148.96 o
   3  -1  25        231.97        323.03       134.95 o
   4  -1  25       1525.14       1470.51       276.01 o
   5  -1  25       1645.64       1911.10       281.65 o
   6  -1  25        171.06         13.67       189.93 o
  -8   0  25          3.99         27.08       250.15 o
  -7   0  25       1459.91       1258.14       928.83 o
  -6   0  25         42.82       -109.75       247.83 o
  -5   0  25       2295.74       2269.36       263.32 o
  -4   0  25        154.37        167.26        94.15 o
  -3   0  25        420.85        231.30        94.03 o
  -2   0  25         11.34         -0.89        79.45 o
  -1   0  25       6500.27       7566.04       304.27 o
   0   0  25       1738.54       1847.28       153.84 o
   1   0  25       7217.22       7815.42       323.15 o
   2   0  25        175.43        186.64       108.84 o
   3   0  25      16587.98      16674.98       759.61 o
   4   0  25        128.91        109.04       153.19 o
   5   0  25       3258.32       2899.13       330.85 o
   6   0  25        374.00        376.21       213.05 o
  -8   1  25        198.26        368.93       322.05 o
  -7   1  25        997.14        843.24       750.87 o
  -6   1  25         35.05         -6.12       186.79 o
  -5   1  25       1181.72        942.95       158.81 o
  -4   1  25         41.30        120.53       103.74 o
  -3   1  25        528.99        644.09       107.52 o
  -2   1  25        219.89        254.75        92.05 o
  -1   1  25       4325.96       4929.40       233.25 o
   0   1  25        290.23        399.31       110.98 o
   1   1  25       1813.15       1496.40       157.30 o
   2   1  25       1001.16       1247.98       176.99 o
   3   1  25        221.06        223.84       168.33 o
   4   1  25       1490.12       1652.97       252.51 o
   5   1  25       1688.21       1474.23       253.39 o
   6   1  25        186.62        -45.20       184.77 o
  -8   2  25          2.08       -127.61       359.38 o
  -7   2  25       1381.07       -148.44       361.11 o
  -6   2  25        189.79        267.58       230.97 o
  -5   2  25       2359.87       2420.01       334.93 o
  -4   2  25        620.91        831.90       372.40 o
  -3   2  25       3235.41       2433.92       279.32 o
  -2   2  25        184.76         28.87       100.93 o
  -1   2  25        544.54        665.38       117.16 o
   0   2  25       1406.53       1544.97       152.78 o
   1   2  25      11538.38      11137.07       366.26 o
   2   2  25        595.09        660.23       148.87 o
   3   2  25       7349.41       8171.88       508.10 o
   4   2  25         40.62        229.71       193.68 o
   5   2  25       2397.39       1778.66       286.45 o
   6   2  25        138.81       -106.88       189.29 o
  -7   3  25       2569.63        895.84       467.89 o
  -6   3  25        221.34        -45.14       307.29 o
  -5   3  25        868.32        105.90       334.20 o
  -4   3  25        302.49        547.75       321.18 o
  -2   3  25       1293.57       1197.42       267.91 o
  -1   3  25       3180.71       3763.64       498.76 o
   0   3  25       1490.95       1321.89       217.86 o
   1   3  25       1024.96       1123.37       159.84 o
   2   3  25        988.07       1158.30       299.26 o
   3   3  25        825.16        335.81       319.45 o
   4   3  25        391.06        175.02       215.16 o
   5   3  25        831.75        847.70       317.79 o
   6   3  25        201.70       -110.38       244.05 o
  -7   4  25       1732.86        640.63       450.52 o
  -6   4  25        497.72         60.76       375.00 o
  -5   4  25       1902.05        559.03       382.82 o
  -4   4  25        235.47         24.31       320.31 o
  -3   4  25       2797.32       1699.67       474.83 o
  -2   4  25        201.15         19.97       222.22 o
  -1   4  25       4017.44       3290.83      1076.83 o
   0   4  25         51.49        193.12       119.88 o
   1   4  25       4515.29       4899.25       289.25 o
   2   4  25        533.21        621.45       160.22 o
   3   4  25       1448.85       1353.76       386.39 o
   4   4  25        217.40        332.19       234.02 o
   5   4  25       1687.46        995.01       335.07 o
  -6   5  25        215.92        565.11       414.93 o
  -5   5  25        565.29        197.92       395.84 o
  -4   5  25        572.38        499.14       361.11 o
  -3   5  25        625.31        297.75       335.94 o
  -2   5  25       1286.33       1227.44       399.31 o
  -1   5  25        181.94        139.76       279.52 o
   0   5  25       1715.23       1426.90       506.95 o
   1   5  25        303.46        352.55       155.58 o
   2   5  25        280.08         91.07       204.79 o
   3   5  25          1.21        -18.54       318.58 o
   4   5  25         43.66        309.90       235.78 o
   5   5  25        986.37        976.53       548.18 o
  -5   6  25       3345.23       1782.13       552.96 o
  -4   6  25        424.07        268.23       321.18 o
  -3   6  25       3604.66       1902.79       475.70 o
  -2   6  25        625.82        337.68       327.26 o
  -1   6  25       2623.02       1960.95       485.25 o
   0   6  25         43.28        369.79       287.33 o
   1   6  25       1364.06       1440.12       429.69 o
   2   6  25        119.36        271.70       313.37 o
   3   6  25       2033.78       2508.70       589.41 o
   4   6  25         75.42       -220.05       220.05 o
  -4   7  25        212.31        322.92       359.38 o
  -3   7  25        238.59        275.18       357.64 o
  -2   7  25        389.14        -52.95       286.46 o
  -1   7  25        343.05        320.31       329.86 o
   0   7  25        720.69         96.35       351.57 o
   1   7  25        196.58        725.58       286.96 o
   2   7  25        124.68         33.85       319.45 o
  -3  -7  26        433.46        263.12       165.34 o
  -2  -7  26       2272.38       2198.44       265.60 o
  -1  -7  26        588.28        926.36       205.90 o
   0  -7  26        575.85        658.95       217.90 o
   1  -7  26        128.89        119.86       214.00 o
  -5  -6  26       1334.54       1452.85       217.85 o
  -4  -6  26        354.98        283.89       160.25 o
  -3  -6  26        141.44        158.54       139.53 o
  -2  -6  26        640.41        632.45       169.01 o
  -1  -6  26        548.69        775.03       165.51 o
   0  -6  26         41.09        286.78       164.11 o
   1  -6  26        367.28        322.49       178.50 o
   2  -6  26        105.02        -99.04       159.20 o
   3  -6  26        257.47        327.02       184.05 o
  -6  -5  26       1492.73       2009.19       425.23 o
  -5  -5  26        365.55        351.33       147.69 o
  -4  -5  26       3116.76       3412.59       265.37 o
  -3  -5  26       1153.51       1145.74       191.46 o
  -2  -5  26       3376.41       3056.64       543.27 o
  -1  -5  26       1072.24       1209.49       191.32 o
   0  -5  26       1783.66       2394.48       289.73 o
   1  -5  26        127.74        186.23       140.64 o
   2  -5  26         34.95        274.53       258.36 o
   3  -5  26         90.50        171.45       183.48 o
   4  -5  26       1494.19       1526.23       259.27 o
  -7  -4  26        284.83        304.22       200.39 o
  -6  -4  26       3133.28       2640.07       274.57 o
  -5  -4  26        449.08        164.19       132.87 o
  -4  -4  26       2180.42       1980.92       207.45 o
  -3  -4  26       1640.02       1661.18       274.51 o
  -2  -4  26        789.60        791.95       151.15 o
  -1  -4  26         52.50         22.32       105.21 o
   0  -4  26        698.94        872.62       191.59 o
   1  -4  26        118.39        161.13       276.55 o
   2  -4  26        422.09        289.38       157.50 o
   3  -4  26         51.55         75.00       158.87 o
   4  -4  26        350.08        469.49       190.35 o
   5  -4  26        696.69        668.35       241.29 o
  -7  -3  26          3.65         71.81       170.84 o
  -6  -3  26        631.60        670.71       213.38 o
  -5  -3  26        702.55        914.24       161.55 o
  -4  -3  26       3961.89       4001.20       314.64 o
[truncated: 63,108 more chars]
